# Supplementary material for: Tissue and time specific expression pattern of interferon regulated genes in the chicken
Source: BMC Genomics. 2017 Mar 28;18:264. doi: 10.1186/s12864-017-3641-6 (PMC5371264; doi:10.1186/s12864-017-3641-6)
Supplement: Supplementary file 2 — Common ISGs Extensive comparative database analysis to relate known mammalian ISGs to annotated chicken genes using entries in INTERFEROME, the ISG-database, KEGG, Reactome and several publications all annotated 13,353 genes on a customized laboratory internal Agilent 4x44K chicken Genome microarray. (XLSX 339 kb) [file 12864_2017_3641_MOESM2_ESM.xlsx]

## Sheet: chIRGs
Probe ID	Gene symbol	Gen description	EnsG ID	AccNr	Oligo sequence	Species	Type 1	Type 2	Type 3	Source
A_87_P024249	ADRM1	adhesion regulating molecule 1	ENSGALT00000008350	BX930566	TAGAAGCATTTGCCAAAGCAATGCAGAACAGTGTGAAGTCAGACCAAAAGGAAGGAGACT	Mus musculus	x			Interferome
A_87_P028969	ADRM1	adhesion regulating molecule 1	ENSGALG00000005200	BU364851	GCTAGAGAGACACGAAGAGAAGAGCGAAGAGAGAAGCAACGACAGAATGGGCAAGCAAAC	Mus musculus	x			Interferome
A_87_P008278	AKAP12	A kinase (PRKA) anchor protein 12 [Gallus gallus]	ENSGALT00000037580	TC186593	AAGGTTAGTCACTCCAAGAAGAAAATCCAAAACGAGAATGGAAGAGAGAACTGAAGACTC	Mus musculus	x			Interferome
A_87_P023553	AKAP12	A kinase (PRKA) anchor protein 12 [Gallus gallus]	ENSGALG00000023073	BX932296	CAGCAGCAGTTGCTACAGCAAGTGCCAAGGAGGGAAAAGCTGAAGATCAAGAAAGTAAAT	Mus musculus	x			Interferome
A_87_P033527	AKAP12	A kinase (PRKA) anchor protein 12 [Gallus gallus]	ENSGALG00000023072	BU144735	GTACGTTAAGCCATATTGCAATAAATGCAGCAGGTAAAATGAAATAACAATAGCATGACC	Mus musculus	x			Interferome
CUST_305_PI415269071	AKAP12	A kinase (PRKA) anchor protein 12 [Gallus gallus]	ENSGALG00000023073	XM_419673.2	GCTTGTGCTTAAAAGCTTGAAGCTTTCTTAAATCCAATGTATTGGGTTACCAAATCTGAT	Mus musculus	x			Interferome
A_87_P026203	ALG3	asparagine-linked glycosylation 3 homolog (S. cerevisiae, alpha-1,3-mannosyltransferase)	ENSGALT00000013850	BU458540	CTGGGCATTTGCTGCAGCCGTTCCCTGCACTACCAGTTCTACGTCTGGTACTTCCACACA	Mus musculus	x	x		Interferome
A_87_P003297	AMPD3	adenosine monophosphate deaminase (isoform E)	ENSGALG00000005662	TC215546	ACCCCCACACCCACAAAACAAAAAATAAGCAAAACCCAAATTATCAAACAGAACAGTTTA	Mus musculus	x	x		Interferome
A_87_P024769	AMPD3	adenosine monophosphate deaminase (isoform E)	ENSGALT00000009084	BX929327	TCGCTTCCCAAGAACGACATCCCAGTATCTGTGTAGCATGCAACATGAAAAATGGAAGGT	Mus musculus	x	x		Interferome
A_87_P030202	AP1S2	adaptor-related protein complex 1, sigma 2 subunit [Gallus gallus]	ENSGALG00000016551	BU305425	TAAAATGCTGTGCATTGAGCTGTAATGAGATGCTGTTTTCCTGTGTTACCTGTATACAGC	Mus musculus	x			Interferome
A_87_P036670	AP1S2	adaptor-related protein complex 1, sigma 2 subunit [Gallus gallus]	ENSGALT00000026709	AJ720066	TGTTTGACCTTTGTCGTACTGTCCCATTGGTTTAGTTGTAATAAATGTCCATTTTTACAC	Mus musculus	x			Interferome
CUST_13_PI415900383	AP1S2	adaptor-related protein complex 1, sigma 2 subunit [Gallus gallus]	ENSGALG00000016551	NM_001006261.1	GACCTTTGTCGTACTGTCCCATTGGTTTAGTTGTAATAAATGTCCATTTTTACACCATTA	Mus musculus	x			Interferome
A_87_P018893	ARFGAP3	ADP-ribosylation factor GTPase activating protein 3	ENSGALG00000014140	CR338715	GTAGCAGATACAACTATGACAGTGGTTGACTTGATGGTAGAGCAAAACCGTACCCTGAAC	Mus musculus	x	x		Interferome
A_87_P035561	ARFGAP3	ADP-ribosylation factor GTPase activating protein 3	ENSGALT00000022879	AJ851759	AGATCTTAAGGAAAAAACCTCACAACCAAGAATGAGCTCGAGCTAATTCTGTTCTGTGAC	Mus musculus	x	x		Interferome
A_87_P019826	ASPA	aspartoacylase (Canavan disease)	ENSGALG00000004669	CO763410	AGGAAACAAGCGTGAGGGAAAGAAACACTGAGAGGGATGTGTATGTTATTAATGCCTGCT	Mus musculus	x	x		Interferome
A_87_P021338	ASPA	aspartoacylase (Canavan disease)	ENSGALG00000004669	CD526957	TCTTGTGCAATTCAGCCTTGGAGCTCTTCTGAATACAGTTATGAAATATGAAAACACAAA	Mus musculus	x	x		Interferome
A_87_P009308	ATP2A2	ATPase, Ca++ transporting, cardiac muscle, slow twitch 2	ENSGALT00000039313	M66385	CACGGGGCTTGTGTGCGTGTTTAAGGGACACTGTCAAGTAGTTTGATCACTCAGTTTTTT	Mus musculus	x	x		Interferome
A_87_P033993	ATP2A2	ATPase, Ca++ transporting, cardiac muscle, slow twitch 2	ENSGALG00000003835	BU129991	TCCTGAATTCAGTGCTCTGTGGACTGCTCCAAATCAGAGCAAAGATGATGGTCAGGCAGC	Mus musculus	x	x		Interferome
A_87_P010296	AZI2	5-azacytidine induced 2		CV860159	TAAAGGTGTTACTTAGGCAAGTTGCTACAGGATCTGTGTGGTTCTGGTCACTTTCTTCCC	Mus musculus	x		x	Interferome
A_87_P009130	B4GALT1	UDP-Gal:betaGlcNAc beta 1,4- galactosyltransferase, polypeptide 1	ENSGALG00000002022	U19890	GAAGGTTCTTAAGAACGACATTCTGCTTGCAAGGTCATGTGTGAAACTTGAACTCACTTA	Mus musculus	x		x	Interferome
A_87_P034594	B4GALT1	UDP-Gal:betaGlcNAc beta 1,4- galactosyltransferase, polypeptide 1	ENSGALG00000002022	BU112178	TGGATGTTACTTGTGTACCAGACTGTTCATGGTTCTCCCGCAGATGGTTTTGCTTTTGCT	Mus musculus	x		x	Interferome
A_87_P038169	BCKDHA	branched chain keto acid dehydrogenase E1, alpha polypeptide		AB035083	CTGGAGCGCCACCTGCAGCACTACGGGGAGCATTACCCCATGGAGCTCTACGAGAAGTGA	Mus musculus	x	x		Interferome
A_87_P007196	BCR	breakpoint cluster region	ENSGALT00000010821	TC197306	AACCCAGCCTATAACAATGACTGATAGCTGGTCACTAGAAGTCATGTCCCAGGTTCAAGT	Mus musculus	x	x		Interferome
A_87_P019155	BCR	breakpoint cluster region	ENSGALG00000006695	CO771922	TGCTACACCAAAATGAAGTTCACCAAAGAGATGGAGAGAGCCCAGATCGCATAATGGGAA	Mus musculus	x	x		Interferome
A_87_P000116	CALM1	calmodulin 1 (phosphorylase kinase, delta)	ENSGALG00000010023	TC227424	GCAAAAATGGACAGGTGATGCATACCCATCTCAGTTACTGAACTAGCAAGAATGCTGATG	Mus musculus	x			Interferome
A_87_P004624	CALM1	calmodulin 1 (phosphorylase kinase, delta)	ENSGALG00000010023	TC206052	TCTACATCGAGTCTTAATTACACCCTGCCCATTGAATAGTCTCTTATTAGTAATAGAAGT	Mus musculus	x			Interferome
A_87_P009393	CALM1	calmodulin 1 (phosphorylase kinase, delta)	ENSGALT00000037622	M18355	GAGGAAGAAATCCGTGAGGCATTCCGAGTCTTTGACAAGGATAGCAATGGCTATATCAGT	Mus musculus	x			Interferome
A_87_P009435	CALM1	calmodulin 1 (phosphorylase kinase, delta)		L48905	ATGCAGAAAGGAACAGAGCTAAAGTCCTGTACAGAGGATACATTTACTCGAGGTTGATGT	Mus musculus	x			Interferome
A_87_P016247	CALM1	calmodulin 1 (phosphorylase kinase, delta)	ENSGALG00000010679	CR386782	ACCAGCTATGACAATTTATACTACAAATTGATCTAGAATCCACTGTCGAACAAAAGAGTG	Mus musculus	x			Interferome
A_87_P016612	CALM1	calmodulin 1 (phosphorylase kinase, delta)	ENSGALG00000010679	CR386249	TTTTAATGGAAAAGATGGATGTCTGGCTGTTGAAACTTGTTAGATGTGTTAATTGTCAGG	Mus musculus	x			Interferome
A_87_P016613	CALM1	calmodulin 1 (phosphorylase kinase, delta)	ENSGALG00000010679	CR386249	TTAATGGAAAAGATGGATGTCTGGCTTGTTGAAACTTGTTAGATGTGTTAATTGTCAAGG	Mus musculus	x			Interferome
A_87_P022566	CALM1	calmodulin 1 (phosphorylase kinase, delta)	ENSGALG00000010679	BX934507	AACCATTCAACCTTTAGGGCATTTCCTCTAAGTTTCGATATCCTTCAACCATTTTGGCTG	Mus musculus	x			Interferome
A_87_P009527	CAV1	caveolin 1, caveolae protein, 22kDa	ENSGALT00000015303	L01582	ACAAAATACTGGTTTTATCGCTTACTGTCAGCAATCTTTGGCATTCCCATGGCACTCATC	Mus musculus	x	x		Interferome
A_87_P030053	CAV1	caveolin 1, caveolae protein, 22kDa	ENSGALG00000009393	BU312218	CCTGGACCTACTTGCCTATTGAGTTGGATATATTTACCGTACTCTCTTCAGGCCTGCATT	Mus musculus	x	x		Interferome
A_87_P009703	CBR1	carbonyl reductase 1 [Gallus gallus]	ENSGALT00000036747	DQ079061	TTCTGCCTTCTGATGCTGATGGTCCTCATGGCCAGTTTGTTAGTGAGAAAACTGTTCGAA	Mus musculus	x			Interferome
CUST_3_PI415900497	CBR1	carbonyl reductase 1 [Gallus gallus]	ENSGALG00000016027	NM_001030795.1	GTTAACAATGCAGGGATTGCTTTCAAAGTTAGCGACAGAACTCCATTTGCAGTCCAAGCA	Mus musculus	x			Interferome
A_87_P002377	CBX3	chromobox homolog 3 (HP1 gamma homolog, Drosophila) [Gallus gallus]	ENSGALG00000011038	TC222534	ATTGAAGAAGGATTTTCACTTCCCTGGGTGACAGTTAATCTGCCACAAGCAGTGGGCTTT	Mus musculus	x	x		Interferome
A_87_P020425	CBX3	chromobox homolog 3 (HP1 gamma homolog, Drosophila) [Gallus gallus]	ENSGALG00000011038	CN237816	CTTGAGCCCTGAACCATCTTGTCCTGCTAAACAGTCTTTCTACAGTCTCCGCAATAAATT	Mus musculus	x	x		Interferome
A_87_P038216	CBX3	chromobox homolog 3 (HP1 gamma homolog, Drosophila) [Gallus gallus]	ENSGALT00000037831	AB005618	TCACACGATCCCAAGAAGACCAGGTGAAAATTAACTTTGTAGTAATTTGAATGTTATCAG	Mus musculus	x	x		Interferome
A_87_P039192	CBX3	chromobox homolog 3 (HP1 gamma homolog, Drosophila) [Gallus gallus]	ENSGALG00000011038	A_87_P039192	TGCAGAATCTAAAAATCAGTTTCAAAACTGCTTCGCAGTGTGCTCAAACTAACCCACGTT	Mus musculus	x	x		Interferome
CUST_266_PI415269069	CBX3	chromobox homolog 3 (HP1 gamma homolog, Drosophila) [Gallus gallus]	ENSGALG00000011038	NM_204643.1	GTTACAAGTTCTGTAAAGTTATGCTGAATGTGCTTGGTACATATGCAAAAAGACGTTATC	Mus musculus	x	x		Interferome
A_87_P008847	CCNA2	cyclin A2	ENSGALT00000019387	X72892	ATAGTAATTTTAAACCTGTGGAGTTCCCACTAATGCTTTCCCAATAGCCCATCAACGTAG	Mus musculus	x	x		Interferome
A_87_P036885	CD36	CD36 molecule (thrombospondin receptor) [Gallus gallus]	ENSGALT00000039749	AJ719746	TAGATCTGCTCTCTATCCCCTATTCAGGGATGTAAATTGTGTTGAATGTAAAGTTTGTTA	Mus musculus	x		x	Interferome
A_87_P041956	CD36	CD36 molecule (thrombospondin receptor) [Gallus gallus]	ENSGALG00000008439	A_87_P041956	TGCCACCACTGTTGCCCGCTGAAACAGGTCCCTTAGTACCACATCTACATCTCTCTTGAA	Mus musculus	x		x	Interferome
CUST_9_PI415900402	CD36	CD36 molecule (thrombospondin receptor) [Gallus gallus]	ENSGALG00000008439	NM_001030731.1	CTCTCTATCCCCTATTCAGGGATGTAAATTGTGTTGAATGTAAAGTTTGTTATGTAAAGC	Mus musculus	x		x	Interferome
A_87_P029724	CHMP4B	chromatin modifying protein 4B [Gallus gallus]	ENSGALG00000002095	BU325781	GATTTCAACATTTCCGTGGTCATTTTTCTACATAGCACTACAATGTTTATGCTTGGGGGT	Mus musculus	x			Interferome
A_87_P035948	CHMP4B	chromatin modifying protein 4B [Gallus gallus]	ENSGALT00000003268	AJ721089	CCCATTTTAATTGGTGATAATGATCTGCAATTGACAAATGCTATCTTGGAAGTAGGGAAG	Mus musculus	x			Interferome
A_87_P041964	CHMP4B	chromatin modifying protein 4B [Gallus gallus]	ENSGALG00000002095	A_87_P041964	GCAGTCGGCTGTGGCATTTGGAATTGGTGTTGTTCAAATAAACAGGGTTGCTCACGAAAA	Mus musculus	x			Interferome
CUST_4_PI415900383	CHMP4B	chromatin modifying protein 4B [Gallus gallus]	ENSGALG00000002095	NM_001006286.1	CCATTTTAATTGGTGATAATGATCTGCAATTGACAAATGCTATCTTGGAAGTAGGGAAGA	Mus musculus	x			Interferome
A_87_P013516	CLUAP1	clusterin associated protein 1 [Gallus gallus]	ENSGALG00000013395	CR391360	GTTACTTGTTGTAGAACCAGCTCTGAATGACTGGCAGTTCACTGACGTGCAGTAAAGTGA	Mus musculus	x			Interferome
A_87_P016412	CLUAP1	clusterin associated protein 1 [Gallus gallus]	ENSGALT00000021846	CR386534	TGGAAGTAATGATGATTCTGACATGGAGATTCAGGAGGACGAAGGCTCTGACAGTGAAGT	Mus musculus	x			Interferome
A_87_P007922	COMT	catechol-O-methyltransferase [Gallus gallus]	ENSGALT00000003148	TC190577	ATATATCCGAACAACCCCCGTTTCCAAATGCAGGTACCTACCCATCTTATCTGGAATATA	Mus musculus	x	x		Interferome
A_87_P022903	COMT	catechol-O-methyltransferase [Gallus gallus]	ENSGALT00000003148	BX933718	CAGATGATTGAGTTTGCTGGAGTACAAGATAAGGTAAAACTCCTAGAAGGCCCTTCAGAG	Mus musculus	x	x		Interferome
A_87_P029875	COMT	catechol-O-methyltransferase [Gallus gallus]	ENSGALG00000002024	BU320206	CCAACACTCTTGTAAACGTCTACCTGTTAAGCCTCGAACAGTTATACCAACTATACCAAA	Mus musculus	x	x		Interferome
A_87_P024695	COX7C	cytochrome c oxidase subunit VIIc	ENSGALG00000015631	BX929508	AATGATATCTGCAATTGTGTACCATGATGGATATGTCTAAATAAACTTCAAATCTGCGCC	Mus musculus	x	x		Interferome
A_87_P037972	CSNK1A1	casein kinase 1, alpha 1	ENSGALT00000002082	AF042863	TCCGTATTCTTTTCAGGACCTTGAACCACCAATATGACTACACATTCGACTGGACAATGT	Mus musculus	x	x		Interferome
A_87_P041572	CSNK1A1	casein kinase 1, alpha 1	ENSGALG00000001364	A_87_P041572	GTTTTTGTCTTGCCAAGTTGATTCTGCATTTCAGAAATATTAAGTGATCAGGGGATTACC	Mus musculus	x	x		Interferome
A_87_P036176	CTSA	cathepsin A [Gallus gallus]	ENSGALT00000011138	AJ720789	AATAAAGACAATCTCACTGCCTAGGTCACACAGTGCTCTTGGGAACCCGCAATAAACTCT	Mus musculus	x			Interferome
CUST_16_PI415900419	CTSA	cathepsin A [Gallus gallus]	ENSGALG00000006876	NM_001031491.1	CTGCCTAGGTCACACAGTGCTCTTGGGAACCCGCAATAAACTCTGAATAAGGTGAAAAAA	Mus musculus	x			Interferome
CUST_20_PI415900417	CTSA	cathepsin A [Gallus gallus]	ENSGALG00000006876	NM_001031419.2	GTACTGTACATTGTGTGGTGTTAATTAAACAGAAATCTTACCACTGGTGGATGAACAAAA	Mus musculus	x			Interferome
A_87_P009305	CTTN	cortactin	ENSGALG00000007700	M73705	AGGACAATTAGCTGTCTGTCATAATATTGCATGTTTTACTCATAAGTGAGCAGATTTACC	Mus musculus	x	x		Interferome
A_87_P013339	CTTN	cortactin	ENSGALG00000004625	CR391606	TTAACAAAAGTTGAGATGTCATGACCTAACTGCAGGTAGGGAGGGTAGTCAAGTAGGACC	Mus musculus	x	x		Interferome
A_87_P014554	CXXC5	CXXC finger 5 [Gallus gallus]	ENSGALG00000000884	CR389838	AAAGAGATAACCCACTGTTTCCTTAACCACATCCCACGTTTTCAATTAGCATCAGCTCTG	Mus musculus	x			Interferome
A_87_P018197	CXXC5	CXXC finger 5 [Gallus gallus]	ENSGALT00000001298	CR353044	AAAGTGGAATAATAAGTGAACCTTTGAACAAAAGTCTTAAGAAGTCCCGTCCGCTCTCCC	Mus musculus	x			Interferome
A_87_P020138	CXXC5	CXXC finger 5 [Gallus gallus]	ENSGALG00000000884	CO757460	AACCACAAGAAGTTTTGAAATAAGGATGGAAAGAGACAATTGCTGCACAAATGGCGGTCT	Mus musculus	x			Interferome
A_87_P026877	CXXC5	CXXC finger 5 [Gallus gallus]		BU440257	AGTGAGGAGGTTCCCGTGTACGCGGCATTTCTGGTCCTACATTAATAACACTAACAATGA	Mus musculus	x			Interferome
A_87_P003401	CYP27A1	cytochrome P450, family 27, subfamily A, polypeptide 1	ENSGALG00000011360	TC214615	GTACCCAAGCAAGAGGCCCTGCGTTGGATGAGCCTGTGGCACTTCCCTGGTGTCCTCAGA	Mus musculus	x	x		Interferome
A_87_P038167	DBT	dihydrolipoamide branched chain transacylase E2	ENSGALT00000008467	AB035085	CAGGTTCTTCCTCGATTTAATGGAAAAGGTGAAGTATTTAAAGCACAGATAATGAATGTG	Mus musculus	x	x		Interferome
A_87_P035721	DDX52	DEAD (Asp-Glu-Ala-Asp) box polypeptide 52	ENSGALT00000039070	AJ851514	ATGGATCTTTTAGGTGCCTCTGAGTCTCAGTAATTTCGCAGAATAAATAAGGTCATAAAG	Mus musculus	x			Interferome
A_87_P036826	DHFR	dihydrofolate reductase		AJ719831	TCAAAAATCTGTCTTGGCACAATAAAAACAAGGTTCTCTTTAGTTCTATATGCAACTGGG	Mus musculus	x	x		Interferome
A_87_P013784	DNAJC7	DnaJ (Hsp40) homolog, subfamily C, member 7	ENSGALG00000003449	CR391008	CAAATCAGTATGATGGGCATTGGCTTGTTGCGAGGTGCAGCGGCAGCTTGCAAGTGCACC	Mus musculus	x	x		Interferome
A_87_P014529	DNAJC7	DnaJ (Hsp40) homolog, subfamily C, member 7	ENSGALG00000003449	CR389874	CTTAAAACTCCAAAGACTACTCTCTGGGGCCGGTCGTGTTGCGCAGGTGGTGCAGAGGAT	Mus musculus	x	x		Interferome
A_87_P015357	DNAJC7	DnaJ (Hsp40) homolog, subfamily C, member 7	ENSGALG00000003449	CR388594	GCAAAGCAATGATGTGTTGTGATGGCCAGGCAGAAAGGAACTTCTAAATGCATCATTGTG	Mus musculus	x	x		Interferome
A_87_P021907	DNAJC7	DnaJ (Hsp40) homolog, subfamily C, member 7	ENSGALT00000005463	BX935875	GATTCAAAATCCTCAAGGCTGAATTGTTTAGCGGTTACTGGGTCGTTACCCAGAAGCACA	Mus musculus	x	x		Interferome
A_87_P035712	DNAJC7	DnaJ (Hsp40) homolog, subfamily C, member 7	ENSGALT00000005463	AJ851525	TTACCTCGGTGTCAAAATACCTTTCCGGAGGGAGGAAAGGAGCCCTGCATGGAGCAACCC	Mus musculus	x	x		Interferome
A_87_P010948	DPM1	dolichyl-phosphate mannosyltransferase polypeptide 1, catalytic subunit	ENSGALT00000028050	CR524367	GGAGAATCTAAACTGGGAGGCAATGAAATAGTCTCCTTCTTAAAGGGACTCTTGACATTG	Mus musculus	x	x		Interferome
A_87_P035244	DUSP6	dual specificity phosphatase 6	ENSGALT00000038357	AY207465	CGATGCCTACGACATCGTCAAGATGAAGAAGTCCAACATTTCTCCCAACTTTAACTTCAT	Mus musculus	x	x		Interferome
CUST_104_PI415269069	DUSP6	dual specificity phosphatase 6	ENSGALG00000011207	NM_204354.1	CGGTTGCCAATAAGGGAGAGTCTAATTCACGGTGTAAAAGTTTTAAGATGGAATTTATTA	Mus musculus	x	x		Interferome
A_87_P008232	EIF1	eukaryotic translation initiation factor 1	ENSGALG00000003679	TC187106	GTAAATAGAGCTGCAGAGCTTACATGTTACTAGCAACTGCTGCCTAATGCCCTGTGAAGA	Mus musculus	x	x		Interferome
A_87_P000681	EIF1AY	eukaryotic translation initiation factor 1A, Y-linked	ENSGALG00000016410	TC226356	CACAATTGGTAGGTACTGCCAAATATGTGTATACATTCACTTTCCTTTTTCTTCTCCAGA	Mus musculus	x			Interferome
A_87_P004896	EIF1AY	eukaryotic translation initiation factor 1A, Y-linked	ENSGALG00000016410	TC205574	TGAATTCCTACAACACAGCATATGCTTACTCTTTTCAGGGTTTGGATAAATACAATCTGG	Mus musculus	x			Interferome
A_87_P036138	EIF1AY	eukaryotic translation initiation factor 1A, Y-linked	ENSGALT00000036632	AJ720842	AAATCTGATTCTTGACACCTGTATTCGTTATACGGTCTTTTTGGTATGATGTAAAGTGAC	Mus musculus	x			Interferome
CUST_14_PI415900497	EIF1AY	eukaryotic translation initiation factor 1A, Y-linked	ENSGALG00000016410	NM_001030804.1	CGGTCTTTTTGGTATGATGTAAAGTGACTGCCCCAATAGATAAAACAAAATGTCTGAAAA	Mus musculus	x			Interferome
A_87_P038221	ENO2	enolase 2 (gamma, neuronal)	ENSGALT00000023444	AB004291	AAAGAGGTCTGCACCCTGTCCCTTGCTTTGGGATCATAAGCATTTCTGGATTTAGGCATT	Mus musculus	x	x		Interferome
A_87_P038222	ENO2	enolase 2 (gamma, neuronal)	ENSGALT00000023444	AB004291	ACTGTGGGGCAATATATTAAAACACAGTCGTTAAAAACACACATGCTCTCATTTGCTTAT	Mus musculus	x	x		Interferome
A_87_P037649	FABP1	fatty acid binding protein 1, liver	ENSGALT00000025686	AF380999	GAGAATTAGCAAGAGAATCTAGAGACCCTGCATGCACTTATCATTTTACTGTGTAAAATG	Mus musculus	x			Interferome
A_87_P035616	FANCC	Fanconi anemia, complementation group C	ENSGALT00000020599	AJ851680	TGAGTCACATCAGACTGAATTACAGAAGTTACATGCCCTGTTGGCAAATTTGTTAATGTG	Mus musculus	x			Interferome
A_87_P007704	FBXO39	F-box protein 39	ENSGALG00000023480	TC192933	GGAAGCTCATCTTCACAGGAGAATGGAGATTACCATTGCATATATTTTCGTCGTAATTAA	Mus musculus	x			Interferome
A_87_P011103	FBXO39	F-box protein 39	ENSGALT00000038862	CR524149	CTGGGCATTTCTTAGTGTCACTTTTATGGAGAGGTTGCTACATAATCGTGCAGAAAGGAA	Mus musculus	x			Interferome
A_87_P013238	FEZ1	fasciculation and elongation protein zeta 1 (zygin I)	ENSGALG00000010422	CR391761	ATGCTCATGCATACTTGTGCATACAAACCCTCAAGCATGCATGTGCACCCCCATGCAGCA	Mus musculus	x	x		Interferome
A_87_P021811	FEZ1	fasciculation and elongation protein zeta 1 (zygin I)	ENSGALT00000016972	BX936074	AATCGATGGAGGACCTGGTGCAGGAGTTCGATGAGAAGCTCACCGTCTGCTTCCGCAACT	Mus musculus	x	x		Interferome
A_87_P009464	FOXA2	forkhead box A2		L38904	CTTTGGCCGGAGAGACTTCTTACTACCAAGGTGTGTATTCCCGGCCCATCATGAACTCCT	Mus musculus	x			Interferome
A_87_P004030	FUBP1	far upstream element (FUSE) binding protein 1 [Gallus gallus]		TC207862	AGCGCTGTTGTCTGTACATGCAACCTATGCGTCACCCGCGGGTTTTTGTTAATAGTTAAT	Mus musculus	x	x		Interferome
A_87_P035997	FUBP1	far upstream element (FUSE) binding protein 1 [Gallus gallus]	ENSGALT00000014526	AJ721024	TGTATTCTTTATCACTTTTAAAATGCCTGTTTTGTGCTTTACAATAAATAATATGAAACC	Mus musculus	x	x		Interferome
CUST_2_PI415900389	FUBP1	far upstream element (FUSE) binding protein 1 [Gallus gallus]	ENSGALG00000008939	NM_001006535.1	TTAGTGTAGATGTACACATTCCAGCAAATGTATTTGCAATTATGTGGTCAATGCTTTGTG	Mus musculus	x	x		Interferome
A_87_P013428	GGA1	golgi associated, gamma adaptin ear containing, ARF binding protein 1	ENSGALG00000012428	CR391480	TTTTTTCTTTGCAGATCTTGTTTGGTTCTTGAACAGACTTGTATATATTTTCAGTGCAAA	Mus musculus	x	x		Interferome
A_87_P039935	GGA1	golgi associated, gamma adaptin ear containing, ARF binding protein 1	ENSGALT00000020313	A_87_P039935	TACGATACAAACTGACCTTCACCATGGGAGAGCAAACTTACAATGAAATGGGGGACGTGG	Mus musculus	x	x		Interferome
A_87_P009050	GLI1	glioma-associated oncogene homolog 1 (zinc finger protein)	ENSGALT00000023592	U60762	CATTGACAAACTGAAGCAGATGAGGAAGCCATCAACCAAGGGCCTGAACCTGCCAGCCAT	Mus musculus	x	x		Interferome
A_87_P035592	GLIPR1	GLI pathogenesis-related 1	ENSGALT00000016620	AJ851714	TTGTTTTAAGGCTGTTACTACTTATTCTGACAATCGTAGCCACTTGGATCCTACCCAAAT	Mus musculus	x	x		Interferome
A_87_P010228	GLO1	glyoxalase I [Gallus gallus]	ENSGALG00000010127	CV860518	TTTTTTAATGAAATCCAAGGATATCCTGAAGGCTTTGGGCCCTTCCCTGTATACTAAAAA	Mus musculus	x	x		Interferome
A_87_P018619	GMFB	glia maturation factor, beta [Gallus gallus]	ENSGALG00000012208	CR352404	ACCAGTAACCAGTACAACTTCCATATGCTGTTTAGTCTATGCTAGTTCACATTGCATGTT	Mus musculus	x	x		Interferome
A_87_P036291	GMFB	glia maturation factor, beta [Gallus gallus]	ENSGALG00000012208	AJ720612	TTAGTTTGATGTTACTGCTCATTTATTTGTGTATGGATCTGACTTGAGAGGAGCTCTTCA	Mus musculus	x	x		Interferome
CUST_20_PI415900413	GMFB	glia maturation factor, beta [Gallus gallus]	ENSGALG00000012208	NM_001031214.1	GAGAGGAGCTCTTCAAAATACGTGTTAGAGTGATTCAATTAAATTGATCTTTCAGTTCTG	Mus musculus	x	x		Interferome
A_87_P003178	GPR37	G protein-coupled receptor 37 (endothelin receptor type B-like)		TC216488	AAATCTCTTCACTGTGGTGCCCTGTCTCCTCAAAAACGTTTTCCCATCTCTGCAATTTGA	Mus musculus	x	x		Interferome
A_87_P009495	GRB2	growth factor receptor-bound protein 2 [Gallus gallus]	ENSGALT00000013008	L19258	AGGAACCAGCAAATATTTCTACGGGATATCGAACAGGTGCCACAGCAACCAACCTATGTT	Mus musculus	x	x		Interferome
A_87_P011755	GRB2	growth factor receptor-bound protein 2 [Gallus gallus]	ENSGALT00000031351	CR523228	CTGGACCATTTGATTGTTTCCTTATTTTGGAATTGGTGTATATCATGCAACCTTGCAGAC	Mus musculus	x	x		Interferome
A_87_P029728	GRB2	growth factor receptor-bound protein 2 [Gallus gallus]	ENSGALG00000008016	BU325676	CTTCCCTGTGGAAGTTTAGGCTGCTCAACACTGGAAACGCTTGAAAACCAAAAGCCTTTA	Mus musculus	x	x		Interferome
CUST_60_PI415269069	GRB2	growth factor receptor-bound protein 2 [Gallus gallus]	ENSGALG00000008016	NM_204411.1	AACCAGCAAATATTTCTACGGGATATCGAACAGGTGCCACAGCAACCAACCTATGTTCAG	Mus musculus	x	x		Interferome
A_87_P036107	GUSB	glucuronidase, beta	ENSGALT00000004011	AJ720880	AAAGTCACATATCCTCTTTCTATAATGAAATGAAAAGGCATTAACAGCTGGGTACTATGC	Mus musculus	x	x		Interferome
CUST_27_PI415269177	GUSB	glucuronidase, beta	ENSGALG00000002542	NM_001031587.1	AGTACCTGGTCTGCTGCTACTCCAGGAGCACATCTGGAACACACATCTGGAGCACCACCA	Mus musculus	x	x		Interferome
A_87_P038082	HMGCR	3-hydroxy-3-methylglutaryl-Coenzyme A reductase	ENSGALT00000038530	AB109635	GTGCTCTAGCCAAATTTGCACTAAGTTCCAATTCACAGGATGAAGTGAGAGAAAATATTT	Mus musculus	x	x		Interferome
A_87_P038083	HMGCR	3-hydroxy-3-methylglutaryl-Coenzyme A reductase	ENSGALT00000038530	AB109635	AAGGAGAACTTGTGACCTACAAAGTGCTGAACTGTTAAATTATAGTATGTACTGAAGTAG	Mus musculus	x	x		Interferome
A_87_P023938	HSPA4	heat shock 70kDa protein 4 [Gallus gallus]	ENSGALT00000011784	BX931422	ATTCACCAGCAGAAGAAAGGGTTAAAGTGACTGTGAGGTCTTTTCCCAAGAACCATGCTG	Mus musculus	x	x		Interferome
A_87_P031317	HSPA4	heat shock 70kDa protein 4 [Gallus gallus]	ENSGALG00000007273	BU264745	AAATTTATCTCACACATATCACCCCTTAACTTTGGCAAAGGCATTATCTCCGCAACTTCG	Mus musculus	x	x		Interferome
A_87_P034620	HSPA4	heat shock 70kDa protein 4 [Gallus gallus]	ENSGALT00000011784	BU110996	GCCACACAAATTGCTGGTCTCAACTGCCTGAGACTAATAAATGAATCAACTGCAGTTGCC	Mus musculus	x	x		Interferome
CUST_471_PI415269069	HSPA4	heat shock 70kDa protein 4 [Gallus gallus]	ENSGALG00000007273	XM_414655.2	TCCGAAGTTGAAGCACCGTTCAGCTGTTGGAAGAAATAAATGCACTGGATTCTACTGGAT	Mus musculus	x	x		Interferome
A_87_P037228	HSPB2	heat shock 27kDa protein 2	ENSGALT00000012900	AJ616735	GCCAGGATCATCGAAGTGAAGATAATCCAGGAGCAGACGGTGGGGCAGAAAGAACTGTCT	Mus musculus	x	x		Interferome
A_87_P035941	IGHMBP2	immunoglobulin mu binding protein 2	ENSGALT00000006901	AJ721102	AAGACCACAACAGTAGTAGAGATCATCTTGCAAGCTGTACAGCAAGGCCTTGAAAGTCCT	Mus musculus	x	x		Interferome
A_87_P026294	IL13RA1	interleukin 13 receptor, alpha 1 [Gallus gallus]	ENSGALG00000006032	BU456316	ATCACTCTGCTTTCACAGCAGAAAGATCATGGGCAAGAACCTCAGAATTGCTCCTTGACT	Mus musculus	x	x		Interferome
A_87_P023072	IL7R	interleukin 7 receptor [Gallus gallus]	ENSGALG00000013372	BX933356	CTCGTACTTCTCATCTTGCACCTGGTGCTCTGAAACATTTGTTATTTCTGGTGAAGCTGA	Mus musculus	x			Interferome
CUST_18_PI415900425	IL7R	interleukin 7 receptor [Gallus gallus]	ENSGALG00000013372	NM_001080106.1	AAGTCACCGAGTGATGAAGAAGCCTATGTCACCATGTCGAGCTTTTACAAAAATCAGTAG	Mus musculus	x			Interferome
CUST_237_PI415269071	IL7R	interleukin 7 receptor [Gallus gallus]	ENSGALG00000013372	XM_423732.2	AAGTCACCGAGTGATGAAGAAGCCTATGTCACCATGTCGAGCTTTTACAAAAATCAGTAG	Mus musculus	x			Interferome
A_87_P006567	IL8RB	interleukin 8 receptor, beta		TC201849	AGGTCCTGCTGCTCTGGTTTTCTGGGTTGAGATGTCTTTTGCATGGCTGGCCCATGGAGA	Mus musculus	x			Interferome
A_87_P035506	IL8RB	interleukin 8 receptor, beta	ENSGALG00000022482	AJ973196	TCATCTACGGCTTCATCGGGCAGAAGTTTCGCAACAGCTTCCTCAAGATCCTGGCACAGC	Mus musculus	x			Interferome
CUST_32_PI415148634	IL8RB	interleukin 8 receptor, beta			ATACAACTACACTTCTGACTATTGCAACTACAGCCTGGTTCTGCCTGACATCGATGTCTC	Mus musculus	x			Interferome
A_87_P035397	INPP5D	inositol polyphosphate-5-phosphatase, 145kDa [Gallus gallus]	ENSGALT00000002412	AM065102	CTTCCTGACGCTGGGAGATAAGAAACTGAGTCCATTTAACATCACTCACCGCTTTACTCA	Mus musculus	x	x		Interferome
A_87_P041506	INPP5D	inositol polyphosphate-5-phosphatase, 145kDa [Gallus gallus]	ENSGALT00000002412	A_87_P041506	TGATAACTTGGAGGAACTGATAGAATTTTACAAGAAAGAGAACATGGGGCTGGTGTGGCA	Mus musculus	x	x		Interferome
CUST_358_PI415269071	INPP5D	inositol polyphosphate-5-phosphatase, 145kDa [Gallus gallus]	ENSGALG00000001589	XM_422567.2	AACCAAAGAACGTCAACAACTTGGAGCTGAACAAAGACAGCGATCAACTTAGCAGCTGCA	Mus musculus	x	x		Interferome
A_87_P039145	ITK	IL2-inducible T-cell kinase	ENSGALT00000006130	A_87_P039145	GTCTCACCCCAAACTAGTCCAGCTTTATGGAGTATGCTTTGAAAACACTCCCATATGCCT	Mus musculus	x	x		Interferome
CUST_129_PI415269069	ITK	IL2-inducible T-cell kinase [Gallus gallus]	ENSGALG00000003857	XM_413856.2	CTGTACACAATATGAAGAATGATCTGAAGTACCTGTGCTGTATTTATGTTTATCCATGTC	Mus musculus	x	x		Interferome
A_87_P005369	JAK1	Janus kinase 1 (a protein tyrosine kinase)	ENSGALG00000011031	TC204171	GTCCCCTGGTTCCTGACTCATCTCACGCACAGCAGGAGCTAAAAATGATCCAAATTAAAA	Mus musculus	x	x		Interferome
A_87_P008022	JAK1	Janus kinase 1 (a protein tyrosine kinase)	ENSGALG00000011031	TC189620	CTGACCAGTGTCCTCCCCTTTGGGCAAAATTGCTTTTCCACCAAACCTGGATTTTGAAAA	Mus musculus	x	x		Interferome
A_87_P037906	JAK1	Janus kinase 1 (a protein tyrosine kinase)	ENSGALT00000017969	AF096264	AATTCAGTTTTTACACTGTCAGTACTTCAATGGTGTGTCAAAATATAAATGCCCAAGACC	Mus musculus	x	x		Interferome
CUST_449_PI415269069	JAK1	Janus kinase 1 (a protein tyrosine kinase)	ENSGALG00000011031	NM_204870.1	GTTTTTACACTGTCAGTACTTCAATGGTGTGTCAAAATATAAATGCCCAAGACCTTTCAT	Mus musculus	x	x		Interferome
A_87_P028725	KMO	kynurenine 3-monooxygenase (kynurenine 3-hydroxylase)	ENSGALT00000012129	BU373227	GTTGGCTCAGCTTGGTGACATTTTTCTCTGTTGGGATGTGGTTGGTGGCTCCTGCAGCCC	Mus musculus	x		x	Interferome
A_87_P024713	LTC4S	leukotriene C4 synthase	ENSGALT00000009570	BX929447	GCCCTGGGCCTGCTCTATCTCTACTCCCGCTACTGCTACTTTATGGGATACAGAGCATCA	Mus musculus	x	x		Interferome
A_87_P013956	LYZ	lysozyme (renal amyloidosis) [Gallus gallus]	ENSGALT00000016196	CR390743	GGCCGCTTTGCGAGCGCGACGCTACCCGCTTGGCAGTTTTAAACGCATCCCTCATTAAAA	Mus musculus	x			Interferome
A_87_P016776	LYZ	lysozyme (renal amyloidosis) [Gallus gallus]	ENSGALG00000009963	CR385986	AAGAAAATGAGGAGTGCGTGTGCTTTTATAAATACAAGTGATTGCAAATTAGTGCAGGTG	Mus musculus	x			Interferome
A_87_P029378	LYZ	lysozyme (renal amyloidosis) [Gallus gallus]	ENSGALG00000009963	BU342520	CTGGTGTTGAAGTTACTCTCGAATTTTGCAGCACACACCCCTGTCGAAGTTCCATTCAAA	Mus musculus	x			Interferome
CUST_278_PI415269069	LYZ	lysozyme (renal amyloidosis) [Gallus gallus]	ENSGALG00000009963	NM_205281.1	TTGCAAAATTCGAGAGTAACTTCAACACCCAGGCTACAAACCGTAACACCGATGGGAGTA	Mus musculus	x			Interferome
A_87_P017344	MARCKSL1	MARCKS-like 1	ENSGALG00000021616	CR385107	CCGGCCAAAGGCTTCATCAGCTGGCACCCAAAAGTCAATCAGGAAGACGCCGCCTGTTTT	Mus musculus	x	x		Interferome
A_87_P036700	MARCKSL1	MARCKS-like 1	ENSGALT00000035031	AJ720014	GAAAAAACAAAAGGCTGTATGGGTTCTATTGTAACATTGGAAAGGAATAAATGGTGATCC	Mus musculus	x	x		Interferome
A_87_P037636	ME1	malic enzyme 1, NADP(+)-dependent, cytosolic [Gallus gallus]	ENSGALT00000025553	AF408407	TGGAAAAGCACTTCGATATTCAGAACGGTTCCGCCTAGGGAGCCGAAGAGTAGATAATTT	Mus musculus	x	x		Interferome
CUST_237_PI415269069	ME1	malic enzyme 1, NADP(+)-dependent, cytosolic [Gallus gallus]	ENSGALG00000015849	NM_204303.1	CTAGGGAGCCGAAGAGTAGATAATTTGTAAGACTCAGAACAAGTTTTCTAAATGGTAATA	Mus musculus	x	x		Interferome
A_87_P022350	MRPL32	mitochondrial ribosomal protein L32 [Gallus gallus]	ENSGALT00000020160	BX934915	ACTGAAGCATGTTCTTTGTGGTTATTGTTATGCGAAAGTCAAAGCAGAGACTCAACAGAT	Mus musculus	x			Interferome
CUST_33_PI415269177	MRPL32	mitochondrial ribosomal protein L32 [Gallus gallus]	ENSGALG00000012337	XM_417841.1	CTGAGGAAGGATGTGTTAAGATATCAGATGAGGTTACAGAATATCAAAGAATTCCATCAA	Mus musculus	x			Interferome
A_87_P017534	MXD1	MAX dimerization protein 1	ENSGALG00000013882	CR354118	ACTCTGTGTCTATCGCTCAGAAGATGCCAGAACTCAAAAGTGATGCTAAAAAGCCAAGGA	Mus musculus	x			Interferome
A_87_P036326	MXD1	MAX dimerization protein 1	ENSGALT00000040548	AJ720556	TGCCGCTCGGCCCCGAATCCAGCAAGCACACCACGCTGAGTATACTCATGAAAGCCAAAT	Mus musculus	x			Interferome
A_87_P008944	NCL	nucleolin [Gallus gallus]	ENSGALT00000012486	X17199	TGCTTGCTTATTCAAGTGAACTTTTTAACAGAAATGAGCGATAGCTGTGGGAATTTACCC	Mus musculus	x	x		Interferome
CUST_325_PI415269069	NCL	nucleolin [Gallus gallus]	ENSGALG00000007705	NM_205265.1	TAAAAATGCAGAATGTTTTATCATTTGTGCTTCAGCACCCTGTCTTGGACAGATTAAAGG	Mus musculus	x	x		Interferome
A_87_P035154	NF2	neurofibromin 2 (bilateral acoustic neuroma)	ENSGALT00000035032	AY487896	TCAATTCATCAAAGCTGCGTGTGAATAAGCTGATTCTTCAGCTGTGTATTGGAAACCACG	Mus musculus	x	x		Interferome
A_87_P031423	NR6A1	nuclear receptor subfamily 6, group A, member 1	ENSGALT00000001607	BU260975	ACCTCAAGGAGAAGATGCTGTTCGCACACTGCTCTTTTCATGATTTGTATCCAGAAGTGT	Mus musculus	x			Interferome
A_87_P024118	NUB1	negative regulator of ubiquitin-like proteins 1	ENSGALT00000009977	BX931006	GGTTAAGGAGGTTATAGAGGTATCCACCTCCATACTGTTGTTTTCCATCTGGAAGGTTAC	Mus musculus	x			Interferome
A_87_P003211	NUFIP2	nuclear fragile X mental retardation protein interacting protein 2	ENSGALT00000006434	TC216279	GTGACTGTAATGACACACTAACCACAGGCAAATCAGGATGATCCAACATCCTTCATCTCC	Mus musculus	x			Interferome
A_87_P038821	NUFIP2	nuclear fragile X mental retardation protein interacting protein 2	ENSGALG00000004042	A_87_P038821	TGTGAATGAGGAGAGCGTTTACCTTCCTTGTTATTCTGTAGGTAAACGAAGGCACGTGCT	Mus musculus	x			Interferome
A_87_P021612	OPRL1	opiate receptor-like 1	ENSGALG00000005949	BX950493	CCTCTAAAATGGTTGCGTTGATATGATTTTACAATTACTGCAGTGTAAGTGACAATTTCC	Mus musculus	x			Interferome
A_87_P033587	OPRL1	opiate receptor-like 1	ENSGALG00000005949	BU142455	CACTGTAAGCACTTTGAGATGGATGTTTATCCCCAGGCACTCACCAGGAAATCTCATACA	Mus musculus	x			Interferome
A_87_P039021	OPRL1	opiate receptor-like 1	ENSGALG00000005949	A_87_P039021	TGCAAGAGCATGCAAAAGAGCTGATTCAATGCATTTTTAGTTCCGACGTGCCCCGCATAA	Mus musculus	x			Interferome
A_87_P037178	PAFAH1B2	platelet-activating factor acetylhydrolase, isoform Ib, beta subunit 30kDa	ENSGALT00000011602	AJ719312	AGATATGGCGAGAGCTCTTCTCACCACTTCATGCATTGAATTTTGGGATTGGTGGAGACA	Mus musculus	x	x		Interferome
A_87_P011496	PASK	PAS domain containing serine/threonine kinase	ENSGALG00000006016	CR523617	AGCTAACAGGTTGTAATTATTCTTAACTAGGAAGGGCTTTAAAGCTGGAAGAGATTTTTT	Mus musculus	x			Interferome
A_87_P035945	PGS1	phosphatidylglycerophosphate synthase 1	ENSGALT00000011630	AJ721095	TAATGGTGAACTCATCTCAGCCTTGGGCTCTCCTTGGGAGAACAGTTCAGGTACTTTAAA	Mus musculus	x			Interferome
A_87_P011948	PLEKHO1	pleckstrin homology domain containing, family O member 1	ENSGALT00000021937	CR522956	AACCTTCCATATGTACAGACTCTGGGACATTGTTCCAGTCTGCTGCAGCTCTGTTTACTT	Mus musculus	x			Interferome
A_87_P013349	PLEKHO1	pleckstrin homology domain containing, family O member 1	ENSGALG00000013457	CR391589	GCTGTGGGGCCGTGTCTCTGTACGGAGGTCTGTATGGCCAAACTCTGTGAAGTTCTGCAA	Mus musculus	x			Interferome
A_87_P016590	POLR2C	polymerase (RNA) II (DNA directed) polypeptide C, 33kDa	ENSGALT00000001768	CR386275	TGGGAAGCGTGTACCTCAGTTACACAACCCTGTCCTGTTTGTATGTCTGTTCCTTAACTA	Mus musculus	x	x		Interferome
A_87_P037484	POLR2F	polymerase (RNA) II (DNA directed) polypeptide F	ENSGALG00000012291	AJ251211	TCTCCAGCAGATGTTTCTATTTTTGTTTATATTTTTGTTTATATTTGTATAAATAAATTA	Mus musculus	x	x		Interferome
A_87_P009692	PRKAG1	protein kinase, AMP-activated, gamma 1 non-catalytic subunit		DQ133597	CCCACCAGCTCCAAACTCGTCGTCTTCGACACTTCCCTTCAAGTGAAGAAGGCTTTCTTT	Mus musculus	x	x		Interferome
A_87_P022560	PTGES	prostaglandin E synthase	ENSGALG00000004226	BX934520	TCAGTGAGAAAGCAGAATGAGCAGAAAATGAACTCCCTTTCCACCTGTCCTAAGCAATAA	Mus musculus	x	x		Interferome
A_87_P029857	RAB2	RAB2, member RAS oncogene family		BU321081	ATCGAGTATTTAATCGATTGTGTAGGTTAGGTTCACAGTCCTGAGGGTACTTAACTGTTT	Mus musculus	x			Interferome
A_87_P024502	RAB24	RAB24, member RAS oncogene family	ENSGALT00000004722	BX929971	ATTCTCTTGGAGATATCGCCCGATTCTTTGCGGATTATTTAAGCATCTCCTATCAAGGTG	Mus musculus	x			Interferome
A_87_P034125	RAB7	RAB7A, member RAS oncogene family [Gallus gallus]		BU125465	AGTCCCAGATACGAAGGGCCAGGTATTCCTGTACCACGTAAGAAGATGAACCTATTGTTA	Mus musculus	x			Interferome
A_87_P017657	RAC2	ras-related C3 botulinum toxin substrate 2 (rho family, small GTP binding protein Rac2)	ENSGALT00000020360	CR353911	TATTACATATCCTCAGGGTCTTGCCTTGGCCAAGGAAATTGACTCTGTGAAGTACCTCGA	Mus musculus	x	x		Interferome
CUST_419_PI415269069	RAC2	ras-related C3 botulinum toxin substrate 2 (rho family, small GTP binding protein Rac2) [Gallus gallus]	ENSGALG00000012456	XM_001237031.1	TTACATATCCTCAGGGTCTTGCCTTGGCCAAGGAAATTGACTCTGTGAAGTACCTCGAAT	Mus musculus	x	x		Interferome
A_87_P036948	RALBP1	ralA binding protein 1	ENSGALT00000036901	AJ719648	CCTTCCAAGAGGACAGTTCCGGCGATGAAGCTGAAAGTCCTTCCAAGTTGAAGCGGTCCA	Mus musculus	x	x		Interferome
A_87_P035646	RBM5	RNA binding motif protein 5	ENSGALT00000007370	AJ851628	CTTTCCTGTACATTTGGTATGATACATCTTGGTATAGACTTTTTGAAGATTCTAGTTGCC	Mus musculus	x	x		Interferome
A_87_P036163	RPL4	ribosomal protein L4 [Gallus gallus]	ENSGALT00000012495	AJ720803	GCTGAAGAATCTGAGAGTCATGATAAAGCTGAACCCATACGCCAAAACAATGCGACGCAA	Mus musculus	x	x		Interferome
CUST_1_PI415900391	RPL4	ribosomal protein L4 [Gallus gallus]	ENSGALG00000007711	NM_001007479.1	AACACCTGAGCTCAGAAAATCGTGGATCTGCAGCGAATAAATTCTATTGGAACAGTGAAA	Mus musculus	x	x		Interferome
A_87_P024149	RPS23	ribosomal protein S23 [Gallus gallus]	ENSGALT00000025176	BX930915	CGTTGGTGACATTCCTGGAGTTCGCTTCAAGGTTGTCAAAGTAGCCAATGTTTCTCTGTT	Mus musculus	x	x		Interferome
CUST_106_PI415269071	RPS23	ribosomal protein S23 [Gallus gallus]	ENSGALG00000015617	XM_424903.2	GTACAAGGGCAAGAAAGAGAGACCAAGATCATAAATTTCTATTAACTTGCCAAGAATATC	Mus musculus	x	x		Interferome
A_87_P001890	RPS24	ribosomal protein S24 [Gallus gallus]	ENSGALG00000004871	TC223584	ATTATTTGAAGTTTTTGTAGGTAAACTGACTCAAATATGGTAAGGATAGGGCAGCTTTGG	Mus musculus	x	x		Interferome
A_87_P021947	RPS24	ribosomal protein S24 [Gallus gallus]		BX935775	CAGTCTGTTCGTCATGAATTTCCTAGTTCTTATGGTCACTGTGTCATTCATCTTGTCGGC	Mus musculus	x	x		Interferome
A_87_P022582	RPS24	ribosomal protein S24 [Gallus gallus]	ENSGALT00000007776	BX934456	GAAGCTGTTCATCTAGCTTTAACATTAAATAAACTATGTCAGTCAAATCCTGGTTTGCCC	Mus musculus	x	x		Interferome
CUST_270_PI415269071	RPS24	ribosomal protein S24 [Gallus gallus]	ENSGALG00000004871	XM_421602.2	TTCCATCAAGAAGTATGGGAAGAACTGTTCTGGAAAGAAGTTGTTCATCTAGCTTTAACA	Mus musculus	x	x		Interferome
A_87_P026885	SLC14A2	solute carrier family 14 (urea transporter), member 2	ENSGALT00000002620	BU439949	CATGCAGCGATCGGATCAGCGGTGGGGATGTTGGCAGCACTGAGCTTAGCAACACCTTTT	Mus musculus	x	x		Interferome
A_87_P037247	SMC3	structural maintenance of chromosomes 3 [Gallus gallus]	ENSGALT00000013979	AJ532588	AAAGGCCATTTTGAATGGTATCGACAGTATAAACAAGGTTTTGGAGCACTTTCGTCGGAA	Mus musculus		x		Interferome
CUST_445_PI415269069	SMC3	structural maintenance of chromosomes 3 [Gallus gallus]	ENSGALG00000008585	NM_204517.1	GATGTGATCACAGCAGAAATGGCCAAAGACTTTGTAGAAGATGACACCACGCATGGTTAA	Mus musculus		x		Interferome
A_87_P037732	SMTN	smoothelin [Gallus gallus]	ENSGALT00000019358	AF272975	CCTGGTGGAGGTGGAAGACATGATGATCATGGGGAAGAAGCCAGACGCCAAGTGCGTCTT	Mus musculus	x	x		Interferome
A_87_P017952	SPP1	secreted phosphoprotein 1 (osteopontin, bone sialoprotein I, early T-lymphocyte activation 1)	ENSGALT00000017775	CR353415	GTCACCCGTTAAGAGGAACCTGTGCATTGCTTCTTTCTTTATTTTGGTCATTGCTGTGCA	Mus musculus		x		Interferome
CUST_403_PI415269069	SPP1	secreted phosphoprotein 1 [Gallus gallus]	ENSGALG00000010926	NM_204535.4	GCTGCTCCTGTGTATATTTTGTAACCGGATGGAAATAAAAACCACAAAAACCTCAAAAAA	Mus musculus		x		Interferome
A_87_P000335	SREBF2	miRNA; sterol regulatory element binding transcription factor 2 [Gallus gallus]	ENSGALG00000011916	TC226977	TGTTGTCAGGATGTCAGCACTGTGCTGCTGACACAGCTGAAGGCTGCCTCCAGCCCACCC	Mus musculus	x	x		Interferome
A_87_P037394	SREBF2	miRNA; sterol regulatory element binding transcription factor 2 [Gallus gallus]	ENSGALT00000037992	AJ414379	CTATTCCATTGATTCAGAGCCAGGAAGCCCACTCCTTGATGATGCAAAGGTTAAGGATGA	Mus musculus	x	x		Interferome
A_87_P041890	SREBF2	miRNA; sterol regulatory element binding transcription factor 2 [Gallus gallus]	ENSGALG00000011916	A_87_P041890	TCATTGCCACATTGTCACTTGCATTCATGTATATTTGCATATATGCAAATAGTCACTTGC	Mus musculus	x	x		Interferome
A_87_P036139	SRP14	signal recognition particle 14kDa (homologous Alu RNA binding protein)	ENSGALT00000015631	AJ720841	TCAACGTATTCAGGGATCTGGATTTCCCCATTTTCACATCGTAAAGTAACTCCTTCATGT	Mus musculus	x			Interferome
A_87_P035979	SRP9	signal recognition particle 9kDa	ENSGALT00000015122	AJ721047	TCCATAAGTTCCTTCCTGCAGTGCAAGAAGTGTATACTGCTCAACATTCCCTGTAATAAA	Mus musculus	x	x		Interferome
A_87_P000985	SSR1	signal sequence receptor, alpha [Gallus gallus]	ENSGALG00000012798	TC225417	GGAGAAGGTAGCGACTCCTTGATCCCCTCTTTGGAAATACACCTCTAAGGATTTTAATTG	Mus musculus	x	x		Interferome
A_87_P015394	SSR1	signal sequence receptor, alpha [Gallus gallus]	ENSGALG00000012798	CR388545	AGGTGAGTGTGTTGGAATGGATGCAATCTACAGCATTGTTTGCTGTTTCTATTCCTGGCA	Mus musculus	x	x		Interferome
A_87_P037036	SSR1	signal sequence receptor, alpha [Gallus gallus]	ENSGALT00000020881	AJ719521	ACAGGTTCAGGCTTATTAGTTGCAGCTCAGGATGCTACAGAAGATGAGGAAACTGTGGAA	Mus musculus	x	x		Interferome
A_87_P038886	SSR1	signal sequence receptor, alpha [Gallus gallus]	ENSGALG00000012798	A_87_P038886	GTAACTTTGTAACAGCTGACTGCTCAAATTATATGCAACTACTTTGCCTTTAGTGTTGCC	Mus musculus	x	x		Interferome
CUST_10_PI415900385	SSR1	signal sequence receptor, alpha [Gallus gallus]	ENSGALG00000012798	NM_001006375.1	GCAGCAGAACTTGTGAAGCATGGAATTTGTGTGCTGAATTGGTATTACTACATAAATTTT	Mus musculus	x	x		Interferome
A_87_P037612	SUMO1	SMT3 suppressor of mif two 3 homolog 1 (S. cerevisiae)	ENSGALT00000013744	AF461015	AGGAGGAAGATGTGATTGAAGTTTATCAGGAACAGACGGGGGGTCACTCAACAGTTTAGA	Mus musculus	x	x		Interferome
CUST_10_PI415900431	SUMO1	SMT3 suppressor of mif two 3 homolog 1 (S. cerevisiae) [Gallus gallus]	ENSGALG00000008435	NM_204135.2	GCACATGCATTGGTACCTTTTAAGGAACTTCATTTTTTGGAAGTTGTGCTTCGAAATAAT	Mus musculus	x	x		Interferome
A_87_P022401	SURF1	surfeit 1	ENSGALT00000005056	BX934810	ATTTTTCACGTAGCAGTCATTCCTAAAGCTAAGATGGGGACACTGCAGTGCCATCAGGAT	Mus musculus	x	x		Interferome
A_87_P017495	TAF11	TAF11 RNA polymerase II, TATA box binding protein (TBP)-associated factor, 28kDa	ENSGALT00000004314	CR354169	CACAGCAGTTGCAGCAGTTACGAGACAGAAGCACTCCCCCTCTCCTGCTTGCAGTCTTCT	Mus musculus	x			Interferome
A_87_P006697	TCFL5	transcription factor-like 5 (basic helix-loop-helix)	ENSGALG00000005635	TC200904	ATTACCTTGAGGCTGTTACTGTGCTGAATAAAACACCTTCTCAGCTGATAGATTATTACT	Mus musculus	x			Interferome
A_87_P025677	TCFL5	transcription factor-like 5 (basic helix-loop-helix)	ENSGALT00000009040	BU472118	TTTGATAAGCTCTGGGAGTGACTTCCAAAACTGTAACTTGTAAAAACACATAAATAGAGC	Mus musculus	x			Interferome
A_87_P030678	TCFL5	transcription factor-like 5 (basic helix-loop-helix)	ENSGALG00000005635	BU285264	ACAGAATGTCGTCACGACCCTTAATTACCTTACAACTTTATGATCGATCACAACCTGTTC	Mus musculus	x			Interferome
A_87_P038119	TLE4	transducin-like enhancer of split 4 (E(sp1) homolog, Drosophila)	ENSGALT00000024502	AB080584	CTAGTGGATAAATTGGGGATTTTGGAGAAGGATGTTCAAGAGATAGTGAAAGCTACACTA	Mus musculus	x	x		Interferome
A_87_P009416	TNNT2	troponin T type 2 (cardiac)	ENSGALT00000031453	M10013	ATCGTGTCAGTGACCACCAGAAGGTCAAAGGGTCAAAGGCTGCACGTGGGAAGACCATGG	Mus musculus	x	x		Interferome
A_87_P020256	TNNT2	troponin T type 2 (cardiac)	ENSGALG00000000302	CO507275	GAGGCTACATGCAGAAGGTGGGAGGTTACACATGGGGTGCAGCAAAGCTGCAGGTGTTCT	Mus musculus	x	x		Interferome
A_87_P032232	TOP2A	topoisomerase (DNA) II alpha 170kDa [Gallus gallus]	ENSGALG00000003922	BU234059	CGCCCAGTGAGCCTACAGTCTGTGTCTGTTTGACTCAAGAAAGGAAATAATTCCCTTGAA	Mus musculus	x	x		Interferome
A_87_P037723	TOP2A	topoisomerase (DNA) II alpha 170kDa [Gallus gallus]	ENSGALT00000006249	AF285155	TAGATGCCTTTAAAATAATAAAATATTTTAGCTTTTAACTCCACCACCAGAGACTGGCCG	Mus musculus	x	x		Interferome
CUST_539_PI415269069	TOP2A	topoisomerase (DNA) II alpha 170kDa [Gallus gallus]	ENSGALG00000003922	NM_204791.1	TGGGGCTGAGTGGTATTTCTTAACTGTCTGTAAATATTTTGTGTTTTTCTTGTCGTTCTT	Mus musculus	x	x		Interferome
A_87_P036986	TRA2A	transformer 2 alpha homolog (Drosophila)	ENSGALT00000017877	AJ719598	TGAAGTTTCGTTTCCAGTCCTTTTGAAAGCATGGATGGAAAACCTGTGACTACATGTAAA	Mus musculus	x			Interferome
A_87_P008148	TRIP12	thyroid hormone receptor interactor 12	ENSGALG00000002929	TC188183	CAAGAACTAACCCAACAACTCTGGACAGAAATACACCTAATAATTATTACTGGCTTTTTC	Mus musculus	x	x		Interferome
A_87_P010280	TRIP12	thyroid hormone receptor interactor 12		CV860238	AATTGTTCTGATAACTTGATCAAACTGAGCACAAAGAAGTGTTTATAGTGTGTGGATAGC	Mus musculus	x	x		Interferome
A_87_P014261	TRIP12	thyroid hormone receptor interactor 12	ENSGALT00000004623	CR390272	TCTCTTATCTGGGAACTGATGCCTTGTCTGCCAAAAGAGGGGATATTTGCTGTTGATACT	Mus musculus	x	x		Interferome
A_87_P018725	TRIP12	thyroid hormone receptor interactor 12	ENSGALG00000002929	CR338942	GTTGGAGTCAATGACTGTTTCTGTTGCCACAAATTCAACTTAAATTGTTGGTTTGAAACC	Mus musculus	x	x		Interferome
A_87_P023794	TRIP12	thyroid hormone receptor interactor 12	ENSGALT00000004623	BX931768	GAGAAGACACTTAGACCAAGAACAGCAGAAGTCTACACAATTGCCATCAACAAGCAAGGC	Mus musculus	x	x		Interferome
A_87_P041229	TRIP12	thyroid hormone receptor interactor 12	ENSGALG00000002929	A_87_P041229	CGGATGAAGAGGAGGCTTATTTTTCATTCATTTAAAAGTCCCTAAGTAGAAAGCATGATG	Mus musculus	x	x		Interferome
A_87_P021495	TUBA1C	tubulin, alpha 1c [Gallus gallus]		BX950719	GGATTGTTCCCTGTACGAGCAGCACCGTTGTGAACTCTCAGTACTCCTCTCCTTCCTCCT	Mus musculus	x			Interferome
A_87_P022057	TUBA1C	tubulin, alpha 1c [Gallus gallus]		BX935592	TGGCAAGTCTGTTACAGACCCACCCTTCTTCTCTTGTGTGTCTCAATGAATAAAAAGCAT	Mus musculus	x			Interferome
CUST_93_PI415269071	TUBA1C	tubulin, alpha 1c [Gallus gallus]		XM_426592.2	TACAGACCCACCCTTCTTCTCTTGTGTGTCTCAATGAATAAAAAGCATTCCCTGTCTTAA	Mus musculus	x			Interferome
A_87_P013018	UQCRB	ubiquinol-cytochrome c reductase binding protein	ENSGALG00000015991	CR406065	AATGAGAGAGGGGTGATCTGCAGGAACGGTTTGAGTAGTTTCTGGACCTCTCTTTTAAAC	Mus musculus	x	x		Interferome
A_87_P014829	UQCRB	ubiquinol-cytochrome c reductase binding protein	ENSGALG00000015991	CR389421	GTGAGGCTTCTTTCATCTCCTATCTTAAAACCTTATCGTTGAAACATACATCATTTGATG	Mus musculus	x	x		Interferome
A_87_P014689	USP25	ubiquitin specific peptidase 25 [Gallus gallus]	ENSGALG00000015693	CR389638	GCTGTATACTTAAAGAATTTCTTTTTTGTGGTGGTACGTGAAGAAACTAAACGAACATGC	Mus musculus	x	x		Interferome
A_87_P018528	USP25	ubiquitin specific peptidase 25 [Gallus gallus]	ENSGALG00000015693	CR352534	GCAGCTTTGGAATGATGAGAGTCTGCAAATTAACCTTGAATAAATTTTATGGTATCTTCG	Mus musculus	x	x		Interferome
A_87_P020050	USP25	ubiquitin specific peptidase 25 [Gallus gallus]	ENSGALG00000015693	CO759424	CATGCTGCATTGGTTCATGAAGGTCAAGCCAATCCAGGACCCTACTGGGCATATATTTAA	Mus musculus	x	x		Interferome
A_87_P035923	WDR43	WD repeat domain 43	ENSGALT00000014621	AJ721134	CTCTTTGTGCATCAAGTCCAGATGGCAAAATGCTGCTGTCAGCCCGGTAAGAACTATAAA	Mus musculus	x	x		Interferome
A_87_P018060	YWHAZ	tyrosine 3-monooxygenase/tryptophan 5-monooxygenase activation protein, zeta polypeptide	ENSGALG00000010725	CR353254	TCTTTCCACTCTTCTTAAAGTAGTAGCACTATTATTATACATGGATTAAATGCGGAAGTA	Mus musculus	x	x		Interferome
CUST_14_PI415900415	YWHAZ	tyrosine 3-monooxygenase/tryptophan 5-monooxygenase activation protein, zeta polypeptide	ENSGALG00000010725	NM_001031343.1	CATGCATGTGCTGTAAAAATAGTTAACAGGGAAATAACTTGATGATGGCTAGCTTTGTTT	Mus musculus	x	x		Interferome
A_87_P009519	ACTB	actin, beta		L08165	ACCACACTTTCTACAATGAGCTGAGAGTACCCCTGGAGGAGCACCCTGTGCTGCTCACAG	Homo sapiens	x	x		Inteferome
A_87_P036980	ACTB	actin, beta		AJ719605	AGAGCACCCCAGGATGGAAGAGGAGATCGCAGCGCTCGTGATCGACAATGGCTCCGGCAT	Homo sapiens	x	x		Inteferome
A_87_P004361	ADAMTS2	ADAM metallopeptidase with thrombospondin type 1 motif, 2	ENSGALG00000006000	TC206567	ACGTGGACATCAGACACATCAGATTTCCAACAGTCTGTAAGCTCTACTGCTGCTGAAGAA	Homo sapiens	x			Inteferome
A_87_P004647	ADAMTS2	ADAM metallopeptidase with thrombospondin type 1 motif, 2	ENSGALG00000006000	TC206017	TTCATGAAGACAGGACTGTTACCTGACTTATTGAGATTTAAGTGGCATTGTTGCTTCACT	Homo sapiens	x			Inteferome
A_87_P026799	ADAMTS2	ADAM metallopeptidase with thrombospondin type 1 motif, 2	ENSGALT00000009653	BU444176	CAATAATGTTTTGGAAGAGGACTCAGTATCGTATGAATGGGCTCTGAAGAAGTGGTCCCA	Homo sapiens	x			Inteferome
A_87_P031935	ADAMTS2	ADAM metallopeptidase with thrombospondin type 1 motif, 2	ENSGALG00000006000	BU240199	CCATTAAGCAACGCAATTTCTGATATCCATTTGCCAAACTGTACAGTACACAACTCTTTA	Homo sapiens	x			Inteferome
A_87_P018183	ADH1C	alcohol dehydrogenase 1C	ENSGALT00000020006	CR353076	AGGCTGGAAGAGTAAAGACGCCGTGCCCAAACTGGTTGCTGATTACATGAAGAAAAAGTT	Homo sapiens		x		Inteferome
A_87_P023380	AIG1	androgen-induced 1	ENSGALT00000022379	BX932751	TACTGTAGTAATTAACATTTTCTACGTGATGGGAGAGGTCCTGAACAACTACATTTGGGA	Homo sapiens	x			Inteferome
A_87_P040463	AIG1	androgen-induced 1	ENSGALG00000013780	A_87_P040463	GCAGATCTGTAAACCAAGCATGCTTCAGACCTTTTCCACTCAACAGGTTAATCGGTGCAT	Homo sapiens	x			Inteferome
A_87_P010787	ALDH4A1	aldehyde dehydrogenase 4 family, member A1	ENSGALT00000006036	CR733233	TTCAGCAAAGGTTTTATTTTTAGGGAGCGATTCTTTTATTAAATTAGCTCGCACAAAAAT	Homo sapiens	x	x		Inteferome
A_87_P022162	ALDH4A1	aldehyde dehydrogenase 4 family, member A1	ENSGALT00000006046	BX935388	TCACAGCCAAGCTGTGTGATGTAGCGCAGCAGCGCAACTCTGAAGACGTTTCCAAGATAT	Homo sapiens	x	x		Inteferome
A_87_P008900	AMPH	amphiphysin	ENSGALT00000018821	X60422	CTCAGTTTCCTCTTCCAGCTGCAGTAGTTACAGTGAGACAATCTGAAAGGGGAACTGTTA	Homo sapiens	x			Inteferome
A_87_P015985	ANGPTL1	angiopoietin-like 1	ENSGALT00000006824	CR387194	CAGGATAATTACAGACTACTGATGGAATTTAGAGGACCTGGAGCAACAAGAAAGTCTATG	Homo sapiens	x	x		Inteferome
A_87_P015986	ANGPTL1	angiopoietin-like 1	ENSGALT00000006824	CR387194	AGGATAATTACAGACTACTGATTGAATTAGAGGACTGGAGCAACAAGAAAGTCTATGCAG	Homo sapiens	x	x		Inteferome
A_87_P024434	ANKRD22	ankyrin repeat domain 22	ENSGALG00000006315	BX930115	AGATAAGGCTTCTGGAAACGTGAGCACCGCATGTGATGATAAGCAGCCAATGGAGAAATA	Homo sapiens	x			Inteferome
A_87_P016572	ANKS1A	ankyrin repeat and sterile alpha motif domain containing 1A	ENSGALT00000004295	CR386303	ACCGGTCCAAAACTGGCAGCACCAGCCAGAGAAGCTCATCTTTGAGTCCTGCGGGTATGA	Homo sapiens		x		Inteferome
A_87_P022899	ANXA1	annexin A1 [Gallus gallus]	ENSGALT00000032821	BX933725	GTAGAAAACCTGGAACTTGGAATGTATTTTTCAATACCTGTATTCTGTATGCCTGTATTC	Homo sapiens	x	x		Inteferome
CUST_103_PI415269069	ANXA1	annexin A1 [Gallus gallus]	ENSGALG00000015148	NM_206906.1	GAACTTGGAATGTATTTTTCAATACCTGTATTCTGTATGCCCTGTATTCTGTATGGAATG	Homo sapiens	x	x		Inteferome
A_87_P024724	AQP9	aquaporin 9	ENSGALT00000039255	BX929430	AATGATTCTTTGGACCATTTTGTAAAACCCGTATGTCTCCGTTAGAAATCCACACTTCAA	Homo sapiens	x			Inteferome
A_87_P031881	AQP9	aquaporin 9	ENSGALG00000004261	BU241233	ATCTTTTAACAGTACCAATGAATTCCTGCTTCAGGAACCAAACTTCAGTGAGCCTTAACC	Homo sapiens	x			Inteferome
A_87_P036309	ARHGAP25	Rho GTPase activating protein 25	ENSGALT00000000184	AJ720581	GCACTCTTCTGTGCTAAGCACAATGGACTTAATGCAAATGGATTGCTATTACTGAGGACT	Homo sapiens	x		x	Inteferome
A_87_P036081	ARL6	ADP-ribosylation factor-like 6		AJ720909	AGGTATGCTCATCCATGAACTAAATTGAACTGTGTGTCTGGGGAGCATATTTTAAACCAA	Homo sapiens	x	x		Inteferome
A_87_P004292	ATP13A3	ATPase type 13A3	ENSGALT00000011460	TC206689	TGAAGTGATTGCAAGCTTGTGCAAGCAGGAAACAGTTCCTGTTGACTTTGAGAGTGTCCT	Homo sapiens	x	x		Inteferome
A_87_P005999	ATP13A3	ATPase type 13A3	ENSGALG00000007075	TC203009	TCAATGCAATTGTATCTGTGCTGATGGAGAATGTCCCCCTTGATAAGATCCTTTTGGGAA	Homo sapiens	x	x		Inteferome
A_87_P015130	ATP13A3	ATPase type 13A3		CR388942	AGGAGGGCCCTGAATATCCCTGACTGGCTGGCATAAGTTTGAATTGTGTGTATTCTGATT	Homo sapiens	x	x		Inteferome
A_87_P025974	ATP2B2	ATPase, Ca++ transporting, plasma membrane 2	ENSGALG00000004829	BU464384	TAAAATCCATACTTGCCCTGTAGTATCATTTTCTGAGGTCCAGTTCTGCAGTTTTATTAA	Homo sapiens	x	x		Inteferome
A_87_P012052	ATP5O	ATP synthase, H+ transporting, mitochondrial F1 complex, O subunit (oligomycin sensitivity conferring protein)	ENSGALT00000025792	CR407464	AAAGACCGTCTAGCAAGCTGTCCTGTTTGTTCACAGTGAACCCTGTCACATGGAAACAAT	Homo sapiens	x	x		Inteferome
A_87_P012036	ATP6V0C	ATPase, H+ transporting, lysosomal 16kDa, V0 subunit c	ENSGALT00000015018	CR407495	CTCTGGCATCAGAGTTGTGCACCCACTGTTGGGTTACAGACTTATACGATGTTTCCAAAT	Homo sapiens		x		Inteferome
A_87_P021038	ATP6V0C	ATPase, H+ transporting, lysosomal 16kDa, V0 subunit c	ENSGALG00000009229	CF255550	CATGTGCAACTCTTCTACTACAGGAGAACTTCTTGCCAGTGTATGCCATGGCTGTGTAAT	Homo sapiens		x		Inteferome
A_87_P026533	B2M	beta-2-microglobulin	ENSGALG00000002160	BU450969	AAGACGCGCGAATACACCAAGCGGCATCTAGTGACAAAATAACGCGGCGACGGAACAACC	Homo sapiens	x	x	x	Inteferome
A_87_P038061	B2M	beta-2-microglobulin	ENSGALG00000002160	AB178593	CCGACTTCACACCCAGCAGCGAAGCCGTCTACACCTGCAAGGTGGAGCACGAGACCTTCA	Homo sapiens	x	x	x	Inteferome
A_87_P037879	BCL2A1	BCL2-related protein A1	ENSGALT00000010523	AF120211	CTTTCTCTACAATTACAGACATATTTGCAGCTGTTCTTTCCTTGGTCAGAGAGTACCACT	Homo sapiens	x	x		Inteferome
A_87_P018922	BID	BH3 interacting domain death agonist [Gallus gallus]	ENSGALG00000013039	CR338681	CATGCCTTTTTTCTTTTCCTCTTAAAAGAAGACCTGTGTTCCTTCCTTGTCATTGATGTG	Homo sapiens	x			Inteferome
A_87_P035275	BID	BH3 interacting domain death agonist [Gallus gallus]	ENSGALT00000021284	AY112660	AACTAAGAAAGTGGCAAATCAAATGCCTTCCCTTCTACAGCGTGTCTTCAGCACCACTGT	Homo sapiens	x			Inteferome
CUST_381_PI415269069	BID	BH3 interacting domain death agonist [Gallus gallus]	ENSGALG00000013039	NM_204552.2	ATCCAGCTGCCTCTGAAGAAATCATGTAAATAATGTCCTTTTACTTGTGTTGTTCTGTGT	Homo sapiens	x			Inteferome
A_87_P024693	BRD3	bromodomain containing 3	ENSGALT00000004226	BX929510	GCAGCAGATATTCGGTTAATGTTCTCTAATTGTTACAAGTACAATCCTCCAGACCACGAA	Homo sapiens	x	x		Inteferome
A_87_P014183	BSG	basigin (Ok blood group) [Gallus gallus]	ENSGALG00000001328	CR390400	CACTGTGTTCTGTTCACATTTGGGTGACAAAGACTGAGAGCAGGTAATGCTCAGAGGATT	Homo sapiens	x	x		Inteferome
CUST_221_PI415269069	BSG	basigin (Ok blood group) [Gallus gallus]	ENSGALG00000001328	XM_001233699.1	AATAACTCATTTAATGAGTGGCTGCTGGTATCTCAAGTTGCTACACTGGAGTAGGCAGAT	Homo sapiens	x	x		Inteferome
A_87_P035016	C12orf35	chromosome 12 open reading frame 35	ENSGALT00000021101	AY928942	TTTTTGCATAAGTGTTCATATTTGTTCAACAAGTTATCACCCAGTACTTGCGAATGAGTG	Homo sapiens		x		Inteferome
A_87_P018414	C19orf28	chromosome 19 open reading frame 28	ENSGALT00000001153	CR352713	GGCCATGAGCTTCACGGACAAGATGGCCAATGGCCTGGCTGTGATGTTGATCCAGAACCT	Homo sapiens	x			Inteferome
A_87_P002985	C20orf175	chromosome 20 open reading frame 175	ENSGALG00000008005	TC218373	TCTGACATGGGAAAGCATTACATTCAAATGGCAGAAGATACAGCAAAAAGTCAAGCTCTG	Homo sapiens	x			Inteferome
A_87_P023657	C21orf7	chromosome 21 open reading frame 7	ENSGALG00000015822	BX932098	CAGACAAGAGTTCTGTGATACACAAATAACCTGGAATTAAAATGCTTGTTTTACTTGCTC	Homo sapiens	x			Inteferome
A_87_P020653	C2orf56	chromosome 2 open reading frame 56	ENSGALT00000017262	CN229232	ACATAAGTTTCAGAGAACAGAGAAAGGCTGGCATGAAGTGTTGGTTGATATAGATCCAGA	Homo sapiens	x			Inteferome
A_87_P023438	C2orf56	chromosome 2 open reading frame 56	ENSGALG00000010609	BX932593	TTAAACTGAAGGAACGTGAAATGTCACACTTTTTCCAGGCAGTTTTCCTCTTACCAAACT	Homo sapiens	x			Inteferome
A_87_P030105	C8orf32	chromosome 8 open reading frame 32	ENSGALG00000016372	BU309495	ACACCTCTGTAGACACAATATTCTAGTATTTGGACCACAGTCATGGAAACAATAATACAG	Homo sapiens		x		Inteferome
A_87_P018767	C9orf19	chromosome 9 open reading frame 19	ENSGALG00000013578	CR338891	GTGCCGTTGCAGAAATACATACTTCTGTTTACACAGCTGTAATAAACTGCACTGTTATGG	Homo sapiens		x		Inteferome
A_87_P009371	CALD1	caldesmon 1 [Gallus gallus]	ENSGALT00000021345	M28417	CAAACGTAATCTCTGGGAGAAGCAGTCAGTTGAAAAGCCAGCTGCTTCTTCTTCAAAGGT	Homo sapiens	x	x		Inteferome
A_87_P013885	CALD1	caldesmon 1 [Gallus gallus]	ENSGALG00000013071	CR390860	GTAGGCTGAGTATGTTGTATGGTAACACATCAAGAAGACTGAAGTGAAGCACAGGGGACT	Homo sapiens	x	x		Inteferome
A_87_P014079	CALD1	caldesmon 1 [Gallus gallus]	ENSGALG00000013071	CR390551	ATGTCTGTAATGCCTCGGGGTTATGGATGTCTGAAATCCCTCCAACTGGGGAAAACATTT	Homo sapiens	x	x		Inteferome
CUST_1_PI415900431	CALD1	caldesmon 1 [Gallus gallus]	ENSGALG00000013071	NM_204158.1	CACTCTTCTGAGTCTTTCAAGTACATTTGATAGCTGCAATAAAAAGGATTTGTTCAAACG	Homo sapiens	x	x		Inteferome
A_87_P037919	CAMK2B	calcium/calmodulin-dependent protein kinase II beta		AF085249	GGAGGGCATGGACTTCCACCGCTTCTACTTCGAGAACTTGCTGTCCAAGAACAACAAACC	Homo sapiens	x			Inteferome
CUST_165_PI415269069	CAMK2B	calcium/calmodulin-dependent protein kinase II beta		NM_204294.1	TCTACTTCGAGAACTTGCTGTCCAAGAACAACAAACCGATCCACACGACCATCCTGAACC	Homo sapiens	x			Inteferome
A_87_P022305	CASP1	caspase 1, apoptosis-related cysteine peptidase (interleukin 1, beta, convertase)	ENSGALT00000040600	BX935020	TTCCGTCTCTCTGAGATCCACTTCTGCCCTGTTTCTGACACAACTTGTTGACTAATAAAA	Homo sapiens	x	x	x	Inteferome
CUST_423_PI415269069	CASP1	caspase 1, apoptosis-related cysteine peptidase (interleukin 1, beta, convertase)	ENSGALG00000001049	NM_204924.1	ACCTGGAGAGTGATTTTGCCACTTTATATTCTTCCACGCCTGATACTGTCTCCTGGAGAA	Homo sapiens	x	x	x	Inteferome
CUST_334_PI415269071	CASP10	caspase 10, apoptosis-related cysteine peptidase		XM_421936.2	CCAGCTATTTACATCATCTATATATTCAGTTTTCAAGGATGGGAGAAGCAAGTTTCTATG	Homo sapiens		x		Inteferome
A_87_P026213	CCAR1	cell division cycle and apoptosis regulator 1	ENSGALG00000004108	BU458171	AGTGTAAACTGAGCATCGAAGAAATCACTTGGGGATATACAAGTTCGGGTAACGCCTCCT	Homo sapiens	x			Inteferome
A_87_P036787	CCAR1	cell division cycle and apoptosis regulator 1	ENSGALT00000006533	AJ719893	ATATGCCGTTCAAATGGAATGCACAAAGGATCCAGACGCTTCCAAATTCAGAACCAGACA	Homo sapiens	x			Inteferome
A_87_P039233	CCAR1	cell division cycle and apoptosis regulator 1	ENSGALG00000004108	A_87_P039233	CTGAGCAGTCTTGGGTTTCCTTGCGGTATCTTCCTTCTATGATTAGGAGCAGGAAGATTT	Homo sapiens	x			Inteferome
A_87_P023335	CCDC75	coiled-coil domain containing 75	ENSGALT00000017184	BX932819	TCTGACAGGTTGATCTTCACATTTCTGAAGCATTTCTATGTTTTTTATTTCTGGGTGATG	Homo sapiens	x		x	Inteferome
A_87_P000773	CCNH	cyclin H	ENSGALG00000015641	TC226170	GGTTGAATACCTGCTTGCAAAACAGTTAGAAGCATTGCATGCAGGCTCTTGATTTTTGCT	Homo sapiens	x	x		Inteferome
A_87_P008044	CCNH	cyclin H	ENSGALG00000015641	TC189441	ACCTGATCCATGCTGATGAAGTTCACATTAACTTGGAAGCTTAGCACTGATGGACTGAGG	Homo sapiens	x	x		Inteferome
A_87_P021152	CCNH	cyclin H	ENSGALG00000015641	CD764905	CTTGCATATCGCCAACTCCTCGTGGGCCTCCAGCAGGAAAGAGTCACCCTGGTGCACCTG	Homo sapiens	x	x		Inteferome
A_87_P021923	CCNH	cyclin H	ENSGALT00000025216	BX935845	TGCTTACTGTTCTGTGGCACATGTGAACCTGCCTATTGAAGGTTCTGTAGACTGAAGCAT	Homo sapiens	x	x		Inteferome
CUST_29_PI415148634	CCR5	chemokine (C-C motif) receptor 5	ENSGALG00000011732		AATATTGTCCAGTTTTCTATGCCGACACAGTTGAACGTGCTAGTTCCACCTACACGCAGT	Homo sapiens	x			Inteferome
CUST_4_PI415900425	Ccr5	chemokine (C-C motif) receptor 5	ENSGALG00000011732	NM_001045834.1	TAAATATTGTCCAGTTTTCTATGCCGACACAGTTGAACGGGCTAGTTCCACCTACACGCA	Homo sapiens	x			Inteferome
A_87_P002698	CCT6A	chaperonin containing TCP1, subunit 6A (zeta 1) [Gallus gallus]		TC220276	TTTTTTCATCCCAAGAAGTCCTTAATGAAAGCTCACAAGTTTCATGCACGTGGCCCACAC	Homo sapiens	x	x		Inteferome
A_87_P036310	CCT6A	chaperonin containing TCP1, subunit 6A (zeta 1) [Gallus gallus]	ENSGALT00000003859	AJ720580	TTAATTTCTCTGAAGTGTACAACTGCAGTTGCTGTCCTTTTTACCCAATAAACTGTTATG	Homo sapiens	x	x		Inteferome
CUST_16_PI415900381	CCT6A	chaperonin containing TCP1, subunit 6A (zeta 1) [Gallus gallus]	ENSGALG00000002448	NM_001006216.1	AGTGTACAACTGCAGTTGCTGTCCTTTTTACCCAATAAACTGTTATGTTCTGTGAAAAAA	Homo sapiens	x	x		Inteferome
A_87_P037463	CD40	CD40 molecule, TNF receptor superfamily member 5	ENSGALT00000039105	AJ293700	GACGAACACTTCCGATGTGATCTGTGAGTCAAGCCGGCGCTCATCGCTGTCAGTGCTGAT	Homo sapiens	x	x		Inteferome
CUST_232_PI415269069	CD40	CD40 molecule, TNF receptor superfamily member 5 [Gallus gallus]	ENSGALG00000007015	NM_204665.1	TTCTCCAATGTATCTTCCAAAACTGAGCCATGCCACTTCTGGACAAGCTGTGAGGAAAAG	Homo sapiens	x	x		Inteferome
A_87_P006753	CD47	CD47 molecule [Gallus gallus]	ENSGALG00000015355	TC200593	AGAGCAGGGCTACATTAAGCCTTCTAATTTCTTTGCAGTATTTTTGTGTCATGTCTAAAA	Homo sapiens	x	x	x	Inteferome
A_87_P015517	CD47	CD47 molecule [Gallus gallus]	ENSGALG00000015355	CR387867	TGAAAATTACTAAATGCTCTTTAATTCCCGTGCTGAATTAGGCTCCAAGAGCTGAGCTGC	Homo sapiens	x	x	x	Inteferome
A_87_P019547	CD47	CD47 molecule [Gallus gallus]	ENSGALG00000015355	CO767791	ATGAAGAATTACAGATGGAAGTTAAGAGTTCCAACTTCCCACTAGAGGCAGACATATTTT	Homo sapiens	x	x	x	Inteferome
A_87_P020782	CD47	CD47 molecule [Gallus gallus]	ENSGALG00000015355	CN224336	AAAGGCTTTTTTCTTTGAAGTTGTAACTTGGGCAGTTCAAAGTGCTGCTGGTTAAAATAT	Homo sapiens	x	x	x	Inteferome
A_87_P021019	CD47	CD47 molecule [Gallus gallus]	ENSGALG00000015355	CF256267	ACCAATAGTAAGCAGTGTTTATTGCCACCAGAAAGCCACAGACTTGCTTTCCCTGGTGTT	Homo sapiens	x	x	x	Inteferome
A_87_P035231	CD47	CD47 molecule [Gallus gallus]	ENSGALT00000030436	AY234189	TTATATAGTCACAGCAGGAACATGTGTGTTTGCCCAAGCGTGACCTTTATTTCTTTTGTT	Homo sapiens	x	x	x	Inteferome
CUST_12_PI415900377	CD47	CD47 molecule [Gallus gallus]	ENSGALG00000015355	NM_001004388.2	AACATTCTTGTCAATAGACAGCGCTCATGTACGCTGTGGTGGCCAATACTTTAGTCTGGT	Homo sapiens	x	x	x	Inteferome
A_87_P013381	CD74	CD74 molecule, major histocompatibility complex, class II invariant chain	ENSGALT00000007311	CR391545	CAGAGACCACCCCTGCTGAAGAACGAGCCATTAATGCTTTCTTTCACTGAACACACATTA	Homo sapiens	x			Inteferome
CUST_3_PI415269174	CD74	CD74 molecule, major histocompatibility complex, class II invariant chain [Gallus gallus]	ENSGALG00000004594	AJ292038.3	GACCCCTGTGTAGGTTGAAGCCCTGTTAAGAGTACTAAACCTTCCTTTATCTTTAAAAAA	Homo sapiens	x			Inteferome
A_87_P021689	CD99	CD99 molecule [Gallus gallus]	ENSGALT00000041401	BX950321	AAGTTCAAACTTGCTTTTGGTAACTAGACTCTTGAATTCTTTTCCAGCTTCTGCAAGCCA	Homo sapiens	x	x		Inteferome
CUST_351_PI415269071	CD99	CD99 molecule [Gallus gallus]	ENSGALG00000024488	XM_416858.2	CAGCTTCTGCAAGCCATAAAAAATACTTACTAAACCCTCCTATCATCATTGTGATTTTTC	Homo sapiens	x	x		Inteferome
A_87_P010438	CDC2	cell division cycle 2, G1 to S and G2 to M [Gallus gallus]	ENSGALG00000003085	CV859361	CGATGACTTGGACAAATCTACTCTTCCTGCTAATCTGATTAAGAAATTTCTAAACTTTGG	Homo sapiens	x	x		Inteferome
CUST_287_PI415269069	cdc2	cell division cycle 2, G1 to S and G2 to M [Gallus gallus]	ENSGALG00000003085	NM_205314.1	GCCTGCCTGCCTTAAAATTGTGGCTTTTTAGTTTGTTTTGATTTGTGTTACCTAAATGTA	Homo sapiens	x	x		Inteferome
A_87_P017062	CDK9	cyclin-dependent kinase 9	ENSGALT00000008092	CR385577	GCAGTGGGTGAGGATGATAAAGGACACCTATAAGGTAAAGCTGACACGGTGGAGGGCTGT	Homo sapiens	x			Inteferome
A_87_P015939	CDKL5	cyclin-dependent kinase-like 5	ENSGALG00000016529	CR387258	ACTATTGCTCCGTGTTACCTTTCTTCTGTCAGAGATTTTGTGAATGTTTGCTAGACTGAA	Homo sapiens	x			Inteferome
A_87_P017800	CECR1	cat eye syndrome chromosome region, candidate 1	ENSGALG00000013031	CR353649	TGAAATCAGTGTAAACAAGTAAAAAATCCTCTAGCTAAGGATACTGTTGGCAGTAATTGG	Homo sapiens	x	x		Inteferome
A_87_P036487	CECR1	cat eye syndrome chromosome region, candidate 1	ENSGALT00000030546	AJ720326	GCTGGAGCTTTATGAGGATAACATACAGTATGTTGAGATAAGAGCTATCCTGCCTGCGGT	Homo sapiens	x	x		Inteferome
A_87_P019851	CFLAR	CASP8 and FADD-like apoptosis regulator [Gallus gallus]		CO762962	TATATCATTACACTGAAGTCTTCAGTTGTTATGTCTTTTTAATTCTGTAAACTTTAAAAT	Homo sapiens	x		x	Inteferome
A_87_P039590	CFLAR	CASP8 and FADD-like apoptosis regulator [Gallus gallus]	ENSGALG00000008240	A_87_P039590	TCAGGCCTTTAGACTTCAATGTGCAGTGTAGCTGATCTCTCATTACCAGAAACCCTTGAA	Homo sapiens	x		x	Inteferome
CUST_335_PI415269071	CFLAR	CASP8 and FADD-like apoptosis regulator [Gallus gallus]	ENSGALG00000008240	XM_421935.2	ACTCTTCTGTGGCTGTGTAAATCAGGTTTGATTCGTAATTGTCATATGTAAGTATGTGAT	Homo sapiens	x		x	Inteferome
A_87_P035061	CLDN1	claudin 1 [Gallus gallus]	ENSGALT00000011795	AY750897	CTTTCACACCCGTTAACACCAGATTTGAGTTTGGATCAGCCCTCTTCATTGGCTGGGCAG	Homo sapiens	x			Inteferome
CUST_7_PI415900400	CLDN1	claudin 1 [Gallus gallus]	ENSGALG00000007280	NM_001013611.2	GCCAGGGAGCAGATGCTTGTATTGGGAACTTGTATAAAGTGTTTAAACAATTTCAATAAA	Homo sapiens	x			Inteferome
A_87_P034213	CLTA	clathrin, light chain (Lca) [Gallus gallus]	ENSGALG00000015326	BU123024	TGAACTGTAGCCTGTGCTATTTGCACTGAGAAATCCCTTCAGCGTTCTGATATCACGGAT	Homo sapiens	x	x		Inteferome
A_87_P035965	CLTA	clathrin, light chain (Lca) [Gallus gallus]	ENSGALT00000024737	AJ721067	CAGGCTCCGCTGGTTCGCTGAAGGAAAGCACAATGGAAACACTACAAATGCAATATCTTA	Homo sapiens	x	x		Inteferome
CUST_14_PI415900421	CLTA	clathrin, light chain (Lca) [Gallus gallus]	ENSGALG00000015326	NM_001039313.1	GTGCTATTTGCACTGAGAAATCACTTCCAGCGTTACTGATATTAAAGATGTGTTAAACTG	Homo sapiens	x	x		Inteferome
A_87_P030630	CLTCL1	clathrin, heavy chain-like 1	ENSGALT00000001983	BU287457	AATAATGCCCATATACAGCAGGGTGGTGATCGTGCTTATGAAGAGGGTATGTATGAAGCA	Homo sapiens	x	x		Inteferome
A_87_P017122	CMTM7	CKLF-like MARVEL transmembrane domain containing 7	ENSGALT00000018725	CR385466	AGGCTGGAAAGCTGACATCTATGCTGATGTAGCTTCCTCACTTCTTCCAAATTCTTGTGA	Homo sapiens		x		Inteferome
A_87_P009386	COL6A3	collagen, type VI, alpha 3 [Gallus gallus]	ENSGALT00000006250	M24282	AAGGGTTTTGCCGCATGACCTATCAATATGGTGCTAAACTGTTTGTGGACTGAGTGCTAC	Homo sapiens	x	x		Inteferome
A_87_P015048	COL6A3	collagen, type VI, alpha 3 [Gallus gallus]	ENSGALG00000003923	CR389075	CTCTGCATCCTTCTTCCCATGAACATTTTGAAAGGGTTTAGCATGCATTGTCTATCCTCA	Homo sapiens	x	x		Inteferome
A_87_P040425	COL6A3	collagen, type VI, alpha 3 [Gallus gallus]	ENSGALG00000003923	A_87_P040425	CTGAGGCAGTTTCCCGGTATTTCAGGAGGTTTTTAATCTGTATAGAGATCTTATACCAAA	Homo sapiens	x	x		Inteferome
CUST_483_PI415269069	COL6A3	collagen, type VI, alpha 3 [Gallus gallus]	ENSGALG00000003923	NM_205534.1	TACCCTTTCTTTCCAATTCCGGCAGCCTGCCTGTCTTAAGGCAGCATAAAAATTAGCAAA	Homo sapiens	x	x		Inteferome
A_87_P022284	CPSF4	cleavage and polyadenylation specific factor 4, 30kDa	ENSGALG00000004441	BX935063	TTGCACCTACAACGTGAGCCTTACTGATTATAACCCCTCTCATTTGCTGACTGCCTTTAT	Homo sapiens	x			Inteferome
A_87_P013721	CRYM	crystallin, mu	ENSGALG00000002484	CR391106	CAGAAATGGAACTGGCAGAAAGCTGAGCTGAGGAACCCGCAGTAGCCCGTGGAACACGAT	Homo sapiens	x			Inteferome
A_87_P023515	CRYM	crystallin, mu	ENSGALG00000002484	BX932397	AGGGCAAAGAACAGCCTAACTGCTCTGCTTCCTTCTCTTACCAATTAAGAGTCGCAAGAT	Homo sapiens	x			Inteferome
A_87_P024704	CRYM	crystallin, mu	ENSGALT00000003915	BX929494	CGATTCTGTTTGGAGAATGGGTGAAGCCGGGAGCCCACGTCAACGCGGTCGGAGCAAGCA	Homo sapiens	x			Inteferome
A_87_P017805	CTSH	cathepsin H	ENSGALT00000013440	CR353641	TGTGCTGGCTGTTGGGTATGGAGAAGAAGATGGGCGTCCATACTGGATTGTTAAGAACTC	Homo sapiens	x	x		Inteferome
A_87_P038648	CYP2J2	cytochrome P450, family 2, subfamily J, polypeptide 2	ENSGALG00000010911	A_87_P038648	CTGATTTTGACAAAGTTCTTGCTTTTCATCTGGAACTCATGCTCCATTTTCTGAAGCCCA	Homo sapiens	x	x		Inteferome
A_87_P004160	CYP51A1	cytochrome P450, family 51, subfamily A, polypeptide 1	ENSGALG00000009365	TC207129	TTTTTTGGAAAGAAAAACCATCTTGTATGTGTGTAACACTTCCAAGGTGCATGCCTCCCT	Homo sapiens		x		Inteferome
A_87_P036426	DDB2	damage-specific DNA binding protein 2, 48kDa	ENSGALT00000013377	AJ720417	TGATAATTTGGGCAACGTGGTTCTGCTCAGCACTTCTGGTGAAGAGATTTGGAAGCTGAA	Homo sapiens	x	x		Inteferome
A_87_P037815	DEFB1	defensin, beta 1	ENSGALT00000026902	AF181952	TTATTTCCTGCTGTGGAAGAGCATATGAGGTTGATGCCCTGAATTCTGTGAGGACATCGC	Homo sapiens	x	x		Inteferome
A_87_P040941	DEFB1	defensin, beta 1	ENSGALG00000016670	A_87_P040941	TTGGAGAAATTGTTCCTGGAAATGTTCCCAGGTTCTGCATGGTAGTGCACAAAATCATAT	Homo sapiens	x	x		Inteferome
A_87_P005270	DEK	DEK oncogene [Gallus gallus]	ENSGALG00000012684	TC204477	CCAACACCAGCATATGTGTGCTTTCACAAAGAAATCAATTCAAGCTAACTACTCCATTTT	Homo sapiens	x	x		Inteferome
A_87_P035747	DEK	DEK oncogene (DNA binding)	ENSGALT00000020695	AJ851478	ATATTTTGACTTTCTTTGCGTGTCGTCATTTATAACAAGGCTGAATGTAACGGGGTTTTT	Homo sapiens	x	x		Inteferome
A_87_P039521	DEK	DEK oncogene [Gallus gallus]	ENSGALG00000012684	A_87_P039521	ACCATTAATCATGCCTTAAATTTCGGAATGCATCTGGCCCATTTTCTTTGCTAATAGGAA	Homo sapiens	x	x		Inteferome
A_87_P040862	DEK	DEK oncogene [Gallus gallus]	ENSGALG00000012684	A_87_P040862	TCAAGAGAAATGGGAGGGTTTTGTTGCGAGCGCCCGGCGAGAGGCGCTTTCTGGGGGCTT	Homo sapiens	x	x		Inteferome
CUST_8_PI415900395	DEK	DEK oncogene [Gallus gallus]	ENSGALG00000012684	NM_001012560.1	GCGTGTCGTCATTTATAACAAGGCTGAATGTAACGGGGTTTTTTATTCAATAAATGTCTT	Homo sapiens	x	x		Inteferome
A_87_P013209	DRG1	developmentally regulated GTP binding protein 1 [Gallus gallus]	ENSGALG00000006921	CR405769	AGCATTGCTTTCTGTATTAGCATTGGGACAGAAATAACTGCTGTTAGGCTCTCTGCATAT	Homo sapiens	x	x		Inteferome
A_87_P019191	DRG1	developmentally regulated GTP binding protein 1		CO771492	CGCGTGCTAAATGCCGGCTCAGGGCAAGAGCGCGGCTTTGTGTGCCTGAGACCGTGTTTA	Homo sapiens	x	x		Inteferome
A_87_P022788	DRG1	developmentally regulated GTP binding protein 1	ENSGALT00000011216	BX933980	TCATCATCGCTGGAAACTTCGATGATCTGCTGGAGAAGAATTGGGACTACTTGAAGCTAG	Homo sapiens	x	x		Inteferome
CUST_11_PI415900419	DRG1	developmentally regulated GTP binding protein 1 [Gallus gallus]	ENSGALG00000006921	NM_001032362.1	GCCTGACTTTTCATTTTGCAAATGGCAAAGAACAGACTACTTCTATTAAACACAGAGAAA	Homo sapiens	x	x		Inteferome
A_87_P015922	DUSP1	dual specificity phosphatase 1	ENSGALT00000005887	CR387287	ATGGCCGGAACTCAGAATTCTTGTCTCAGAAGTGCAATAACTATGGGGACAGTGTCATCA	Homo sapiens	x	x		Inteferome
A_87_P002974	DYRK1A	dual-specificity tyrosine-(Y)-phosphorylation regulated kinase 1A	ENSGALG00000016053	TC218436	CACATGATTTACAAAAAGGCCCTTTGAAATTTTGGGGTGGGAGAGGAGTGAGTAATATAT	Homo sapiens	x	x		Inteferome
A_87_P006823	DYRK1A	dual-specificity tyrosine-(Y)-phosphorylation regulated kinase 1A	ENSGALG00000016053	TC200093	CTTCAGTTTGTGGAACTGTTTAGTTACAGCTGCTGGCCAACACATAGCTAGCTGCCTATT	Homo sapiens	x	x		Inteferome
A_87_P011419	DYRK1A	dual-specificity tyrosine-(Y)-phosphorylation regulated kinase 1A	ENSGALG00000016053	CR523719	TTTTTCTTTTCTTCTTAAACTCAGTGATTCAGAGAAGTTTACAGGAATTGGAAGGCTGTC	Homo sapiens	x	x		Inteferome
A_87_P027146	DYRK1A	dual-specificity tyrosine-(Y)-phosphorylation regulated kinase 1A	ENSGALG00000016053	BU432820	AACTGCTCAGGCTGGGAACAGTCTTTTGTACGGAATGCCTTCCCTCAGATCTTCTAAATA	Homo sapiens	x	x		Inteferome
A_87_P037255	DYRK1A	dual-specificity tyrosine-(Y)-phosphorylation regulated kinase 1A	ENSGALT00000025866	AJ459381	GAGCTATGGACATGAATTTAACAGTCTACTCTAATCCGCGCCAAGAAACTGGCATAGCTG	Homo sapiens	x	x		Inteferome
A_87_P023034	EEF1B2	eukaryotic translation elongation factor 1 beta 2 [Gallus gallus]	ENSGALT00000013984	BX933428	AGACTGCCAGGGTAACTTCTCACCATCTTCTGTTGTGTGAACCTGAGACTTCTTTTTCTC	Homo sapiens	x	x		Inteferome
A_87_P037894	EEF1B2	eukaryotic translation elongation factor 1 beta 2 [Gallus gallus]	ENSGALG00000008590	AF103726	GGCTGCTTTCAACAAGATCTAAAATCCATCCTGGATCATGGCATTTAAATAAAAGATTGA	Homo sapiens	x	x		Inteferome
CUST_466_PI415269069	EEF1B2	eukaryotic translation elongation factor 1 beta 2 [Gallus gallus]	ENSGALG00000008590	NM_204901.1	TGTGGCTGCTTTCAACAAGATCTAAAATCCATCCTGGATCATGGCATTTAAATAAAAGAT	Homo sapiens	x	x		Inteferome
A_87_P003127	EFCAB6	EF-hand calcium binding domain 6	ENSGALT00000022944	TC216999	ATCAGGAATTCTTGAAGAAATTCAGCTCAGAACATCTAACAATGTCATCGACCACTCCCA	Homo sapiens		x		Inteferome
A_87_P019115	EFR3A	EFR3 homolog A (S. cerevisiae)	ENSGALT00000026799	CO772375	TAACAATGGACTTGAAGAACAGGAAAACAGAAAAAAGGCGTCTTGTGATTGAGAAGTTCC	Homo sapiens		x		Inteferome
A_87_P026650	EFR3A	EFR3 homolog A (S. cerevisiae)	ENSGALG00000016270	BU448409	CCGATGTTTCCTGATTCTAAAGATTAAACGCGAGACACCAATTTTCCAGGGGCCAGAATG	Homo sapiens		x		Inteferome
A_87_P038250	EFR3A	EFR3 homolog A (S. cerevisiae)	ENSGALG00000016270	A_87_P038250	ACAACCATTCTGGTGGTTAATGATAAAGAATTAGAGGTCTATTTGCTATAGAAACTCCAG	Homo sapiens		x		Inteferome
A_87_P017882	EIF2S3	eukaryotic translation initiation factor 2, subunit 3 gamma, 52kDa	ENSGALT00000026357	CR353527	TATCTTCACAACGGGATTGGACAGCTGTGCAACCACTGTCTTTGAACTAGTATGGCTGTT	Homo sapiens	x	x		Inteferome
CUST_14_PI415900383	EIF2S3	eukaryotic translation initiation factor 2, subunit 3 gamma, 52kDa [Gallus gallus]	ENSGALG00000016340	NM_001006260.1	GCAACCACTGTCTTTGAATTGTATGGCTGTTCTTGTACATTTTATTGAATTTTACCCTCT	Homo sapiens	x	x		Inteferome
A_87_P005967	EIF3A	eukaryotic translation initiation factor 3, subunit A [Gallus gallus]	ENSGALG00000009328	TC203055	TAAATGACTGCATTAGAAGTAGTATAGTTGATTTGTAAGCAATTGGGAAAGACGTGTACC	Homo sapiens	x	x		Inteferome
A_87_P015952	EIF3A	eukaryotic translation initiation factor 3, subunit A [Gallus gallus]	ENSGALT00000015192	CR387241	CCTCAGCTACAAAGCATGCCTTCCGAGCAAATTAGAAATCAGTTGACTGCTATGTCCTCA	Homo sapiens	x	x		Inteferome
CUST_486_PI415269071	EIF3A	eukaryotic translation initiation factor 3, subunit A [Gallus gallus]	ENSGALG00000009328	XM_421787.2	GCCAACACAGAACTTGCTGCTGTGTGTTTCTTCAATGATAAATAAACAACTTATGGAATT	Homo sapiens	x	x		Inteferome
A_87_P017395	EIF4A3	eukaryotic translation initiation factor 4A, isoform 3 [Gallus gallus]	ENSGALT00000038969	CR354322	GGGGTTGCAGTTGGGAACTTGTGTAAATAATGTCTTTTCTCCTACCCATGTTTTTCAATA	Homo sapiens	x	x		Inteferome
CUST_19_PI415900402	EIF4A3	eukaryotic translation initiation factor 4A, isoform 3 [Gallus gallus]	ENSGALG00000008530	NM_001030649.1	GCAGTTGGGAACTTGTGTAAATAATGTCTTTTCTCCTACCCATGTTTTTCAATAAAAGTG	Homo sapiens	x	x		Inteferome
A_87_P009897	ELAVL1	ELAV (embryonic lethal, abnormal vision, Drosophila)-like 1 (Hu antigen R)	ENSGALG00000000726	CV862506	TTTTAAGCCCAAACATTTTTAATAGGAACGGACCAAAGAGTTTCAAAGAAACTCCGGGAA	Homo sapiens	x	x		Inteferome
CUST_527_PI415269069	ELAVL1	ELAV (embryonic lethal, abnormal vision, Drosophila)-like 1 (Hu antigen R) [Gallus gallus]	ENSGALG00000000726	NM_204833.1	TATCTTCATCTACAACCTTGGTCAAGATGCTGATGAGGGAATCCTCTGGCAGATGTTTGG	Homo sapiens	x	x		Inteferome
A_87_P004766	ENAH	enabled homolog (Drosophila)	ENSGALG00000009303	TC205812	TGGAGGGTTATCGTCTTTAAATGGCTCTGAAATCGTCTTGTCTCTTACAGCGTGCTAGGT	Homo sapiens	x			Inteferome
A_87_P010766	ENAH	enabled homolog (Drosophila)	ENSGALG00000009303	CR733294	AGAAGTCCAAGATCTTTGACTTGCCTGTCATAATTGTCCATTAATCCTGGAATAAAATAC	Homo sapiens	x			Inteferome
A_87_P030463	ENAH	enabled homolog (Drosophila)		BU295559	GGCCTGTTCCTTACGCTGTTTTGATGGTGGTTTGGCCTGATTTGGAATCCTGGTTATAAA	Homo sapiens	x			Inteferome
A_87_P032769	ENAH	enabled homolog (Drosophila)	ENSGALG00000009303	BU220608	CGGTGCTTCATATTGGTGGCGAAATCTTCAGTTGGCATCTCAAGGCAGAGCAGAAAATAT	Homo sapiens	x			Inteferome
A_87_P040240	ENAH	enabled homolog (Drosophila)	ENSGALG00000009303	A_87_P040240	CATCAATGTTCAGTATGCTTCAGTTCCTGTTGATTGCTTGCCCTGTGTATGTTCTTCAGA	Homo sapiens	x			Inteferome
A_87_P016586	EPB41L3	erythrocyte membrane protein band 4.1-like 3	ENSGALG00000014770	CR386281	TGTACTTTGGTGATACTGCACAGTATGTACGCTGTCTAAAGATATTGTATCTTAAAAAGG	Homo sapiens	x			Inteferome
A_87_P036333	EPRS	glutamyl-prolyl-tRNA synthetase [Gallus gallus]	ENSGALT00000015639	AJ720548	CATAAACCATAAACACCCCCAATGTCAGTCTTAGACTAGCAGTACTTCGCAGACTTTTCT	Homo sapiens	x	x		Inteferome
CUST_1_PI415900387	EPRS	glutamyl-prolyl-tRNA synthetase [Gallus gallus]	ENSGALG00000009598	NM_001006398.1	GCAGTACTTCGCAGACTTTTCTGTAAACACCTCTAATAATAAACATGTACTATGAGCTAA	Homo sapiens	x	x		Inteferome
A_87_P018471	EPSTI1	epithelial stromal interaction 1 (breast)	ENSGALG00000016964	CR352623	AAAGCTCCAAGAAAGCCCTCTTTTATCAATGTGATTTCTATCCTACTCTGATTGCATCTT	Homo sapiens	x		x	Inteferome
A_87_P018975	ERCC4	excision repair cross-complementing rodent repair deficiency, complementation group 4	ENSGALG00000002981	CO773578	AATTTCGTAGTGAGCTTCCTCACTGATCATCGGTCGTGGTATTGACATTGAGCCTGTTCT	Homo sapiens	x	x		Inteferome
A_87_P022066	ERCC4	excision repair cross-complementing rodent repair deficiency, complementation group 4	ENSGALT00000041123	BX935578	GCTATTGATTATTGTCCTTGCCAACAGCTATCATGCTATGACATTGAACCATTAAAGTTC	Homo sapiens	x	x		Inteferome
A_87_P021542	ETV7	ets variant gene 7 (TEL2 oncogene)	ENSGALT00000000689	BX950624	CGAAAGTTGCCTTGAACCAAAGCTGTGATGCCTCAAAGTTGCTGGTGAAGGCTGCTTGGT	Homo sapiens	x			Inteferome
A_87_P033732	EWSR1	Ewing sarcoma breakpoint region 1	ENSGALG00000008149	BU138743	CGGTTTAAAGTAGACGTAGACACCTGAAATGCCTATCATCACATCTCCAAATTGGTAGCC	Homo sapiens	x	x		Inteferome
A_87_P037138	EWSR1	Ewing sarcoma breakpoint region 1	ENSGALT00000038026	AJ719366	AGTCTTTTTCACCGTTTGTGGACAAACATTAAAACGAAGTTCAACGGTAGTGTGCCGACC	Homo sapiens	x	x		Inteferome
A_87_P001434	FAM26F	family with sequence similarity 26, member F	ENSGALG00000014962	TC224414	ATGTCAGCTGGTAATATGTGATTGCTACCAACATTTTAAGGCATTGGGCAGCTGGAGTGA	Homo sapiens		x		Inteferome
A_87_P021809	FAM3C	family with sequence similarity 3, member C	ENSGALT00000014601	BX936081	ATCCGGACAAATGTTGTACTGTCTTCTAACATTGCTGTGAGAATGTAACCTTTGTGGAAA	Homo sapiens	x	x		Inteferome
A_87_P031624	FAM3C	family with sequence similarity 3, member C	ENSGALG00000008975	BU251849	CTGTATATTTAACGAGGCTGGTGTAGATTAATGAGAGTACTGAAATGGGAAATTCTGCTT	Homo sapiens	x	x		Inteferome
A_87_P035509	FASLG	Fas ligand (TNF superfamily, member 6)	ENSGALT00000004863	AJ890143	AGAAAATGTGGGCCCGGAAAAGCTACCTGGGGGCTTTATTCAAGCTCAGAGAGAGGGACA	Homo sapiens	x	x		Inteferome
CUST_17_PI415900419	FASLG	Fas ligand (TNF superfamily, member 6)	ENSGALG00000003076	NM_001031559.1	AAGACATTCTTTGGCTTATTTAAGCTTTAAGTGGTGCTGTTGGAGTGTGGCTGGCAGCAC	Homo sapiens	x	x		Inteferome
A_87_P012535	FCN2	ficolin (collagen/fibrinogen domain containing lectin) 2 (hucolin)	ENSGALG00000009151	CR406783	AAGTGCATTACTTTGATGTAAAGACTACCTTGGTGGTAAGGCTACTGTTTTTCAGTAAAA	Homo sapiens	x	x		Inteferome
A_87_P035255	FGFBP2	fibroblast growth factor binding protein 2	ENSGALT00000023412	AY164487	TGTGTGCTGAGCTGCTTTGCTGTGCTAGAGATGAAGGCTGTACATGATGCTACAGTTAAA	Homo sapiens	x			Inteferome
A_87_P034698	FKBP1B	FK506 binding protein 1B, 12.6 kDa [Gallus gallus]	ENSGALG00000016500	BU107658	TTACCTTGCGCTGCCACTTTTTCCTCAACTTGGTACGTTCTGGTTTGCTGGCTGTTTTAA	Homo sapiens	x			Inteferome
A_87_P041585	FKBP1B	FK506 binding protein 1B, 12.6 kDa [Gallus gallus]	ENSGALG00000016500	A_87_P041585	CTGAAAGAGCCACACAGAGCAACTCCATGCCGTCTCTGTGGCATTTCATCTGCAGTGCTT	Homo sapiens	x			Inteferome
CUST_447_PI415269069	FKBP1B	FK506 binding protein 1B, 12.6 kDa [Gallus gallus]	ENSGALG00000016500	NM_204479.1	TTTGCACTACTATGGCAACGAAACAATGTCTCAGATGATGCAGAATGAATACCATGACAT	Homo sapiens	x			Inteferome
A_87_P018022	FNBP4	formin binding protein 4	ENSGALT00000023534	CR353311	GGGCATCAACAGACAATCTATCTCCAACTTCCACATGTTGCTGTTGCAGACAGAGACCCG	Homo sapiens	x		x	Inteferome
A_87_P038178	FOXF1	forkhead box F1	ENSGALT00000009201	AB028627	TCGTCTTCTCTTTCAACGCCATGGCCTCCTCCTCCATGCATTCAGCGGGCAGCGGCTCCT	Homo sapiens	x	x		Inteferome
A_87_P035680	FXR1	fragile X mental retardation, autosomal homolog 1	ENSGALT00000014399	AJ851574	AACTGCGTCAGATTGGTATGGGTTTCAGACCTTCCTCTGCTAGAGTTCCCGAAAAAGAAA	Homo sapiens	x	x		Inteferome
A_87_P004254	GABARAPL3	GABA(A) receptor-associated protein-like 3	ENSGALG00000014723	TC206770	CCAGTCAAGAAGTAAAGAAAAATCAAGGGAATGATTTTATTCTTCTGCTGACACAGATAG	Homo sapiens		x		Inteferome
A_87_P008759	GCG	glucagon	ENSGALT00000038393	Y07539	TTAGACTGTAAGCTCTTCGGGGCAAGGATTTCAGTTCATCCTATTATTATATGTTTTGCT	Homo sapiens	x			Inteferome
A_87_P008690	GCH1	GTP cyclohydrolase 1 (dopa-responsive dystonia)	ENSGALT00000019922	Z49267	TCTGTTCTTACTTGCCCCTACATCACACTCTTAAACTAAGTCGCCGTGAGCTGTTGTCAT	Homo sapiens	x	x		Inteferome
A_87_P039677	GCH1	GTP cyclohydrolase 1 (dopa-responsive dystonia)	ENSGALG00000012200	A_87_P039677	AGGAAGGACTCAAGCAGGATAGGGCTGACTGGAGCTCTGCTCTCACAGCACAGTCAGGTA	Homo sapiens	x	x		Inteferome
A_87_P008749	GLRX	glutaredoxin (thioltransferase)		Y09235	CCATTTCATTCACATGTACCTCAACATGTCACATCTCTTCCTACTTTCTGTGGTACTGAA	Homo sapiens	x		x	Inteferome
A_87_P015483	GOLGA7	golgi autoantigen, golgin subfamily a, 7	ENSGALT00000005511	CR387916	TGGTTTTCTAAACTGTAACAGTGGTTGCCTTTCATGTCTGTTGCAATACTGGCAGAAGTG	Homo sapiens	x	x		Inteferome
A_87_P012871	GPI	glucose phosphate isomerase [Gallus gallus]	ENSGALG00000004956	CR406303	TACTCTGCAAATTCCAAAATCCAGAAGCTTTTCTTGGGGAAGGAAGGGAGCAAGGCTTGT	Homo sapiens	x	x		Inteferome
A_87_P037193	GPI	glucose phosphate isomerase [Gallus gallus]	ENSGALT00000007948	AJ719291	AAAGTGCAGTTGGTACGTTCCTCACTTCTTATCCGTCAGCTTCCTTAAAGATGATCACAG	Homo sapiens	x	x		Inteferome
CUST_8_PI415900379	GPI	glucose phosphate isomerase [Gallus gallus]	ENSGALG00000004956	NM_001006128.1	GTTGTGTCAAGTGTTATAAATGAAAACTAGTTTTGTGAAACCCAGAGATTCTATAGGTGC	Homo sapiens	x	x		Inteferome
A_87_P006446	GRM8	glutamate receptor, metabotropic 8	ENSGALG00000019382	TC202206	CCCCCCTTCTGACCCTCAAAGTAAGTGCATTTATATGTTGTAAAGTAAATGAGTCTCAAT	Homo sapiens	x	x		Inteferome
A_87_P041371	GRM8	glutamate receptor, metabotropic 8	ENSGALG00000019382	A_87_P041371	TGTGAGTTTTATCTGGCATCAGTTCAAGATAGTTGGTACGCTTGAAGTGCTTGGTGGCCA	Homo sapiens	x	x		Inteferome
A_87_P001286	GYG1	glycogenin 1	ENSGALG00000010441	TC224660	AGCTGCAACCATTTCTGGCTGAACAACTCATCTTCAATAGAACTGTTGTCCAAGATAAAA	Homo sapiens	x	x		Inteferome
A_87_P016509	GYG1	glycogenin 1	ENSGALG00000010441	CR386390	GTGTGTAATGCACCAATGTACTTGTACAATGACTATACTGTAGAGAAGGTACAAAGTTTC	Homo sapiens	x	x		Inteferome
A_87_P036445	GYG1	glycogenin 1	ENSGALT00000017002	AJ720384	GAACAAACATCTACCATTTATTTATAACTTGAGCAGCACTTCTGTATACTCTTACCTTCC	Homo sapiens	x	x		Inteferome
A_87_P008765	H3F3B	H3 histone, family 3B (H3.3B) [Gallus gallus]	ENSGALT00000003591	Y00392	AGAGGGTGAAACTACAACTCTTAACCACAGTGTAACTTACAGTTTCCTAAAAACGTAAAC	Homo sapiens		x		Inteferome
A_87_P008765	H3F3B	H3 histone, family 3B (H3.3B) [Gallus gallus]	ENSGALT00000003591	Y00392	AGAGGGTGAAACTACAACTCTTAACCACAGTGTAACTTACAGTTTCCTAAAAACGTAAAC	Homo sapiens	x			Inteferome
CUST_255_PI415269069	H3F3B	H3 histone, family 3B (H3.3B) [Gallus gallus]	ENSGALG00000002286	NM_205296.1	ACTTGCAGTTTCCTAAAAACGTAAACCTGGCAGCTATAGAATACACTATGTGCATTTATA	Homo sapiens		x		Inteferome
CUST_255_PI415269069	H3F3B	H3 histone, family 3B (H3.3B) [Gallus gallus]	ENSGALG00000002286	NM_205296.1	ACTTGCAGTTTCCTAAAAACGTAAACCTGGCAGCTATAGAATACACTATGTGCATTTATA	Homo sapiens	x			Inteferome
CUST_80_PI415269069	H3F3B	H3 histone, family 3B (H3.3B) [Gallus gallus]	ENSGALG00000002286	NM_205049.1	ATTGTTGCTTCTCAGTAGATGTTCTCGCATTTGCCACACGGTGAGCATTAACCTGTTCCA	Homo sapiens		x		Inteferome
CUST_80_PI415269069	H3F3B	H3 histone, family 3B (H3.3B) [Gallus gallus]	ENSGALG00000002286	NM_205049.1	ATTGTTGCTTCTCAGTAGATGTTCTCGCATTTGCCACACGGTGAGCATTAACCTGTTCCA	Homo sapiens	x			Inteferome
CUST_94_PI415269071	HADH	hydroxyacyl-Coenzyme A dehydrogenase [Gallus gallus]	ENSGALG00000016124	XM_418403.2	CAGGTGCAGGAGAGAATGACAAGTGAATTTATGTATTTGAAGACATTATGTTAATGGGAA	Homo sapiens	x	x		Inteferome
A_87_P022539	HMGN1	high-mobility group nucleosome binding domain 1	ENSGALT00000025884	BX934562	GACTGAATGTCAGCTGGTACTTCACATTTAGTTTTAAAGGAGAAGCTTGTCTACAAAGTT	Homo sapiens	x	x		Inteferome
A_87_P021642	HMGN2	high-mobility group nucleosomal binding domain 2	ENSGALT00000000504	BX950410	TGTCCTGCCTAAATTACCATGATTGTTTATGAAAAGTACCTTTAATAAAGCTGGATACGG	Homo sapiens	x	x		Inteferome
A_87_P002883	HMGN3	high mobility group nucleosomal binding domain 3	ENSGALG00000015880	TC219033	TGTTGTTGTTCGTTTTCTTTTGTAGTACATCCCCACCAGGTAATCTGGCCTTGAGAGCAA	Homo sapiens	x	x		Inteferome
A_87_P012749	HMGN3	high mobility group nucleosomal binding domain 3	ENSGALG00000015880	CR406483	CTCTTCTTTAAAAAGGATAGACAGGAAAACCATATGAACGGACAGTGGCACGTAGAGGGG	Homo sapiens	x	x		Inteferome
A_87_P016347	HMGN3	high mobility group nucleosomal binding domain 3	ENSGALT00000025596	CR386625	TAGGGTTTATGTGATTTTAATGAAACATGGATAGATGTGGCCACCTGCTGACTATTCTGG	Homo sapiens	x	x		Inteferome
A_87_P019879	HMGN3	high mobility group nucleosomal binding domain 3	ENSGALG00000015880	CO762591	CAGCAACTCTGAGCACATCATAATTTATCAACTGGAAGTCTCTTGAGCTTCCCGTTTCTC	Homo sapiens	x	x		Inteferome
A_87_P039683	HMGN3	high mobility group nucleosomal binding domain 3	ENSGALG00000015880	A_87_P039683	GCCTGTGCAACTGGAATCAGTTCTTGGGTCATAATGGAAACCTTAGCTTGAAACTGTACC	Homo sapiens	x	x		Inteferome
A_87_P015747	HPS5	Hermansky-Pudlak syndrome 5	ENSGALT00000010127	CR387544	ATGCGTGAGGCAAACTACATTGGTGCTGACAAGTATTTCCATGCTCGTGGCAATTACGAT	Homo sapiens	x			Inteferome
A_87_P025856	HPS5	Hermansky-Pudlak syndrome 5	ENSGALG00000006266	BU467608	TTGGGGCCTTGGGATGATAGACCTCTGTTGCTGGTACATGCTCAAAGACTTTATGAACAA	Homo sapiens	x			Inteferome
A_87_P012737	HSD11B1	hydroxysteroid (11-beta) dehydrogenase 1	ENSGALG00000001369	CR406503	AAGGCACACAGAGGGTCTTCACACCGCGATGGTTTTCCGAGCAATAAATCCCATGTTACT	Homo sapiens	x	x		Inteferome
A_87_P009525	HSF1	heat shock transcription factor 1		L06098	CCCCCCACCTCTCATTAGCGCGTGTGCTTAACGAGCTGTCTTAAATCAGCCTTAGAGTCC	Homo sapiens		x		Inteferome
A_87_P020186	HSP90AA1	heat shock protein 90kDa alpha (cytosolic), class A member 1	ENSGALT00000018521	CO635775	ATCCACTGTAAATCTCTATTGTGACTTATGCAAATCTGCATGTACAGTTCAAACCTAGAA	Homo sapiens		x		Inteferome
A_87_P040160	HSP90AA1	heat shock protein 90kDa alpha (cytosolic), class A member 1	ENSGALG00000011351	A_87_P040160	GAGTGCAATCCAGAATCCTTGAACAGTATAAAAAACAACTTTAAACATCAAGACCTTGTT	Homo sapiens		x		Inteferome
A_87_P040437	HSP90AA1	heat shock protein 90kDa alpha (cytosolic), class A member 1	ENSGALG00000011351	A_87_P040437	AAGTGTTGATAATCAGAGACATCAACTGAGCAATCTCAGCCTGGAAGGCAAAGGTCTCCA	Homo sapiens		x		Inteferome
CUST_11_PI415900429	HSP90AA1	heat shock protein 90kDa alpha (cytosolic), class A member 1 [Gallus gallus]	ENSGALG00000011351	NM_001109785.1	TTTACAGAATGATCAAACTTGGCCTGGGCATTGATGAAGATGATACTGCTGCTGAGGAGG	Homo sapiens		x		Inteferome
A_87_P011531	HSPD1	heat shock 60kDa protein 1 (chaperonin) [Gallus gallus]	ENSGALT00000013137	CR523558	TACTGGATTTCATTTAACACACGTGTAATTGTTTACAGTCATTGTCCATGCCTACAGATA	Homo sapiens	x	x		Inteferome
CUST_11_PI415900397	HSPD1	heat shock 60kDa protein 1 (chaperonin) [Gallus gallus]	ENSGALG00000008094	NM_001012916.1	CTGGATTTCATTTAACACACGTGTAATTGTTTACAGTCATTGTCCATGCCTACAGATAAT	Homo sapiens	x	x		Inteferome
A_87_P033753	IFIT5	interferon-induced protein with tetratricopeptide repeats 5	ENSGALT00000010311	BU138064	AAATGGTAACTACTGTTTTGCAGAGAAGATCAGACAATACCTAAAGAGACTGTTGGAAAA	Homo sapiens	x	x	x	Inteferome
A_87_P034814	IFIT5	interferon-induced protein with tetratricopeptide repeats 5	ENSGALT00000010311	BQ484419	ACTTTGCTGAAGGAGGATGTAGATCTTGACAAGTCTGGAAGAATCAATAGAGGATCAGAT	Homo sapiens	x	x	x	Inteferome
A_87_P037924	IFNAR1	interferon (alpha, beta and omega) receptor 1	ENSGALT00000025691	AF082664	AGACAGTGTTTTTTGAGTCAGTAGGTCCAGAGCAAAGTATGCAAAGAAGACGACAGCCTC	Homo sapiens		x		Inteferome
A_87_P041518	IFNAR1	interferon (alpha, beta and omega) receptor 1	ENSGALG00000015942	A_87_P041518	TGGAAGGTGGGTATATCATAGAATCGTGATTCTATATTTTGAAGCATATCAGGAAACTAC	Homo sapiens		x		Inteferome
A_87_P035071	IFNG	interferon, gamma	ENSGALT00000038625	AY705909	GCGAATGAACTCTTCAGCATCTTACAGAAGCTGGTGGATCCTCCGAGTTTCAAAAGGAAA	Homo sapiens	x	x		Inteferome
CUST_469_PI415269069	IFNG	interferon, gamma	ENSGALG00000009903	NM_205149.1	CTATGAACGTCTCTGTACTTCTTTGTATTGAATCATCTAAGTGTGTCTGACATCAGTTTA	Homo sapiens	x	x		Inteferome
CUST_18_PI415269177	IL12A	interleukin 12A (natural killer cell stimulatory factor 1, cytotoxic lymphocyte maturation factor 1, p35)	ENSGALG00000009574	NM_213588.1	TTTAGATATGAGCAAATGCCTGCAGGGGATCTACGAAGACCTGAAAACCTACAAGGCAGA	Homo sapiens		x		Inteferome
A_87_P037453	IL6	interleukin 6 (interferon, beta 2)	ENSGALT00000017759	AJ309540	ACTTATTTATTACGTAGTCAACGCCAAAGAAAATGTCCAGCAGCCAGACTGTTGTATAAC	Homo sapiens	x	x	x	Inteferome
CUST_311_PI415269069	IL6	interleukin 6 (interferon, beta 2) [Gallus gallus]	ENSGALG00000010915	NM_204628.1	CAACGCCAAAGAAAATGTCCAGCAGCCAGACTGTTGTATAACTTATGCTTTTAAAATATT	Homo sapiens	x	x	x	Inteferome
CUST_4_PI415269177	IL6	interleukin 6 (interferon, beta 2) [Gallus gallus]	ENSGALG00000010915	NM_204628.1	CAACGCCAAAGAAAATGTCCAGCAGCCAGACTGTTGTATAACTTATGCTTTTAAAATATT	Homo sapiens	x	x	x	Inteferome
A_87_P035516	IL7	interleukin 7 [Gallus gallus]	ENSGALT00000036659	AJ852017	AAGAAATGCAACCAAGAATTTTGCGAACTGAAAGAAAATATATCTAGCCTTCGATCTTGC	Homo sapiens	x	x		Inteferome
CUST_17_PI415900421	IL7	interleukin 7 [Gallus gallus]	ENSGALG00000022798	NM_001037833.1	ATGCAACCAAGAATTTTGCGAACTGAAAGAAAATATATCTAGCCTTCGATCTTGCTGGAA	Homo sapiens	x	x		Inteferome
CUST_20_PI415269177	IL7	interleukin 7 [Gallus gallus]	ENSGALG00000022798	NM_001037833.1	ATGCAACCAAGAATTTTGCGAACTGAAAGAAAATATATCTAGCCTTCGATCTTGCTGGAA	Homo sapiens	x	x		Inteferome
A_87_P037714	ILK	integrin-linked kinase [Gallus gallus]	ENSGALT00000028017	AF296130	ACTGGATGCCCTACGGCTCCCTCTACAATGTGTTACATGAGGGGACAAACTTCGTGGTGG	Homo sapiens	x	x		Inteferome
CUST_12_PI415900421	ILK	integrin-linked kinase [Gallus gallus]	ENSGALG00000017335	NM_001039316.1	AGTCACATATCCTCTTTCTATAATGAAATGAAAAGGCATTAACAGCTGGGTACTATGCTG	Homo sapiens	x	x		Inteferome
A_87_P002950	IRF2	interferon regulatory factor 2 [Gallus gallus]		TC218640	AAAGCAGAAACTCGTTCCTGAGATGAAACGGTTCAGCATTAAATTATAGTTACTAATGTC	Homo sapiens	x	x	x	Inteferome
A_87_P008780	IRF2	interferon regulatory factor 2 [Gallus gallus]	ENSGALT00000038252	X95478	TTTGTAAAGGTGAAATAGCTTTTATGAGCTCATGTAGCAATCAGATTATCCTGTGGATTG	Homo sapiens	x	x	x	Inteferome
A_87_P040096	IRF2	interferon regulatory factor 2 [Gallus gallus]	ENSGALG00000010642	A_87_P040096	ACAGCTGAGCCCACGAGTTTATGGCTCTTTGCCTAAACTTGGTCCTTAGCTGAGCCTCTG	Homo sapiens	x	x	x	Inteferome
CUST_5_PI415269177	IRF2	interferon regulatory factor 2 [Gallus gallus]	ENSGALG00000010642	NM_204858.1	AGTGAAAGTGACTCATCGGATTCAGATATGGACCCAAAAAGTGAATACGTACGAAGATGA	Homo sapiens	x	x	x	Inteferome
A_87_P009128	IRF7	interferon regulatory factor 7	ENSGALG00000014297	U20338	CAGATTTACTTTTCTGAAGTTTTGTAAGTTTAAATATGTTTATATAAAGGTGCTTCTCAC	Homo sapiens	x	x	x	Inteferome
CUST_156_PI415269069	IRF7	interferon regulatory factor 7	ENSGALG00000014297	NM_205372.1	GTCTGGAGTTTTTGGGGATTGTGCTTCTTTACAGATTTACTTTTCTGAAGTTTTGTAAGT	Homo sapiens	x	x	x	Inteferome
A_87_P027008	ISG20L2	interferon stimulated exonuclease gene 20kDa-like 2	ENSGALG00000024167	BU435210	TGTGCCACTGGGGACGCTGTGTCCTTTACAGACACCTCTGAATGCCGACATGTATTTGTT	Homo sapiens	x			Inteferome
A_87_P005973	KIAA0020	KIAA0020	ENSGALG00000010178	TC203046	GTCAGTGAATGATCTGTGGTTTTATTTCCCCTCTTAAAGCTTCACATTGCAGAGCATCCA	Homo sapiens	x	x		Inteferome
A_87_P037055	KIAA0020	KIAA0020	ENSGALT00000034677	AJ719494	AAAGCTAAGAAGATCAGTTACGACTATGCAATTAACTGCCATTTGGTAAGATTTTGGACC	Homo sapiens	x	x		Inteferome
A_87_P013957	KIAA0082	KIAA0082	ENSGALG00000010149	CR390741	ATCTGTATGGTTTGTTCCTGAATGTGTAGTAGTGAACATGATGGAAAACTGTTACCAAGC	Homo sapiens	x			Inteferome
A_87_P032577	KIAA0082	KIAA0082	ENSGALG00000010149	BU225639	AAGACATCGATGCCTTCAGTTACAAACCCACTCCTCTGAAATCCCAGGTACACTGGAAAA	Homo sapiens	x			Inteferome
A_87_P033130	KIAA0152	KIAA0152	ENSGALG00000007102	BU213140	AGGAATTTATCTGGCCTGATTTGCTGCACCAGTTGGGAGAGACTTTCCTAGTCTGACAAT	Homo sapiens	x	x		Inteferome
A_87_P027550	KIAA0174	KIAA0174	ENSGALG00000000811	BU420588	TGGTTTGAGGGAGGGGTACCTGCTGGGATCAGGGCTGGGAATTCCAAAGGGCACTTGTTT	Homo sapiens		x		Inteferome
A_87_P024444	KIAA0226	KIAA0226	ENSGALG00000007557	BX930086	CCTCCCCCTGGGACTGCTGCACAGCGTAGCAGTGAAGATGCCGTCCCTAATAAACTAAGT	Homo sapiens	x	x		Inteferome
A_87_P041463	KIAA0226	KIAA0226	ENSGALT00000012221	A_87_P041463	TGCAGTGCCTGGAGGCTGTCGAGCAGAACAACCCCAGGCTGCTGGCTCAGATCGACACAT	Homo sapiens	x	x		Inteferome
A_87_P003186	KIAA0423	KIAA0423	ENSGALT00000037182	TC216405	TGGCTGAGCTGCGGCGTGAGCGAGCAGACTCGGGCCCATCTGTGCAAAAAGTGCTTTGGA	Homo sapiens	x			Inteferome
A_87_P029810	KIAA0423	KIAA0423	ENSGALG00000012474	BU323010	CCTGAATCCTTCACTAAGAAGAACATCCAGTTTGAAGAAGACAAAATGTTCAGCTCTGCT	Homo sapiens	x			Inteferome
A_87_P040787	KIAA0423	KIAA0423	ENSGALG00000012474	A_87_P040787	GAAAATGACCATGTTTAGTGATATAAAAACTGCAGGACTCTGCCCTGTGAGAGGATGAGG	Homo sapiens	x			Inteferome
A_87_P011735	KIAA1217	KIAA1217	ENSGALT00000012598	CR523260	GCATCTGCTGATTCCTTAGAGGCCATGTCTGAGGGTGATTCCCCAACTCCCTTCTCAAGG	Homo sapiens	x		x	Inteferome
A_87_P015234	KIAA1217	KIAA1217	ENSGALG00000007766	CR388791	ATTTTCCAGCTGTTGAAAATGGAAAGCCAAACCCAAGCTACGGACTGTCACGAGATGCTT	Homo sapiens	x		x	Inteferome
A_87_P016093	KIAA1217	KIAA1217	ENSGALG00000007766	CR387017	AGCCTTGAGCAGACCATAAAGCAGCTGGAAAACACCATCAGTGAAATGAGTCCCAAAGTT	Homo sapiens	x		x	Inteferome
A_87_P011640	KIFC3	kinesin family member C3	ENSGALG00000001020	CR523396	AAAGGGAAAAATAAATCTAGTCTTTTGTTAAGATTAGATGTTTCTATGTATTTTAATAAT	Homo sapiens	x			Inteferome
A_87_P021881	KLF5	Kruppel-like factor 5 (intestinal)	ENSGALG00000016927	BX935940	ATGAATGGACACAGTGGAAAAGCCATGCATTGTAATCTGTCAGGGTTTTACTGAACTTGT	Homo sapiens	x	x		Inteferome
A_87_P041619	KLF5	Kruppel-like factor 5 (intestinal)	ENSGALG00000016927	A_87_P041619	CAGTCCTGGGGTCTTAATACAAAACCAGCTTGTGCTACAGTAAGAAGACAATTTTTACTT	Homo sapiens	x	x		Inteferome
A_87_P033035	KRT8	keratin 8	ENSGALG00000012169	BU215235	AGCCCCCTCACACCTCCGGTGCATTGGTGGAGAGTGTGAGGTCCTTGCAATAAACCCATT	Homo sapiens	x			Inteferome
CUST_113_PI415269071	KRT8	keratin 8		XM_424502.2	TGAGAAGGAAAATGAGTTTGTGCTGCTGAAAAAGGTCTTGGAGACAGGGACAATGAGGCT	Homo sapiens	x			Inteferome
A_87_P005589	LAMB1	laminin, beta 1 [Gallus gallus]	ENSGALT00000012832	TC203750	AGTGCCGTCCCAATGTGGTTGGAAGACAGTGCAACAGATGTGCACCCGGCACCTTTGGAT	Homo sapiens	x			Inteferome
A_87_P009529	LAMB1	laminin, beta 1 [Gallus gallus]	ENSGALT00000012832	L00962	ATACAGCCCAAGGATTCAAAACCTATTGAAGATCACAAATCTAAGAGTCAAGTTCACCAA	Homo sapiens	x			Inteferome
A_87_P010530	LAMB1	laminin, beta 1 [Gallus gallus]	ENSGALT00000012832	CV858675	TCTGCTCAAAACCAACGCTACAAAAGAACAAGTGGACAGAAAGCATGAAGATCTGAGAAA	Homo sapiens	x			Inteferome
CUST_2_PI415269174	LAMB1	laminin, beta 1 [Gallus gallus]	ENSGALG00000007905	L00962.1	TAGTAACGCATGCAAAAAGTGTAATTGCAATGGTCACTCCACGCAGTGCCACTTCGACAT	Homo sapiens	x			Inteferome
A_87_P009152	LAMP2	lysosomal-associated membrane protein 2	ENSGALT00000013962	U10547	AGAGACGTGACTGACTACAGATGACACTGAGAGACCTTCCTTCCGTTGTTTAGTCCTTTT	Homo sapiens	x	x		Inteferome
A_87_P009153	LAMP2	lysosomal-associated membrane protein 2	ENSGALG00000008572	U10546	TTTCAGAATTGTAAAGATGTGCAGTGGCATTGTATGAATAAACATGGATTTGTTCTGGAC	Homo sapiens	x	x		Inteferome
A_87_P007990	LIPA	lipase A, lysosomal acid, cholesterol esterase [Gallus gallus]		TC190018	GCTTTGTCACTTATTTAGAACTCCTGTGTGCCTGGAAAATAAAACCAGAATAAAGGAAGC	Homo sapiens	x	x		Inteferome
A_87_P036925	LIPA	lipase A, lysosomal acid, cholesterol esterase [Gallus gallus]	ENSGALT00000039897	AJ719682	TTCTGGATTTTTACCTTTGATGAAATGGCTAAATATGACATTCCAGCTTCTGTGGACTTC	Homo sapiens	x	x		Inteferome
CUST_129_PI415269071	LIPA	lipase A, lysosomal acid, cholesterol esterase [Gallus gallus]	ENSGALG00000006378	XM_421661.2	GTCACTTATTAGAACTCCTGTGTGCCTGAAAATAAAACCAGAATAATGGAAGCTTTACAC	Homo sapiens	x	x		Inteferome
A_87_P027856	LPP	LIM domain containing preferred translocation partner in lipoma	ENSGALG00000007337	BU411084	GTGGACCTCAAGCATGTTTAGAGAGCTCCATGCCTGTGTTTCTTAAGCCTCTTGTAATGA	Homo sapiens	x			Inteferome
A_87_P035779	LPP	LIM domain containing preferred translocation partner in lipoma	ENSGALT00000011871	AJ851436	TCATGTCTGCTGAGAAGGTCTTTTAAGGATCTGGGGCTGGAAACGCTCTTTAAAAATCCC	Homo sapiens	x			Inteferome
A_87_P039351	LPP	LIM domain containing preferred translocation partner in lipoma	ENSGALG00000007337	A_87_P039351	AAATCTGATTTGAGAAGCAGGTGTGATTCCATCCTTATTACTGCTTGGCATCAGTGCTTC	Homo sapiens	x			Inteferome
A_87_P004554	MAP1A	microtubule-associated protein 1A	ENSGALG00000008425	TC206167	TACTACTGCCAGACTGCAGCCAACTCAGAGCCCCATTGTTCTGGTACTGCATAAAATAAA	Homo sapiens	x	x		Inteferome
A_87_P010899	MAP1A	microtubule-associated protein 1A	ENSGALT00000013724	CR524434	TCCCACAGACACATTTTATCAAGAAAAACCAGCATCCCATACTGATGCTGCTTGTCCAGA	Homo sapiens	x	x		Inteferome
A_87_P011569	MAP1A	microtubule-associated protein 1A	ENSGALG00000008425	CR523497	GACAGTAAGGAAATGCAGTTTCTATTTGAATTTAGTTCCTCAACCTCTGTCCTTTTGCCC	Homo sapiens	x	x		Inteferome
A_87_P011570	MAP1A	microtubule-associated protein 1A	ENSGALG00000008425	CR523497	CATTTCCATGTGAAACACTCTGTAACTAAACTACTGTCAAGAGAGGAGCCCAACACATTA	Homo sapiens	x	x		Inteferome
A_87_P018303	MAP1A	microtubule-associated protein 1A	ENSGALG00000008425	CR352880	GATGATGAGGAGAAAGCTGTCCTAGATATCTACGCAAAGTCACTAGACCAAGCACTGACA	Homo sapiens	x	x		Inteferome
A_87_P020893	MAP1A	microtubule-associated protein 1A	ENSGALG00000008425	CK985304	TCCTGTCTTACCAGAAGATCTTACAAGGACTTTGGGAACTGAAGCATGACGAGAAAGGGA	Homo sapiens	x	x		Inteferome
A_87_P039642	MAP1A	microtubule-associated protein 1A	ENSGALT00000013724	A_87_P039642	CCCACATCGTCTTTGGAGCGAAGACAAATGTTTTAAATCTCCGTTCCCGAGGATTTCCAT	Homo sapiens	x	x		Inteferome
A_87_P008864	MAP1B	microtubule-associated protein 1B	ENSGALT00000038478	X67778	CAGAAACCAAAACTATTGTGGCAGAAAAAGATGTAACCACTAAGGAGGAGCAATTAGGGA	Homo sapiens	x	x		Inteferome
A_87_P014101	MAP1B	microtubule-associated protein 1B	ENSGALG00000014999	CR390516	AAAGGTTGCCTGCGAGTCTGTACAGTATTCAACCTTCCTTTGTCTTACCTTATTTTACTT	Homo sapiens	x	x		Inteferome
A_87_P017821	MAP1B	microtubule-associated protein 1B	ENSGALG00000014999	CR353620	TTTGCTACAATCAGGGAAGTTACAGTCACTTGATCCTACTGTAAATTAGAATCAAGCCTT	Homo sapiens	x	x		Inteferome
A_87_P033859	MAP1B	microtubule-associated protein 1B	ENSGALG00000014999	BU134551	AAGAAGAAACAGAATGTGTCTAGGAAGGGACGTTCGACCTAAACTCTCATTAGCCATTTT	Homo sapiens	x	x		Inteferome
A_87_P036356	MCFD2	multiple coagulation factor deficiency 2	ENSGALT00000016270	AJ720519	AGCTGGAATCTTAAATTGCATTCAAACACTGTCCATGAATAGAGAATCTAAATGTTAGCG	Homo sapiens	x	x		Inteferome
A_87_P037148	MCM3	minichromosome maintenance complex component 3 [Gallus gallus]	ENSGALT00000026909	AJ719352	AATCTGTGGGCCTGAAAAATGTGATGGAGTCCATCAACCGTGACACCCTTGAGCCCTTCT	Homo sapiens	x	x		Inteferome
CUST_6_PI415900387	MCM3	minichromosome maintenance complex component 3 [Gallus gallus]	ENSGALG00000016676	NM_001006421.1	AGTGCCCTTATTTGTGTCAGTGACACCGTCAATATTAACTTGCATAATAAAACATGTCTA	Homo sapiens	x	x		Inteferome
A_87_P036588	MCM6	minichromosome maintenance complex component 6 [Gallus gallus]	ENSGALT00000032911	AJ720172	TCAACATTTGGGTTTGTTATTGTTACTGCCATTTCAAGGCTCAGCCTTTTGGTTCCAACA	Homo sapiens	x	x		Inteferome
CUST_18_PI415900389	MCM6	minichromosome maintenance complex component 6 [Gallus gallus]	ENSGALG00000012348	NM_001006527.1	CTCAGCCTTTTGGTTCCAACAATTTGTTAACAGTTGAATATTGTACCAAACAAGAACAGA	Homo sapiens	x	x		Inteferome
A_87_P005741	MED15	mediator complex subunit 15	ENSGALT00000010381	TC203471	TCGAGATATCCACAATAAGAAATCTCAAGCCTCAGTCAGATGATCCGATGAATGCCCTGC	Homo sapiens		x		Inteferome
A_87_P019603	MED15	mediator complex subunit 15	ENSGALT00000010381	CO766854	AACCTGGACCCCTCCCATTGCAGTAATAATGGCACAGTTCATCTCATATGCCAACTAGAT	Homo sapiens		x		Inteferome
A_87_P038900	MED15	mediator complex subunit 15	ENSGALG00000006430	A_87_P038900	TAACAGAAAATCTTAGTGTAGCCTAATAGTAGAGGAGTGGCTATCTGTCAAAATGCTGGA	Homo sapiens		x		Inteferome
A_87_P009488	MERTK	c-mer proto-oncogene tyrosine kinase	ENSGALT00000013438	L21719	CTGAAAGTTCATCTGGAGAAGCTTTTGGAAAGCCTTCCTGCCCCGAGGGGGTCCAAGGAC	Homo sapiens	x			Inteferome
A_87_P036191	METAP2	methionyl aminopeptidase 2	ENSGALT00000018560	AJ720769	CTACACCTGATTTCTGCGCCTAAGTCCTCTATGATATTGCCTTTTAAACTTCCTGGAATC	Homo sapiens	x	x		Inteferome
A_87_P009301	MFAP1	microfibrillar-associated protein 1	ENSGALG00000008343	M76679	AGGATGAAATGGAGCCACGTCTCAAACCTGTCTTCATCCGCAAGAAAGACCGGATCACAG	Homo sapiens	x	x		Inteferome
A_87_P003610	MGP	matrix Gla protein [Gallus gallus]		TC212749	CCTTTTGGAAGACCTTAATCCCGGAAGCGCAGTGGGAATCAACCATTTATGGGAAAACAA	Homo sapiens	x	x		Inteferome
A_87_P008735	MGP	matrix Gla protein [Gallus gallus]	ENSGALT00000019173	Y13903	TAGCAGAGATCAGAGAGAGTTCAGGATGTGGGTGTTTGCTGCACAATAAACTGCTGGTTT	Homo sapiens	x	x		Inteferome
A_87_P035381	MGP	matrix Gla protein [Gallus gallus]	ENSGALG00000011740	AM066805	TGGCCCTTTGCCTGTTGAGGAAGCGGGTTGAGATACTCATGGGATTCCATGCTCTCGTGG	Homo sapiens	x	x		Inteferome
CUST_86_PI415269069	MGP	matrix Gla protein [Gallus gallus]	ENSGALG00000011740	NM_205044.1	GAGAGAGTTCAGGATGTGGGTGTTTGCTGCACAATAAACTGCTGGTTTGATACTATCAAG	Homo sapiens	x	x		Inteferome
A_87_P018713	MGST1	microsomal glutathione S-transferase 1	ENSGALT00000021384	CR338958	TCCCTATTCATGGACTGTGCTGCCAAAATATTAGATTGAATGTTCTGTTTGCTATTTGTC	Homo sapiens	x			Inteferome
A_87_P035757	MLF2	myeloid leukemia factor 2	ENSGALT00000023361	AJ851464	ACCAGGAAGAGAGGCAGGACTACATCAATATGGGATGAAAGTGATGCAGCTGCATTTGAT	Homo sapiens	x	x		Inteferome
A_87_P018839	MMP23B	matrix metallopeptidase 23B		CR338793	ATCCATGCCCGCAGCAAAACAGAAAAAGTCAATGCAAGTCCATACTTGTAGGTCAGGTTG	Homo sapiens	x	x		Inteferome
A_87_P024676	MMP23B	matrix metallopeptidase 23B	ENSGALT00000002119	BX929570	GATGAAAAAGCACTGTCCATTCGCCTGTGACTTCTGCTACGAATTCCCATTTCCAACAGT	Homo sapiens	x	x		Inteferome
A_87_P023590	MRPL19	mitochondrial ribosomal protein L19	ENSGALT00000026999	BX932217	GAAGACCAAGGTGTTGAAATTTGTTATGAACTGTACAGTCCTCGAATCCAGGAAATCACA	Homo sapiens	x	x		Inteferome
A_87_P034365	MT3	metallothionein 3	ENSGALG00000014616	BU118028	GTGCGTTCGGATAGTGTCAGTGTTCGGCATGTGTGGTGTGCCACGCGCTGCCTAAATAAA	Homo sapiens	x	x		Inteferome
A_87_P037113	MVP	major vault protein [Gallus gallus]	ENSGALT00000000317	AJ719400	GGCTGGCAGTTCCTCCGGAACCCTCAACCTCATAGGGCTCAGCACTAACAGAAAGCAGAA	Homo sapiens	x	x		Inteferome
CUST_2_PI415900385	MVP	major vault protein [Gallus gallus]	ENSGALG00000000238	NM_001006336.1	GCTCAGCACTAACAGAAAGCAGAAATCCAGGGATGCTGAGCACTCAAAGCTTCCTTTTTT	Homo sapiens	x	x		Inteferome
A_87_P038111	MX1	myxovirus (influenza virus) resistance 1, interferon-inducible protein p78 (mouse)	ENSGALT00000025999	AB088533	CAGCAGAATTAGTCACCTCAACAAAGCCTACCAATACCTGGTAGACTTTAAGTCTCTGTA	Homo sapiens	x	x	x	Inteferome
CUST_354_PI415269069	MX1	myxovirus (influenza virus) resistance 1, interferon-inducible protein p78 (mouse) [Gallus gallus]	ENSGALG00000016142	NM_204609.1	CAGTAGCTGTGATGTTATCCCACTTTCAAACATTCATTTTATAAACTTTGTCTCCCATAC	Homo sapiens	x	x	x	Inteferome
A_87_P008843	MYB	v-myb myeloblastosis viral oncogene homolog (avian)	ENSGALG00000013956	X73660	TGCGCTTGTTGATTTCACTCCATGTTTGAATCTTGTCACTACTCCTAGTCCTCACTGCTG	Homo sapiens		x		Inteferome
A_87_P008979	MYB	v-myb myeloblastosis viral oncogene homolog (avian)	ENSGALT00000037474	X03477	TACCATGGAAGATGTGCCAAATCTTCTTACCAGCTCCATTTTAAAGATGCCAGTGTCGGA	Homo sapiens		x		Inteferome
A_87_P036509	NCBP1	nuclear cap binding protein subunit 1, 80kDa	ENSGALG00000002087	AJ720288	CAAGGGTTTTGTCAGTCATGCACAGTTCTGCTTCCAATCTTTCTGTTAACGTTCTTGAGC	Homo sapiens	x			Inteferome
A_87_P037011	NCF1	neutrophil cytosolic factor 1	ENSGALT00000035150	AJ719555	CCCTCGGAGATCCACCATCCCCAATGCAAAGAGCATCCACAACAAAGGGACGGAAGCAGA	Homo sapiens	x			Inteferome
CUST_2_PI415900402	NCF1	neutrophil cytosolic factor 1	ENSGALG00000001189	NM_001030709.1	TACGTGTATTTCAATGCTTTTGTGCTGTGTGGATGACTGATCAATAAACACGTCAGCAAA	Homo sapiens	x			Inteferome
A_87_P013549	NCF2	neutrophil cytosolic factor 2 (65kDa, chronic granulomatous disease, autosomal 2)	ENSGALG00000004700	CR391316	GGCAAGATAGGCATCTTCCCCTCTGCTTTTGTTCGAGATGGTAACACTAAAGACCCATAA	Homo sapiens	x			Inteferome
CUST_384_PI415269069	NDUFV2	NADH dehydrogenase (ubiquinone) flavoprotein 2, 24kDa [Gallus gallus]	ENSGALG00000014310	XM_001232140.1	CTGGACCTATCCTGTCAAATAGGAAGAAGCAATAAAATTCAGTTCTGTCTGTAGAGTAAA	Homo sapiens	x	x		Inteferome
A_87_P005768	NLRC5	NLR family, CARD domain containing 5		TC203426	GGTGAGCTTTTATTTTGAACCAAAAGACTGAAGAACTGCTGCTGAGCAGGCAGCATTCTC	Homo sapiens		x		Inteferome
A_87_P022102	NLRC5	NLR family, CARD domain containing 5	ENSGALT00000001908	BX935526	TCAGGCTTGTCATCCAAGGAGTGTAGGACGTTTATCATGTTGCTAGCTGAACAAAGTGAA	Homo sapiens		x		Inteferome
A_87_P036386	NLRC5	NLR family, CARD domain containing 5	ENSGALT00000002005	AJ720475	TGAAAGTGCATGTTCCACATGCTGTTCAATGAAGAATACCCTCCCCGAAACACACAGGTT	Homo sapiens		x		Inteferome
A_87_P041652	NOS2A	nitric oxide synthase 2, inducible	ENSGALG00000005693	A_87_P041652	AGGTATTTGATCACTCAGAGGGAGTAGCCTATGTGTGTAAGTACTACATGTTCTGCATCT	Homo sapiens	x			Inteferome
A_87_P009509	NRG1	neuregulin 1	ENSGALT00000037781	L11264	GTATGATTTGCAAGAATTGCAGAAGTCCCCATTTGCTTGTTGTGGAATCCCCAGATCAAA	Homo sapiens	x			Inteferome
A_87_P030088	NRIP1	nuclear receptor interacting protein 1	ENSGALG00000015681	BU310423	TGTCGGATTCAAAAGTACCTTGGAAAGGAATAATGTGAAAACCTCTCCTAGCAACAGGTT	Homo sapiens	x			Inteferome
A_87_P032625	NRIP1	nuclear receptor interacting protein 1	ENSGALG00000015681	BU224115	AGGAAACAAAAGCAATGCAACAATTAATAAACCCGAATTCAGCATTTCTTCAGTGAATGC	Homo sapiens	x			Inteferome
A_87_P022282	NUBP1	nucleotide binding protein 1 (MinD homolog, E. coli)	ENSGALT00000011714	BX935066	AGGGTTCAGGAGTACTGTGATCAGCACCATTTTCAAGAAGAAAAGATTATCTGAATAGAA	Homo sapiens	x	x		Inteferome
A_87_P038225	OASL	2'-5'-oligoadenylate synthetase-like	ENSGALT00000029324	AB002586	TTGTGAAGTGGCGCCCTGCTAAGCTGAAAGACCTGCTGCGCCTGGTCAAGCACTGGTACA	Homo sapiens	x	x	x	Inteferome
A_87_P013791	OSMR	oncostatin M receptor	ENSGALG00000003747	CR391000	TCAGCTTTCACATCTGTTGTTGAAATGCTAACACTTGAACTGTACAAACATCACATAATG	Homo sapiens	x			Inteferome
A_87_P016526	OSMR	oncostatin M receptor	ENSGALT00000005943	CR386371	GAGTCCGTGGGAGACTATCCAGGGTCTGGATACTTCAAATATCAGTGAACCAAGAATCTT	Homo sapiens	x			Inteferome
A_87_P036794	PABPC1	poly(A) binding protein, cytoplasmic 1 [Gallus gallus]	ENSGALT00000023333	AJ719881	CCTACTCTGGCGGGTAAGATCACTGGTATGTTATTGGAGATTGACAACTCTGAACTCCTT	Homo sapiens		x		Inteferome
CUST_6_PI415900419	PABPC1	poly(A) binding protein, cytoplasmic 1 [Gallus gallus]	ENSGALG00000014450	NM_001031597.1	ACCACTGTTTTAGTTGACAGTGGGAATTGATAGCTGAGCAAAGAAACGTAATTTGGATTA	Homo sapiens		x		Inteferome
A_87_P002486	PALM2	paralemmin 2	ENSGALG00000015656	TC221683	CACTGTCATTAATTTATTGTGGGTTTTATCGTACTGCTGGGAGTGAGCAGTGACTGATCC	Homo sapiens		x		Inteferome
A_87_P012243	PALM2	paralemmin 2	ENSGALT00000025242	CR407187	CCATCAGAGGAAATGATAGAACTTGAAAAGGAAAGAAGGGAACTCATTAAAAGCCAGGCT	Homo sapiens		x		Inteferome
A_87_P021124	PALM2	paralemmin 2	ENSGALG00000015656	CF250746	TGCACTCTTGCACAGATTAATTCCTTCTTCCCCCTGTCTGAAGCTTCCTATAATGCTGTT	Homo sapiens		x		Inteferome
A_87_P011046	PAPD4	PAP associated domain containing 4	ENSGALG00000014810	CR524221	AGCTTCTTGCACTGGGAAAGCTCATCTGTAAGCATGCTTTCTTTTTCTCTGTTCATCACT	Homo sapiens	x			Inteferome
A_87_P009188	PAX6	paired box gene 6	ENSGALT00000040116	S69508	TCAGTTCCAGTTCAAGTTCCTGGCAGTGAACCTGACATGTCTCAGTATTGGCCAAGATTA	Homo sapiens	x	x		Inteferome
A_87_P038612	PAX6	paired box gene 6	ENSGALG00000012127	A_87_P038612	GATTTCGTGCAGCAATAGCTAATGAAGAAACGTAGTACGTGTTATGACATAAAAACAAAG	Homo sapiens	x	x		Inteferome
A_87_P002679	PCBP2	pterin-4 alpha-carbinolamine dehydratase/dimerization cofactor of hepatocyte nuclear factor 1 alpha (TCF1) 2	ENSGALG00000013155	TC220407	TCTTACCGTAGTCAGTACATCAGTTGGGAAGTTGTCCAAGCTTTGACGGAAGCAGAAACA	Homo sapiens	x	x		Inteferome
A_87_P018902	PCBP2	pterin-4 alpha-carbinolamine dehydratase/dimerization cofactor of hepatocyte nuclear factor 1 alpha (TCF1) 2	ENSGALG00000013155	CR338705	AGCACTGCTCATTTGTAGCAGTCAATACTGCTGCAAATTGCATCTCGAGCCCAAAAGCTT	Homo sapiens	x	x		Inteferome
A_87_P016420	PCMT1	protein-L-isoaspartate (D-aspartate) O-methyltransferase	ENSGALT00000037591	CR386525	TTACATCATCTCACTAATTTAATCAATCGAAGGAAAGACGAGAGCTCAGCTGTCTCCAAA	Homo sapiens	x	x		Inteferome
A_87_P040104	PCMT1	protein-L-isoaspartate (D-aspartate) O-methyltransferase 1	ENSGALG00000012388	A_87_P040104	AAGTGCACAGATCTGTGCTGAGCTCTGAAAACAGCCTTTGAGCTTTGTATCCCTTATTTA	Homo sapiens	x	x		Inteferome
A_87_P001823	PCTK2	PCTAIRE protein kinase 2	ENSGALG00000011456	TC223706	GTTGTTTTGGTTCCTGTCTTTCCTTTGAATGAGTTAGTGGAAACAGCCATCACGTTTGCT	Homo sapiens	x		x	Inteferome
A_87_P021032	PCTK2	PCTAIRE protein kinase 2	ENSGALG00000011456	CF255818	GAATGCAAATTAACTTTTTATTACTTCAAGTTAACATACATCGGGCTGACATTTCTGGGG	Homo sapiens	x		x	Inteferome
A_87_P031588	PCTK2	PCTAIRE protein kinase 2	ENSGALG00000011456	BU253675	AAATCCTCCTGGGCCTAATCTGTGGCTTCCTTTGAGAATCTGTGAACGGAAATTATTTAA	Homo sapiens	x		x	Inteferome
A_87_P003253	PDGFA	platelet-derived growth factor alpha polypeptide [Gallus gallus]	ENSGALG00000003642	TC215932	TCTGAAATGGTTTGTTTCACCATTGTGGCTGTAAATTAAACAGTTCTCTGTGCATCTGTA	Homo sapiens	x	x		Inteferome
A_87_P014749	PDGFA	platelet-derived growth factor alpha polypeptide [Gallus gallus]	ENSGALG00000003642	CR389560	AACTGTTCGAAAAGTGGCCAAACACAGAACTGAGCTCCTGATGGAAAACCGATTCAATCT	Homo sapiens	x	x		Inteferome
A_87_P037808	PDGFA	platelet-derived growth factor alpha polypeptide [Gallus gallus]	ENSGALT00000034278	AF188841	TGAACCTACTATGTATGGTGCTTATTGACTGTATACTTTATTTGTTCTCCTGTGTGGAAA	Homo sapiens	x	x		Inteferome
A_87_P022055	PDGFRL	platelet-derived growth factor receptor-like	ENSGALT00000032107	BX935596	ATCTTCAGAAACCCATCAGTGCAGGTGCATCTCTTCTGGTGCTGTGCAATATACAATGTA	Homo sapiens	x	x		Inteferome
A_87_P035768	PIGK	phosphatidylinositol glycan anchor biosynthesis, class K	ENSGALT00000014667	AJ851449	TAAAAACAGTAAGTGCCAACTAGGTGATGCTCTTTTGGAATCTGTTCTCTCTCCTAATCA	Homo sapiens	x	x		Inteferome
A_87_P022287	PITX2	paired-like homeodomain 2	ENSGALG00000012086	BX935055	TTACTTTTCAGCCGACACGAAAAATAATGTGTTTTATTTCATGGGAGTAAAAGATGCAGC	Homo sapiens	x			Inteferome
A_87_P021111	PLAC8	placenta-specific 8	ENSGALT00000032184	CF251404	CTCCCCTGCCTGTGAAGTTGATGCTGCCTTTTAGGACTGTTTGGTTTGGTTTGATGTATT	Homo sapiens	x			Inteferome
CUST_179_PI415269071	PLAC8	placenta-specific 8	ENSGALG00000020193	XM_420562.2	GCCTGTGAAGTTGATGCTGCCTTTTAGGACTGTTTGGTTTGGTTTGATGTGTTGTTTTTT	Homo sapiens	x			Inteferome
A_87_P004957	PLCD1	phospholipase C, delta 1	ENSGALG00000005805	TC205386	GAAGCTTTAGTGCTGTTGGAAACGTTATGCTCTGTTGGTTTTCCTTCCCAATGTGAAGGG	Homo sapiens	x			Inteferome
A_87_P013963	PLCD1	phospholipase C, delta 1		CR390732	TTGAAGCTCCGATGATGTTACTAACACTGTGTTAGACTATTAAAAGAATACCTGGAAAAG	Homo sapiens	x			Inteferome
A_87_P018011	PLCD1	phospholipase C, delta 1	ENSGALT00000009322	CR353325	ACGCCAAGGATGTACCAGAGTATCGCTGCTTTTCCATCATTTTCAAAGACCAGCGGAAAA	Homo sapiens	x			Inteferome
A_87_P000749	PLOD2	procollagen-lysine, 2-oxoglutarate 5-dioxygenase 2 [Gallus gallus]	ENSGALG00000006783	TC226237	CTCTGGCATTGCGATTCTTTTTATGCTACCGTGCTGTGGGTATTATTTCTTGGCTGACAG	Homo sapiens	x	x		Inteferome
A_87_P002380	PLOD2	procollagen-lysine, 2-oxoglutarate 5-dioxygenase 2 [Gallus gallus]	ENSGALG00000006783	TC222518	AAGATTGCTGAAATTTGTGGAGTAAAAAAGCTCTACCTTCTACCATAATTTCCACAAAGC	Homo sapiens	x	x		Inteferome
A_87_P006274	PLOD2	procollagen-lysine, 2-oxoglutarate 5-dioxygenase 2 [Gallus gallus]	ENSGALG00000006783	TC202501	ATTTCCCACCTGTATCTGATTACAATAGCTTCCAGTTGTAATAATTGTGGTGATGTTACC	Homo sapiens	x	x		Inteferome
A_87_P008041	PLOD2	procollagen-lysine, 2-oxoglutarate 5-dioxygenase 2 [Gallus gallus]	ENSGALG00000006783	TC189454	GCAAAACATTAAATTTAGGGGCCACATAATTGATACTGCAAGGTATCTTGTGCCATTCAA	Homo sapiens	x	x		Inteferome
A_87_P012477	PLOD2	procollagen-lysine, 2-oxoglutarate 5-dioxygenase 2 [Gallus gallus]	ENSGALT00000010972	CR406861	TTGGTTCCTTACGTAAACAATTATTTATAGTTTCCTTCTGGAAGATGGTGATACACGAAG	Homo sapiens	x	x		Inteferome
A_87_P027193	PLOD2	procollagen-lysine, 2-oxoglutarate 5-dioxygenase 2 [Gallus gallus]	ENSGALG00000006783	BU431858	TATGAGAAAACATTTGGATTGGGAATTCCAGTTGTGGATCATACATTCAGCGCATGCTGG	Homo sapiens	x	x		Inteferome
A_87_P028352	PLOD2	procollagen-lysine, 2-oxoglutarate 5-dioxygenase 2 [Gallus gallus]	ENSGALG00000006783	BU385722	TTTAACCATTAATGTCCAGTGCAACTGTGAAGGGTTACTACTAATCATTGTAATTATGCC	Homo sapiens	x	x		Inteferome
A_87_P029004	PLOD2	procollagen-lysine, 2-oxoglutarate 5-dioxygenase 2 [Gallus gallus]	ENSGALG00000006783	BU363723	CTTGGAATTTGGTCTGTACCAGGTTTGGTGGTCCCGAAGCCAATGTGGAAACTGAAATTT	Homo sapiens	x	x		Inteferome
CUST_143_PI415269071	PLOD2	procollagen-lysine, 2-oxoglutarate 5-dioxygenase 2 [Gallus gallus]	ENSGALG00000006783	XM_422695.2	CTCAAAGTCTACCTTGCCAAAATGCACAATGTGTTGGAAAAACTTGTGAAAAATAAAAGG	Homo sapiens	x	x		Inteferome
A_87_P034193	PLSCR1	phospholipid scramblase 1	ENSGALT00000011008	BU123522	GTAATCTAATGACACTGTTGTGTTCAAATAAGCACCTTTTGTCTGTTCAGATCAATACTG	Homo sapiens	x	x	x	Inteferome
CUST_190_PI415269069	PLSCR1	phospholipid scramblase 1	ENSGALG00000006805	XM_001231236.1	GACACTGTTGTGTTCAAATAAGCACCTTTTGTCTGTACAGATCAATACTGTAATGTATAG	Homo sapiens	x	x	x	Inteferome
A_87_P013654	PMP22	peripheral myelin protein 22 [Gallus gallus]	ENSGALG00000001361	CR391190	CTGCCAAGCCAGCATGAGATGGATAAAATATATAGGATGTTTGGTGTGCATGTCCATGTG	Homo sapiens	x	x		Inteferome
A_87_P013896	PMP22	peripheral myelin protein 22 [Gallus gallus]	ENSGALG00000001361	CR390841	ACCTTATTCACTGGAAATTCAGCTAACAATCTTGAGGTAAACAACAAAGCTAGAAATGAG	Homo sapiens	x	x		Inteferome
A_87_P017731	PMP22	peripheral myelin protein 22 [Gallus gallus]	ENSGALG00000001361	CR353771	TGGGACTTGCTGTCACTGATGCCCACACTGATGTCTCTGTCTGTTTTTCCCCAGAATGGT	Homo sapiens	x	x		Inteferome
A_87_P021927	PMP22	peripheral myelin protein 22 [Gallus gallus]	ENSGALG00000001361	BX935830	CGTGTATTTGCTCTGCAGACCTCTTTCTAAAGAAAAGCCCGTGGTTGGGAGATGAGGGTG	Homo sapiens	x	x		Inteferome
A_87_P030330	PMP22	peripheral myelin protein 22 [Gallus gallus]	ENSGALG00000001361	BU300410	GGCGGGGCGGAGAAACAACAATTATGTAACATCACACACAAAAGAGTGGTGGCAACTTTT	Homo sapiens	x	x		Inteferome
CUST_81_PI415269069	PMP22	peripheral myelin protein 22 [Gallus gallus]	ENSGALG00000001361	XM_415595.2	TTAATAAAGCATTTATAACCAAGGTTCCTTTTCCCCCCGTGGTCAAGAGGAACAGAAGCA	Homo sapiens	x	x		Inteferome
A_87_P023865	PNPLA2	patatin-like phospholipase domain containing 2	ENSGALT00000023495	BX931574	AGGACGTTTGGGTATTTCCCTCACACGAGTGTCTGATGGAGAAAACGTCATACTATCAGA	Homo sapiens	x			Inteferome
A_87_P027760	PNPLA2	patatin-like phospholipase domain containing 2	ENSGALT00000023495	BU414017	GCAACTATCTTGTGAAGAAAGCCAAGAAGAAACTGGGCAGTCATCTTTCAGCCAGGCTTT	Homo sapiens	x			Inteferome
A_87_P029001	PNPLA2	patatin-like phospholipase domain containing 2	ENSGALG00000014569	BU363834	CTCCTAGCACAAACAGTATGCAACTGGCAAAGCAAACTTATGCCCTCTTTTCTGAGGAGA	Homo sapiens	x			Inteferome
A_87_P009051	POLG	polymerase (DNA directed), gamma [Gallus gallus]	ENSGALT00000038599	U60297	GGCAGGGACCAATCCTGGTTGTGCCGCTTCCTTCTCGTGGTAAGAAAAAGATGTACCTGA	Homo sapiens	x	x		Inteferome
A_87_P023236	POLR2I	polymerase (RNA) II (DNA directed) polypeptide I, 14.5kDa	ENSGALG00000013852	BX933030	TACTGCATTATACAGTCTGCATCCCTAGCTTGCCTCCTTGGGTGCCAAATCTTCTTTGTT	Homo sapiens	x	x		Inteferome
A_87_P007325	POLR2K	polymerase (RNA) II (DNA directed) polypeptide K, 7.0kDa	ENSGALT00000025828	TC196288	AGCAAGAGATCCAATCAGATGCCGAGAATGTGGGTACAGAATAATGTACAAGAAAAGAAC	Homo sapiens	x	x		Inteferome
A_87_P020224	PPIB	peptidylprolyl isomerase B (cyclophilin B) [Gallus gallus]	ENSGALG00000002210	CO635503	CTTTTGTAAGAACCACATGCCCAAATAAATGTGACCAATGTGCTCTTTTCATACCACACA	Homo sapiens	x	x		Inteferome
CUST_20_PI415269069	PPIB	peptidylprolyl isomerase B (cyclophilin B) [Gallus gallus]	ENSGALG00000002210	NM_205461.1	TTTTGTAAGAAGCACATGCACCAATCGGCCTGTACGGATCGCTGTCTTCGCCTAGAGATC	Homo sapiens	x	x		Inteferome
A_87_P011750	PPT1	palmitoyl-protein thioesterase 1 (ceroid-lipofuscinosis, neuronal 1, infantile)	ENSGALT00000006269	CR523238	TTGAACCAATTTCAACTAATGGCTTGTTTTAGGCACTTTGGTACAGCAACTGAAATCAAT	Homo sapiens	x			Inteferome
A_87_P007728	PRDX4	peroxiredoxin 4	ENSGALG00000016357	TC192701	CCTTGTCTCTGATTTGAGATTAATGGGTTTGATGGATAAGGAACTGCCTGGATGGTCGCA	Homo sapiens	x	x		Inteferome
A_87_P021966	PRDX4	peroxiredoxin 4	ENSGALT00000026387	BX935739	GCTGACTTCCGTTTAATTACTTAGGTCACGTTCAACTTGATTTTTGCCAATAAAATTTCG	Homo sapiens	x	x		Inteferome
A_87_P034683	PRDX4	peroxiredoxin 4	ENSGALG00000016357	BU108463	TGGGGCTGATTTCGTTTATTACTTAGGTCACGTTCAACTTGATTTTGGCATTAAATTCGT	Homo sapiens	x	x		Inteferome
A_87_P013077	PRIC285	peroxisomal proliferator-activated receptor A interacting complex 285	ENSGALT00000009906	CR405969	GAAAAACAAGTATAGCCATATCATTCCTCTGTCCCTCCACCTCTCACACTGCCTGGGAGA	Homo sapiens		x		Inteferome
A_87_P036998	PRIM2	primase, DNA, polypeptide 2 (58kDa)	ENSGALT00000026244	AJ719578	AGAAGCTCAAACTTTGACAGTGTGAAACTGTTCTTAATGAGACGCTTGTATATTCTGAGT	Homo sapiens		x		Inteferome
A_87_P041635	PRIM2	primase, DNA, polypeptide 2 (58kDa)	ENSGALG00000016278	A_87_P041635	CCATCCTTCAAGATGCCCTATGCAATTGTATCCTACAGCAACAACAATAAGCACTGCATG	Homo sapiens		x		Inteferome
A_87_P009538	PRL	prolactin	ENSGALT00000020680	J04614	GTGAATTCTGGCTGCAACTATTAGTGCCATTTATCTTGGTGTTTAAATGCTGTAAATCAC	Homo sapiens		x		Inteferome
A_87_P038048	PROCR	protein C receptor, endothelial (EPCR)	ENSGALT00000010575	AB204800	AGGACAGATGTCACATCTGGGAAAGGACCCGTCGGTGGCTGTCCATCTCTGTGCTGAACA	Homo sapiens	x	x		Inteferome
A_87_P037070	PSMC2	proteasome (prosome, macropain) 26S subunit, ATPase, 2 [Gallus gallus]	ENSGALT00000013403	AJ719466	ATCCTACGCAAAATTCAGTGCTACTCCCCGCTACATGACCTACAACTGATATCTTGGAGT	Homo sapiens	x			Inteferome
CUST_2_PI415900381	PSMC2	proteasome (prosome, macropain) 26S subunit, ATPase, 2 [Gallus gallus]	ENSGALG00000008236	NM_001006225.1	GCGGTAACTCCTGGCTTGTTCCTGGGAGCCAGAAATAAATGAAGTGTTCCAAACAAAAAA	Homo sapiens	x			Inteferome
A_87_P002421	PSTPIP1	proline-serine-threonine phosphatase interacting protein 1	ENSGALG00000002786	TC222172	TCCCTGGGACTTGAAAATATTCTACTACTGTAAACAAACATTCATACAAGGTCTGCTGCA	Homo sapiens	x			Inteferome
A_87_P019541	PSTPIP1	proline-serine-threonine phosphatase interacting protein 1	ENSGALG00000002786	CO767816	AAGGCCTGCTTTTACCTCAGTTGGATGGGTTTCTCTGAATACCTTGCTGGGATTTCTCAT	Homo sapiens	x			Inteferome
A_87_P039612	PSTPIP1	proline-serine-threonine phosphatase interacting protein 1	ENSGALG00000002786	A_87_P039612	GGAGCAAGTTGTACACAGCAGCCAGATCTTAGAAATATCTCCTGAAAAATATGACTTTAC	Homo sapiens	x			Inteferome
A_87_P001081	PTPRO	protein tyrosine phosphatase, receptor type, O	ENSGALG00000013085	TC225204	TGTCCTGGGCATAGCGATCATTAAAATGATTGAGTTCTCTTGTTCTTGGTAAAGTCAGGA	Homo sapiens	x			Inteferome
A_87_P007329	PTPRO	protein tyrosine phosphatase, receptor type, O	ENSGALG00000013085	TC196265	CTTTCTTCATGTGTCACTGGTCTGTGCTAACGTCCATAGGAGAGCAGGCATTGTTAGTAT	Homo sapiens	x			Inteferome
A_87_P009039	PTPRO	protein tyrosine phosphatase, receptor type, O	ENSGALT00000021363	U65891	CTTGCGGTATGCGGACAGTGAGAAACAGAAACTTTAACTTTCAGAAGCACTGGGGAGAAA	Homo sapiens	x			Inteferome
A_87_P020590	RAB36	RAB36, member RAS oncogene family	ENSGALT00000010853	CN231464	GTCAGTTTCAGCCAAAACAGGGGAAAATGTCAAAGAGTTCTTCTCTCGAGTTGCTGCCTT	Homo sapiens		x		Inteferome
A_87_P012769	RAB7A	RAB7A, member RAS oncogene family [Gallus gallus]	ENSGALT00000009495	CR406454	CAAGGAGGCCATTAACGTGGAACAAGCTTTCCAGACGATTGCACGAAATGCACTTAAACA	Homo sapiens		x		Inteferome
A_87_P022626	RAB7A	RAB7A, member RAS oncogene family [Gallus gallus]	ENSGALG00000005902	BX934359	CACCATGACCTCTTTTGTCAGGAAGTCTGCACCTATCGTAGCCTTGTACTGGTTACTAAA	Homo sapiens		x		Inteferome
CUST_368_PI415269069	RAB7A	RAB7A, member RAS oncogene family [Gallus gallus]	ENSGALG00000005902	XM_414359.2	CTGAGCTCTTATGTAAAGAGACAAACATGATGCCAATAAACTAAACAAGAACAAACTTCC	Homo sapiens		x		Inteferome
A_87_P007920	RAB9A	RAB9A, member RAS oncogene family	ENSGALG00000016579	TC190597	AATTTAGTGAAAAACATGGCCCGTCCTGTAGGCCTTCAATTTCCTTCTGAGGTCTACAAT	Homo sapiens		x		Inteferome
A_87_P037114	RAB9A	RAB9A, member RAS oncogene family	ENSGALT00000026762	AJ719399	TGTAATAGAGAAGCTTTTCTTGATAGTACAGTAACAGCACGAGTCTTCTCCTAACGTGTT	Homo sapiens		x		Inteferome
A_87_P012996	RASA4	RAS p21 protein activator 4	ENSGALT00000002880	CR406110	ACAGGAGCAGATCACATTCCTGGTTTCCCATTTCAAGTGTAGATTCTGCCAGCACAGATA	Homo sapiens	x	x		Inteferome
A_87_P034932	RASA4	RAS p21 protein activator 4	ENSGALT00000002911	BI066636	TGGCCAAGCCCTGTGAACCCAACACTTTGTTCCGGAGCAACTCCCTGGCCTCAAAGTCAA	Homo sapiens	x	x		Inteferome
CUST_392_PI415269071	RASA4	RAS p21 protein activator 4	ENSGALG00000001876	XM_415761.2	ATTCCTGGTTTCCCATTTCAAGTGTAGATTCTGCCAGCACAGATTTGTTATTTTGTTTTA	Homo sapiens	x	x		Inteferome
A_87_P014770	RBM25	RNA binding motif protein 25	ENSGALG00000009332	CR389524	ATATTTAAAATCAGTGGCGGTTTTGGTATTTCCATTACCAGCCTTGTGTGTTGCGTCGGG	Homo sapiens	x	x		Inteferome
A_87_P025314	RBM25	RNA binding motif protein 25	ENSGALG00000009332	BU484428	TTTTTCACTTGATCAGAGTGTTAGAGGTGAAAATGCAGGGAAAAATTCTAGTGGAAATCA	Homo sapiens	x	x		Inteferome
A_87_P034690	RBM25	RNA binding motif protein 25	ENSGALT00000015198	BU107857	TTCATGACCTCCAGATAGGAGAGAAGAAGCTACTAGTAAAAGTTGATGCAAAGACAAAGG	Homo sapiens	x	x		Inteferome
CUST_262_PI415269071	RBM25	RNA binding motif protein 25	ENSGALG00000009332	XM_421170.2	GGACTTAAAAACACTGTTCTTAACAAATGGGATCGTGTAAAGGTTCCACCATGTAAATAT	Homo sapiens	x	x		Inteferome
A_87_P011031	RBMS3	RNA binding motif, single stranded interacting protein	ENSGALG00000011439	CR524245	TAGTCACCTATTTCTTCCCCAGAAAAATGGATGAAGTTGACCGTAAAACTTGTGTTGAAA	Homo sapiens	x			Inteferome
A_87_P018828	RBMS3	RNA binding motif, single stranded interacting protein	ENSGALG00000011439	CR338806	TTTTCAGCCAATAAGGTCGCAGCTATTCCTGTATTCTCATGTTGTTTTCCATGATTCTGC	Homo sapiens	x			Inteferome
A_87_P028635	RBMS3	RNA binding motif, single stranded interacting protein	ENSGALT00000037692	BU376164	ATGGAGAAACTTCACTGAACAAGAAGTTGGCTTCCAGTTTGCACAGGCGTCAAATGAACT	Homo sapiens	x			Inteferome
A_87_P038838	RBMS3	RNA binding motif, single stranded interacting protein	ENSGALG00000011439	A_87_P038838	ATCATGCCTACAGTGGTACTGTCGCCTGCACATATGTCACAATCCATGATACACCAAGAT	Homo sapiens	x			Inteferome
A_87_P039193	RBMS3	RNA binding motif, single stranded interacting protein	ENSGALG00000011439	A_87_P039193	TGTAAACATTGTAAGACATAGGGTTTGTGACTGATAAGAGGATTAAAATGTTGCTGTACC	Homo sapiens	x			Inteferome
A_87_P041271	RBMS3	RNA binding motif, single stranded interacting protein	ENSGALG00000011439	A_87_P041271	TGATGAGCAGGCCATCTCCTTGCAGGTGACTGAGTGCTGTGCATTAGTAAAAGAAGTAAA	Homo sapiens	x			Inteferome
A_87_P000666	RBX1	ring-box 1	ENSGALG00000011993	TC226381	CCTACTCATCTTCTCACCATTTTCCCATTAACCATATAGACTTGTGGCCAATATTTCAAA	Homo sapiens	x	x		Inteferome
A_87_P002194	RBX1	ring-box 1	ENSGALG00000011993	TC223047	AGCACTCCTCACTATTGTGTGGTAAGTGCTGGTGCCATTTTCTGCTCCCCTGTGAGGTGC	Homo sapiens	x	x		Inteferome
A_87_P014349	RBX1	ring-box 1	ENSGALG00000011993	CR390140	TGCTTTAATCTTAATTTTGCCCTATTGTGTACCGTTGAATAAAATCTCGCAGGAGCTCCC	Homo sapiens	x	x		Inteferome
A_87_P026385	RBX1	ring-box 1	ENSGALG00000011993	BU454230	AAATAGACTTTCTGGGGAAGTGAAGTGTGGAGAACATCCTAAGGCTTTCATAGCATAGCG	Homo sapiens	x	x		Inteferome
A_87_P039470	RBX1	ring-box 1	ENSGALG00000011993	A_87_P039470	AGCAGATAAATGTCACTGATAGATGAGCTAACTACTCTTGCTGTCTGGAGCTTTGGAATA	Homo sapiens	x	x		Inteferome
A_87_P003598	RECK	reversion-inducing-cysteine-rich protein with kazal motifs	ENSGALG00000012626	TC212885	TATTCAGACGAGTATCAGTGACGAACAAAGGACGTACGTGCCTGTTCTAAGCATCATATT	Homo sapiens	x			Inteferome
A_87_P032334	RECK	reversion-inducing-cysteine-rich protein with kazal motifs	ENSGALG00000012626	BU232538	GTTCTGCTCTTGTGGAAGGAAATACGTTCTATATTTACCTTTCCCTCGTAAGCATAACCA	Homo sapiens	x			Inteferome
A_87_P034770	RECK	reversion-inducing-cysteine-rich protein with kazal motifs	ENSGALG00000012626	BU104864	CTGGGCTCAGTGCTTTTGAAATGACAATCAAGCTCTATACCTGGAGTACCTGGAGAAATG	Homo sapiens	x			Inteferome
A_87_P009012	RHOB	ras homolog gene family, member B	ENSGALT00000026595	U79758	AAGCGCTACGGCACTCAGAACGGCTGCATCAATTGCTGCAAGGTCCTATAGGGCCCGGCT	Homo sapiens		x		Inteferome
CUST_457_PI415269069	RHOB	ras homolog gene family, member B	ENSGALG00000016485	NM_204909.1	TGCCATGGCGAGAACTGAGATGTATATGATGTTTACATAAAACTATGAACTGTGTATGCA	Homo sapiens		x		Inteferome
A_87_P036703	RIT1	Ras-like without CAAX 1	ENSGALT00000031431	AJ720009	ATATGTTTACTAATGCCTTTTATGAGCCTGTTGCTTCTAGAATTACTAAACCAGAACAGC	Homo sapiens	x	x		Inteferome
A_87_P000200	RNF213	ring finger protein 213	ENSGALT00000011319	TC227263	AAGAGCTCTACTTGCTTTTTGTCAACTGCTTGGAGGATTCCATGCGTGACAAGTCTGAAG	Homo sapiens		x		Inteferome
A_87_P013758	RNF213	ring finger protein 213	ENSGALT00000011319	CR391051	GCCTCAGAAGGGATCCTTTTGAAGACATCAGTACAGAATACAAAGCTGATCTCAGTCCAG	Homo sapiens		x		Inteferome
A_87_P016038	RNF213	ring finger protein 213	ENSGALT00000011319	CR387109	GAAATCCAGGCAATACCTTCAGCACCACTACAGAAGTTGCTCAGCCTTCGAACTCAGCCG	Homo sapiens		x		Inteferome
A_87_P021768	RPA3	replication protein A3, 14kDa	ENSGALG00000010700	BX936195	TAAATGTATTGAACATGGGGGGAAAGATTTATTTTGCATCTTGATAATGGTCACTTCTCC	Homo sapiens	x	x		Inteferome
A_87_P023528	RPL21	ribosomal protein L21 [Gallus gallus]	ENSGALT00000030100	BX932372	CGGAGCTGCTGGAGCCAATTCCCTATGAATTCATGGCGTAATGCACGTTTGAACAATAAA	Homo sapiens	x	x		Inteferome
A_87_P028847	RPL21	ribosomal protein L21 [Gallus gallus]	ENSGALG00000017100	BU369523	CGCTGACATAATTCCCTTATTTTGGGTTGGCCATGAATTCTGTGTGTCAGGTCCCTTTGA	Homo sapiens	x	x		Inteferome
CUST_382_PI415269071	RPL21	ribosomal protein L21 [Gallus gallus]	ENSGALG00000017100	XM_417127.2	TATGAGAGCTGTGTTTCTGGAGTTTTCCACTTCATCTGAGTGGTTTTGAAGGTTGCTGTG	Homo sapiens	x	x		Inteferome
CUST_325_PI415269071	RPL31	ribosomal protein L31 [Gallus gallus]	ENSGALG00000016775	XM_416909.2	GAAGATAGTGTTTGGCTGGCAAAGTCTTAGGGTTTTGTTCCTGTGGGAATAAAGAGCCAT	Homo sapiens		x		Inteferome
A_87_P008697	RPL5	ribosomal protein L5 [Gallus gallus]	ENSGALG00000005922	Z35310	ATACCCCAATGTCTGACCACTCCGTAGTAGGTCCATGGTGTGTAAATGATGGACTGCGTA	Homo sapiens	x	x		Inteferome
A_87_P008914	RPL5	ribosomal protein L5 [Gallus gallus]	ENSGALT00000009525	X57016	CAAGCGTTTCCCTGGTTATGACTCAGAAAGCAAAGAATTCAATGCAGAGGTTCACCGCAA	Homo sapiens	x	x		Inteferome
A_87_P017999	RPL5	ribosomal protein L5 [Gallus gallus]		CR353345	CCATCAGGCGTTATATTGTTCTTTATGTACTGGGAGAACTGTTTTTTGAAGTGGCTGCGG	Homo sapiens	x	x		Inteferome
A_87_P022737	RPL5	ribosomal protein L5 [Gallus gallus]		BX934123	CAAATGTATAGAATACAATTCAATGAAATCTGCACAGGTCCAAACTACACATTTCTGTGC	Homo sapiens	x	x		Inteferome
CUST_332_PI415269069	RPL5	ribosomal protein L5 [Gallus gallus]	ENSGALG00000005922	NM_204581.4	GCTGACAGTTAAGACAACTTCCACAATTTTCTATGAAGCTTTGGAAAAAGTGGCAATAAA	Homo sapiens	x	x		Inteferome
A_87_P024632	RPLP0	ribosomal protein, large, P0 [Gallus gallus]	ENSGALG00000023294	BX929676	TGCGATTGCTCCCTGTGATGTGACTGTGCCAGCCCAGAACACTGGTCTCGGAGACAAAGT	Homo sapiens	x			Inteferome
CUST_312_PI415269069	RPLP0	ribosomal protein, large, P0 [Gallus gallus]	ENSGALG00000023294	NM_204987.1	ATTTCCCGAGGGACCATTGAAATTCTGAGTGATGTGCAGCTGATTAAGACCGGAGACAAA	Homo sapiens	x			Inteferome
A_87_P008956	RPLP1	ribosomal protein, large, P1 [Gallus gallus]	ENSGALT00000026062	X13876	GGGCTTTGGTCTTTTTGACTAAATAGTTTGTACCTGCCTGTAATAAAGAACATTTAACTG	Homo sapiens	x	x		Inteferome
A_87_P011340	RPLP1	ribosomal protein, large, P1 [Gallus gallus]	ENSGALG00000006725	CR523826	GTGAGTTAATAATAAGTTCTAAGTGGGCTTCCTATTCTCGGCACTGAAAAGGACTGCAGC	Homo sapiens	x	x		Inteferome
CUST_267_PI415269069	RPLP1	ribosomal protein, large, P1 [Gallus gallus]	ENSGALG00000016172	NM_205322.1	GGGCTTTGGTCTTTTTGACTAAATAGTTTGTACCTGCCTGTAATAAAGAACATTTAACTG	Homo sapiens	x	x		Inteferome
A_87_P017526	RPS25	ribosomal protein S25 [Gallus gallus]	ENSGALG00000007699	CR354129	ATTCCTGGCATCATGCAGTAGGTGTGCACTCAAACTGCCTCTTTCACAGGTTTGATCAAA	Homo sapiens	x	x		Inteferome
A_87_P024185	RPS25	ribosomal protein S25 [Gallus gallus]	ENSGALG00000007699	BX930753	AAAGCTTTCTAATTCATTAAGTATGATTTGGTTGACTGTGCAAAGAAGTGCCCAACTACA	Homo sapiens	x	x		Inteferome
CUST_124_PI415269069	RPS25	ribosomal protein S25 [Gallus gallus]	ENSGALG00000007699	XM_001234051.1	CAGGTTCTCCAGTGACCTCTTCAGCAGTGTCATATACAGATGCATACAATAAAATTATTG	Homo sapiens	x	x		Inteferome
A_87_P031205	RPS3	ribosomal protein S3 [Gallus gallus]	ENSGALG00000017330	BU268630	CTCAGCAGAGGTTTACAACATCTGCAACCAGAAGCTGGCTGTCCTGAAAACATCTCTTTA	Homo sapiens	x	x		Inteferome
A_87_P035178	RPS3	ribosomal protein S3 [Gallus gallus]	ENSGALT00000028006	AY389965	TGGGACCCAAGTGGAAAGATTGGCCCCAAAAAGCCTCTTCCAGATCATGTCAGCATTGTG	Homo sapiens	x	x		Inteferome
CUST_13_PI415900497	RPS3	ribosomal protein S3 [Gallus gallus]	ENSGALG00000017330	NM_001030836.1	TGAACTGAATGAGTTTCTGACTCGTGAACTGGCTGAAGATGGGTACTCTGGAGTAGAAGT	Homo sapiens	x	x		Inteferome
A_87_P036902	SC4MOL	sterol-C4-methyl oxidase-like	ENSGALG00000009560	AJ719718	GAGTTGTTAATCTCAGAATACCTGGCTGAACATGAGTTAGCAGAGACATTCCTGATCTAG	Homo sapiens	x	x		Inteferome
CUST_8_PI415900387	SC4MOL	sterol-C4-methyl oxidase-like [Gallus gallus]	ENSGALG00000009560	NM_001006438.1	GAACTGACTTGTTGCTGTATTTGCACTTGTGACTGATGAAATAAATGTGGTTTGGTTTAA	Homo sapiens	x	x		Inteferome
A_87_P008898	SCD	stearoyl-CoA desaturase (delta-9-desaturase)	ENSGALT00000040122	X60465	TCCCATGGTGTATTTACGTGATGTATTAAGACCTGGAGCTCTGCCTTTGTAAAACCAGGC	Homo sapiens	x	x		Inteferome
A_87_P013561	SEPT7	septin 7	ENSGALG00000012138	CR391300	TGAGCAAGTAATGATGATAAACTGAGCCATTAACAGTCCGAACAGGCCTTGACAATTTGG	Homo sapiens	x	x		Inteferome
A_87_P035685	SEPT7	septin 7	ENSGALT00000019830	AJ851567	CTAGAAATGGGAATATGGCCTCAAGAAAAAGAAATCACCGTTTCGCATTTAGCTGTATTC	Homo sapiens	x	x		Inteferome
A_87_P041963	SEPT7	septin 7	ENSGALG00000012138	A_87_P041963	TTCATCTGTGTGAACCCTACAAAGCAATTCTTTCAGGTAAAACGCTTTCTACTTGACAGT	Homo sapiens	x	x		Inteferome
A_87_P013227	SEPT8	septin 8	ENSGALT00000011178	CR405735	AGAGCGTTTACAGCCACTCTGCACTGCAAGCATCTTCACCGATGGTATTACCTGTTAAAA	Homo sapiens	x	x		Inteferome
A_87_P028931	SEPT8	septin 8	ENSGALG00000006903	BU366151	TGCGACTTCTGTGTTTGTGGCGCACTGAGTTCCCTTTTTACACAACCACTTGTTGAAACA	Homo sapiens	x	x		Inteferome
A_87_P020997	SERPINB1	serpin peptidase inhibitor, clade B (ovalbumin), member 1	ENSGALT00000020984	CF257148	AAGGTAAAATCCCTGATCTGCTGCTTGAAGGCTCAGTTAATAGCATGGACCAAGCTGGTA	Homo sapiens	x	x		Inteferome
A_87_P037135	SFRS1	splicing factor, arginine/serine-rich 1 (splicing factor 2, alternate splicing factor)	ENSGALG00000005525	AJ719371	AGGTACGCTGGAGCAATCTCCTTGGAAGGATTCAGCACGAGTAGATGGTAAATGTGAAAT	Homo sapiens	x			Inteferome
CUST_20_PI415900429	SFRS1	splicing factor, arginine/serine-rich 1 (splicing factor 2, alternate splicing factor)	ENSGALG00000005525	NM_001113741.1	GGATTCAGCACGAGTAGATGGTAAATGTGAAATGGGAAAAAGGGGGGTTTGTTTAAACAA	Homo sapiens	x			Inteferome
A_87_P017626	SFRS3	splicing factor, arginine/serine-rich 3 [Gallus gallus]	ENSGALG00000000533	CR353958	AGAATTTTCATGTCACTTGTAAAATGTCTTTTGTGAGATCCTTGGGATTAAAGTTTCGGC	Homo sapiens	x	x		Inteferome
CUST_461_PI415269071	SFRS3	splicing factor, arginine/serine-rich 3 [Gallus gallus]	ENSGALG00000000533	XM_416404.2	AGTACAGTACTGTACTTGGGGAAATGGGAGTGCATGCATTGGGAAATTAAACTTCAAAAA	Homo sapiens	x	x		Inteferome
A_87_P022170	SFXN4	sideroflexin 4	ENSGALT00000015227	BX935365	GTATTATTCTACAATAGAGGAATTTAGAGATTGGCTTTAGTATCTGAATATGGGCTCTGC	Homo sapiens	x	x		Inteferome
A_87_P018101	SKP1	S-phase kinase-associated protein 1 [Gallus gallus]	ENSGALT00000010461	CR353198	GTCTTGGGGAGCTACATAAAGCTTAAAAAACCTGTTGGATTTCTTACAAAAACATTTTGG	Homo sapiens	x	x		Inteferome
CUST_11_PI415900381	SKP1	S-phase kinase-associated protein 1 [Gallus gallus]	ENSGALG00000006474	NM_001006153.1	GTGTGCTCTTAGCTTGTATTGCATTCCATTCTCTGTATAAATCTTAGAGTAGAATAAACC	Homo sapiens	x	x		Inteferome
A_87_P014943	SLC25A22	solute carrier family 25 (mitochondrial carrier: glutamate), member 22	ENSGALG00000014295	CR389249	TCACCGTGATCTTCTCCATTATTTATTCCATGTGGTGCAATCCACCCAACCTCGATGTTT	Homo sapiens	x			Inteferome
A_87_P022222	SLC25A22	solute carrier family 25 (mitochondrial carrier: glutamate), member 22	ENSGALG00000014295	BX935184	CCACGGCTATTCTGGTGTTAAACCTCACCATTCACCAAAGGTCACCTTTACTTGCAGTTT	Homo sapiens	x			Inteferome
A_87_P005748	SMAD1	SMAD family member 1 [Gallus gallus]	ENSGALG00000009977	TC203459	TTAGAATATTCCTTTTAAAGGGGGGTCAGCTAAAATTTTCATACCTAAACAAATCTCCCC	Homo sapiens	x	x		Inteferome
A_87_P035010	SMAD1	SMAD family member 1 [Gallus gallus]	ENSGALT00000016218	AY953143	GGAGGCCTTCCATGCCTCTTCCACCAGCATCCTGGTGGATGGCTTCACTGATCCTTCAAA	Homo sapiens	x	x		Inteferome
A_87_P037758	SMAD9	SMAD family member 9 [Gallus gallus]	ENSGALT00000030114	AF230193	TGCTGAATGTGTCAGTGACAGCAGTATTTTCGTGCAGAGCCGCAATTGTAACTATCAGCA	Homo sapiens	x			Inteferome
CUST_4_PI415900400	SMAD9	SMAD family member 9 [Gallus gallus]	ENSGALG00000017050	NM_001024591.1	CCACGTCCTTTTACTGCACAGTTTAGATTTTTATTGAGTATGGAATTTCAGACTTATGGA	Homo sapiens	x			Inteferome
A_87_P034396	SORD	sorbitol dehydrogenase	ENSGALT00000003644	BU117199	AGATTTTTCACCCCATGCTCTTCACAGACAGCAGACTGCAGGTCCTGAAAGCCCAGGGAT	Homo sapiens	x	x		Inteferome
A_87_P008737	SPI1	spleen focus forming virus (SFFV) proviral integration oncogene spi1	ENSGALT00000038494	Y12225	TGATCATTACTGGGAATATCATCCACACCACGTGCACAGTGAGTTTGAGACCTTTGGTGA	Homo sapiens	x			Inteferome
CUST_132_PI415269069	SPI1	spleen focus forming virus (SFFV) proviral integration oncogene spi1	ENSGALG00000008127	NM_205023.1	CTCTCAAAGCTAGAGAGAAGTTTGCAGATCTGAGAATGATACTGGTTCTTTTAAATAGTA	Homo sapiens	x			Inteferome
A_87_P036692	SQLE	squalene epoxidase	ENSGALT00000026343	AJ720030	CAGGTCTGTCAGAATTTCATTCCTTGCTCTATCCATTGCAGAGTGCATCACTAATATTAA	Homo sapiens	x	x		Inteferome
A_87_P038021	ST8SIA4	ST8 alpha-N-acetyl-neuraminide alpha-2,8-sialyltransferase 4 [Gallus gallus]	ENSGALT00000024598	AF008194	AGCCCTCACAGGATGCCATTAGAGTTTAAAACATTATATGTATTACATAACAGAGGAGCA	Homo sapiens		x		Inteferome
CUST_195_PI415269069	ST8SIA4	ST8 alpha-N-acetyl-neuraminide alpha-2,8-sialyltransferase 4 [Gallus gallus]	ENSGALG00000015245	NM_204283.1	TATGTATTACATAACAGAGGAGCACTTAAGTTAACAACGGGCAAGTGCGTGAAGCAATAA	Homo sapiens		x		Inteferome
CUST_219_PI415269069	ST8SIA4	ST8 alpha-N-acetyl-neuraminide alpha-2,8-sialyltransferase 4 [Gallus gallus]	ENSGALG00000015245	NM_204270.1	GTGGACCTTCTCCTACCGAAGCCTCTCCCTTCTTTCATTTATTAACATCTTAAAGTTTTA	Homo sapiens		x		Inteferome
A_87_P014373	STRN	striatin, calmodulin binding protein	ENSGALG00000010580	CR390097	TGAATGTGATAAATCCATCTGAAGATGCAAACAAAATGGAACTTAATGGTTGTTCTTGGG	Homo sapiens	x			Inteferome
A_87_P014869	STRN	striatin, calmodulin binding protein	ENSGALG00000010580	CR389367	AGTTTGGAAAGATTGTGGGTGCATGTTATGAAGATAATGTACCAGAGAGGGGAAAATGGC	Homo sapiens	x			Inteferome
A_87_P029830	STRN	striatin, calmodulin binding protein	ENSGALG00000010580	BU322256	AAACCTATACCTGATGCTTTGTATGAATCCTACTAGCCTCATAGGTGCCTGCAAAAAAGG	Homo sapiens	x			Inteferome
A_87_P031267	STRN	striatin, calmodulin binding protein	ENSGALG00000010580	BU266357	AGCAGCAACAACAACAACAACACGGAGGTGCTGTACTGCCGAGTGGTGAAGCCCCAGCGT	Homo sapiens	x			Inteferome
A_87_P036202	STXBP3	syntaxin binding protein 3	ENSGALT00000003116	AJ720755	TGAGTGCAAATGCAATAACCTTTTAAGGGGATAATACTGTATTGAGATGCACTGATAAAC	Homo sapiens	x			Inteferome
A_87_P027599	TAGAP	T-cell activation RhoGTPase activating protein	ENSGALG00000013747	BU419562	TAAATAACTCGGCCGACTTATCCGAGGAAGAACCATCTCGGGTTGGCCCTGAAAAATATA	Homo sapiens		x		Inteferome
A_87_P037374	TAGAP	T-cell activation RhoGTPase activating protein	ENSGALT00000022338	AJ443083	AAACTGTGCATCTACTGGCAGTGGTTTTGAAGGACTTCCTCCGAAATATTCCCTCCAAAC	Homo sapiens		x		Inteferome
CUST_3_PI415900429	Tap1	transporter 1, ATP-binding cassette, sub-family B (MDR/TAP)	ENSGALG00000019832	NM_001135968.1	ACTGATGAAGGCTGTGGGCTCTTCGGAGAAGATCTTTGAGTTCCTGGACCGGGAGCCACA	Homo sapiens	x	x	x	Inteferome
A_87_P024933	TARBP1	Tar (HIV-1) RNA binding protein 1	ENSGALT00000017913	BX272013	ATGAGGATTCTTACATTTTGCATGTTCGAGTGGTTTTTAAATGCCTTAATACTTGACCTC	Homo sapiens	x	x		Inteferome
A_87_P034198	TARBP1	Tar (HIV-1) RNA binding protein 1	ENSGALT00000017913	BU123391	GGTGGAGCAGACAGCCAAAAGTTATGATCTTACAGAATACTGCTTTCCAGAGAAGTCACT	Homo sapiens	x	x		Inteferome
A_87_P034423	TARBP1	Tar (HIV-1) RNA binding protein 1	ENSGALT00000017913	BU116229	GTGTCCAGATCTAGAACACGCTATTATGCAAACTCATTACAGCATAGAATTAAGAACCGG	Homo sapiens	x	x		Inteferome
A_87_P023840	TBC1D10A	TBC1 domain family, member 10A	ENSGALT00000012918	BX931648	CGTGCTGCGCGTCTGGGACATGTTCTTCTGTGAAGGGGTGAAGATCATTTTTCGGGTGGG	Homo sapiens		x		Inteferome
A_87_P009680	TERT	telomerase reverse transcriptase	ENSGALT00000037043	DQ256259	CCGGGATGTTCCAAGTTCAAACATCTGCCAGATTGTCGTTTGATCTCATGGTGTGGTTTA	Homo sapiens	x	x		Inteferome
CUST_316_PI415269069	TF	transferrin	ENSGALG00000006453	NM_205304.1	CCTCGTCACTCTGAATGTGGCTTCTTCGCTACTGCCACAGCAAGAAATAAAATCTCAACA	Homo sapiens	x	x		Inteferome
A_87_P035210	TFCP2	transcription factor CP2	ENSGALT00000003498	AY298725	GACGAATCCTGCTTTGTTCTGGACACCATGAAAGCCGAAACCAACGACAGCTACCACATC	Homo sapiens	x	x		Inteferome
A_87_P009271	TFEC	transcription factor EC	ENSGALG00000009411	NM_001006229	GGATTCAGATCACTTGCCCCAGATTCCATCATCTGTTCACAGTGACATTGCCCAATCTTT	Homo sapiens	x			Inteferome
A_87_P023328	TFEC	transcription factor EC	ENSGALG00000009411	BX932829	CAGCATCAGCTCTGGTGTACAGCTGTAGTTCACATGCTACACTATGAATACGCAGATTCT	Homo sapiens	x			Inteferome
A_87_P009121	TGIF1	TGFB-induced factor homeobox 1	ENSGALT00000023884	U25353	GGTCTTCAGTGGAATATGGTCATTCCAAGAATTATAAACTTTAAAGCTACTGTAGAAAGG	Homo sapiens		x		Inteferome
A_87_P008975	TK1	thymidine kinase 1, soluble	ENSGALG00000007191	X04353	TATCAGAGTGGCTACCTTTCCTGTGAAGATGGACGCTACCTGGAAAAGGGTCTTTTCTTT	Homo sapiens	x	x		Inteferome
A_87_P035099	TLR7	toll-like receptor 7 [Gallus gallus]	ENSGALT00000026777	AY633577	CTTCTCCAGGAAACTGTTTAGCTTTACCATTCCCTGTAAAATGCTGTTACTATGTGTGGT	Homo sapiens		x		Inteferome
CUST_2_PI415900393	TLR7	toll-like receptor 7 [Gallus gallus]	ENSGALG00000016590	NM_001011688.1	CTTGCTATGGAGATAATGTGAAAGTGGAGAGGATAAATATAACTGTGATATGATACCCAA	Homo sapiens		x		Inteferome
A_87_P040079	TMEM110	transmembrane protein 110	ENSGALG00000001720	A_87_P040079	GGTGCTTAGCGCACGGTAATATGGATTTGTGCTGTTTAACCTTTGCTTGCAGGTTTTATC	Homo sapiens		x		Inteferome
A_87_P008108	TMEM140	transmembrane protein 140	ENSGALG00000011726	TC188705	AGCTGAAACAAGCTGCAGAGCAGATCCTGCCTGTGGCTGCTGTCAGGTCCTGTGCTATCT	Homo sapiens	x		x	Inteferome
A_87_P006751	TNFAIP2	tumor necrosis factor, alpha-induced protein 2 [Gallus gallus]	ENSGALG00000011446	TC200628	ATGAGTGCTGGTCGTTTTAATGATCTCATTCATAATTTCATTGCTGCATTCCCGACTTAT	Homo sapiens	x	x		Inteferome
A_87_P019726	TNFAIP2	tumor necrosis factor, alpha-induced protein 2 [Gallus gallus]	ENSGALT00000018666	CO765007	CGGGTGCTGTGAAGCCATGTCACTGATTCCCCAGACCAAGCAGACACCTCCTATGAAGCA	Homo sapiens	x	x		Inteferome
A_87_P035369	TNFAIP2	tumor necrosis factor, alpha-induced protein 2 [Gallus gallus]	ENSGALT00000018666	AM067584	TGAGCAAAGAGCTCGAAAAGAAATACCTTGAGAGTGAAGAGGCAACCATCAAAAATGTGC	Homo sapiens	x	x		Inteferome
CUST_494_PI415269071	TNFAIP2	tumor necrosis factor, alpha-induced protein 2 [Gallus gallus]	ENSGALG00000011446	XM_421383.2	CAAAAGACACTTGGAAGCATTCCTGCACATCAAAGCTAATCTGTCACGCGGAGAACTCAA	Homo sapiens	x	x		Inteferome
A_87_P011472	TNFSF10	tumor necrosis factor (ligand) superfamily, member 10		CR523647	GAAAAATATAACTATAGCAATAGTGGACTGAAAGCAAAACTGCTGCGTGCTTCGCTGAGC	Homo sapiens		x		Inteferome
A_87_P036574	TNFSF10	tumor necrosis factor (ligand) superfamily, member 10	ENSGALG00000007240	AJ720191	TTGCACCGAGTCACACTTCTCATCTCACTTTATGATGAATGGTGAATGTAGCAAATTTTT	Homo sapiens		x		Inteferome
CUST_59_PI415269069	TNFSF10	tumor necrosis factor (ligand) superfamily, member 10 [Gallus gallus]	ENSGALG00000007240	NM_204379.1	TACCCAAAATTCTGTAGAACAGGACACGAAGCAGACGCCATAACAACAGCAGCAAAACCA	Homo sapiens		x		Inteferome
A_87_P035988	TNFSF13B	tumor necrosis factor (ligand) superfamily, member 13b	ENSGALT00000027228	AJ721035	AGTAGGCCTGTGTATCCTTCATGTAAGCCAATTCTGAACCACAGTGGACTGGCATCATAT	Homo sapiens	x	x		Inteferome
A_87_P003664	TP53BP1	tumor protein p53 binding protein 1	ENSGALT00000038024	TC212120	CAAAAGCCATGCGGAAAGTTCAGAATTACATCAGATAGTGGAGACTCAACCACCACAGCA	Homo sapiens		x		Inteferome
A_87_P003665	TP53BP1	tumor protein p53 binding protein 1	ENSGALT00000013882	TC212119	CAACAAAGATATTGCATAGGGTGTTTATGATGTGGTAGGTGACTGATCTTTCCTGCCCAG	Homo sapiens		x		Inteferome
A_87_P022073	TPST1	tyrosylprotein sulfotransferase 1	ENSGALG00000002598	BX935569	TCTCCCCCATTACTTTCATGCTCTTTTCTTTCTGTTCAGGGTTTTGTTGTTGTGAGCGCA	Homo sapiens	x			Inteferome
A_87_P009119	TPT1	tumor protein, translationally-controlled 1	ENSGALG00000016977	U25954	AACAACTGACTGATATCATCTTGAGCTTTATTCACTTTATTTTGACCCTGATTTGGAGTG	Homo sapiens	x	x		Inteferome
A_87_P021233	TRAF1	TNF receptor-associated factor 1	ENSGALG00000001583	CD737244	AGCATGCTATTGCACATGAGGGCTGTGATTATGTCACTGAGCAGCCCAAACTTTGCTTTA	Homo sapiens		x		Inteferome
A_87_P040894	TRAF1	TNF receptor-associated factor 1	ENSGALG00000001583	A_87_P040894	TGTTGTCCCCTTTAAGATAAAACCTACCAGATTGCTCAGCATTGTAAATTTGAGAATTGG	Homo sapiens		x		Inteferome
CUST_29_PI415269177	TRAF-1	TNF receptor-associated factor 1	ENSGALG00000001583	XM_415406.2	ACACATTATTGATGCTTTTCGCCCAGACTTGGCTTCTGCTTCCTTTCAGAGACCTGTGAA	Homo sapiens		x		Inteferome
A_87_P037988	TSHB	thyroid stimulating hormone, beta	ENSGALT00000004024	AF033495	TTAGGACAAACTACTGCACCAAGCCACAGAAGCTCTGTAACATGTGAGCTTCCAACAGAA	Homo sapiens	x	x		Inteferome
A_87_P014427	TTLL4	tubulin tyrosine ligase-like family, member 4	ENSGALT00000018542	CR390011	TTGCCATGAGCTCTTTGGGTTTGATATCATGCTGGATGAAAACCTCAAGCCCTGGATCTT	Homo sapiens	x	x		Inteferome
A_87_P021850	TUBB	tubulin, beta	ENSGALG00000008586	BX935992	AAAGGAGACGAGCCTGTGCACTGTGAAAAATGCTTTAATGGTGCCTGTACAGCATTGGAA	Homo sapiens	x	x		Inteferome
A_87_P022353	TXN	thioredoxin [Gallus gallus]	ENSGALG00000015704	BX934903	ATGTGGCAGAGAAATCAACTACTACAAGCTTCTCACCAGCAGCTTTCAGTTCTGCCTCAA	Homo sapiens	x	x		Inteferome
A_87_P027420	TXN	thioredoxin [Gallus gallus]	ENSGALG00000015704	BU423403	TATGTTTAGAAAGTCAGGATAGTCAGTGTGCGGTCTCACCAATGTGACCCTATGGCACAT	Homo sapiens	x	x		Inteferome
CUST_50_PI415269069	TXN	thioredoxin [Gallus gallus]	ENSGALG00000015704	NM_205453.1	CAACCATTTAACCTATCTAGCTTGGTGGAAACTATCCTCTGATCAATGTAAATGAGTACA	Homo sapiens	x	x		Inteferome
A_87_P013329	UBE1L	ubiquitin-activating enzyme E1-like	ENSGALT00000003973	CR391623	GCTGGTGTGGAGATGCCGAGACCTCCGGTGCTACCGCAACAGCAACTTGTTCCTGTCTGA	Homo sapiens	x	x		Inteferome
A_87_P041279	UBE1L	ubiquitin-activating enzyme E1-like	ENSGALT00000003973	A_87_P041279	CTGGCAGGGCAGCTCTTCTGTGACTTCGGGGAGCACTTTGTTGTCCGTGACCCGGTGGAA	Homo sapiens	x	x		Inteferome
A_87_P035926	UNC93B1	unc-93 homolog B1 (C. elegans)	ENSGALG00000024090	AJ721128	AAGACAAAGAGCGCCAAGACTTCATCTTCACCATCTACCACTGGTGGCAGGCGCTGGCCA	Homo sapiens	x		x	Inteferome
A_87_P021639	UQCRC2	ubiquinol-cytochrome c reductase core protein II [Gallus gallus]	ENSGALT00000003923	BX950415	ACGTGTTATTTATGAATTCAGTTATTGGAGAAAACTAATCTGGAGTAATTGTGGGCTTGC	Homo sapiens	x	x		Inteferome
A_87_P031659	UQCRC2	ubiquinol-cytochrome c reductase core protein II [Gallus gallus]	ENSGALG00000002490	BU250512	TGCAGATTAGATGGGGATTGCAGAGGCTCAGTCATTTAATTCCTGCAGTGTTCCTACAGA	Homo sapiens	x	x		Inteferome
CUST_495_PI415269071	UQCRC2	ubiquinol-cytochrome c reductase core protein II [Gallus gallus]	ENSGALG00000002490	XM_424611.2	AAACTAATCTGGAGTAATTGTGGGCTTGCACTGATCAAATAAAGTGCTGAGTTCATACAT	Homo sapiens	x	x		Inteferome
A_87_P036933	UQCRFSL1	ubiquinol-cytochrome c reductase, Rieske iron-sulfur polypeptide-like 1	ENSGALT00000007087	AJ719669	CCTAAAAATACATCAGCTTCATTCTCTACCGGAAGTATGTTTGAATACTTCCCTATGTTC	Homo sapiens		x		Inteferome
CUST_2_PI415900379	UQCRFSL1	ubiquinol-cytochrome c reductase, Rieske iron-sulfur polypeptide-like 1	ENSGALG00000004452	NM_001005843.1	CTCTACCGGAAGTATGTTTGAATACTTCCCTATGTTCAGTTTTAATAAAAACTTGAAGCG	Homo sapiens		x		Inteferome
A_87_P019056	XAF1	XIAP associated factor 1	ENSGALT00000038884	CO772823	AACACCTGAACACCTGTGCCAGTAGAACAGAGCGGTGTTGGGAGTGTAACAAATATGTTA	Homo sapiens		x		Inteferome
A_87_P023907	XG	Xg blood group	ENSGALG00000016656	BX931491	GATGATCGAGAGCATCAGCTAAATCGAAGTCACGTTGACCTCTTACGTGGACAAGAAGAT	Homo sapiens	x	x		Inteferome
A_87_P009728	XPO1	exportin 1 (CRM1 homolog, yeast) [Gallus gallus]	ENSGALG00000004377	DN856118	GAGCTAGGACTGTGGGTTCTGTCTCAACGATGGTGTTTGCATCTTATCTGTGGAATGATT	Homo sapiens	x	x		Inteferome
A_87_P036253	XPO1	exportin 1 (CRM1 homolog, yeast) [Gallus gallus]	ENSGALT00000030719	AJ720676	TTTTTTCCCATGATCAGTAAATGATGTGAACACAAGAAACCTTTCAGACTTTCCAGGTGT	Homo sapiens	x	x		Inteferome
CUST_14_PI415900397	XPO1	exportin 1 (CRM1 homolog, yeast) [Gallus gallus]	ENSGALG00000004377	NM_001012869.1	CTTTCAGACTTTCCAGGTGTGCTTCAATAGCAATTTATTTTCAATGGTGTTATCCTGAAA	Homo sapiens	x	x		Inteferome
A_87_P011627	XRN1	5'-3' exoribonuclease 1		CR523414	TGTTAGTGTGCATTTGCAGATTTTTAGCATGTACTTGCACAAAAGGCTGTGCAAAGATAT	Homo sapiens	x		x	Inteferome
A_87_P037295	XRN1	5'-3' exoribonuclease 1	ENSGALT00000004266	AJ452778	AGAGCTACAAATGAAGAACATTTATCACCGCAATCATTTGCAATGAAAGGAACACAGATG	Homo sapiens	x		x	Inteferome
A_87_P014815	ZMAT5	zinc finger, matrin type 5	ENSGALG00000008070	CR389442	CGAGCAGGGCCGTGCTGGCAAACCAAGAAGGCTCATCTCTGCCCTTTCTGTCTCCGCAGT	Homo sapiens	x			Inteferome
A_87_P023120	ZMAT5	zinc finger, matrin type 5	ENSGALT00000013103	BX933282	GCAGTGTGACTTTGGGTCCAACTGCAGATTTTCCCACATGACGGAGCAGGACCTGGAGAA	Homo sapiens	x			Inteferome
A_87_P004621	ZNF142	zinc finger protein 142	ENSGALG00000011393	TC206055	CCACCTTGAGAGGTCATGTTCAGACCACAGCAAGCTGGATGCAGGCCCAGAGATGAGAGA	Homo sapiens	x	x		Inteferome
A_87_P025120	ZNF142	zinc finger protein 142	ENSGALT00000018584	BX261825	CAGCTGCGGAGATGTATGTGTGTGTGTATAGGCATATATGTATATGGGATGTAAGATACG	Homo sapiens	x	x		Inteferome
A_87_P013189	ZNF143	zinc finger protein 143	ENSGALT00000009297	CR405811	ATATGCAGCTAAGGTATCTATTGATGGAAATGACAGTGTTAGTAGCACGGGAATGATAGG	Homo sapiens		x		Inteferome
A_87_P016285	ZNF592	zinc finger protein 592	ENSGALT00000003900	CR386717	TGTTGCTTTAGCAGCTCATTACCAGAGAACCTCAGAAGATAGTGAGAGACTGACGTGTCA	Homo sapiens	x	x		Inteferome
A_87_P022545	ZRF1	zuotin related factor 1	ENSGALG00000008249	BX934553	CTTGTGGTCAGAGATGGGTATGGAAAGTGGGTTTGCTAAACAGCAAATGCTGAAGTGCAT	Homo sapiens	x	x		Inteferome
A_87_P034659	ZRF1	zuotin related factor 1	ENSGALT00000013428	BU109163	TAAACTTGGGGATGTGAACTCTTCATTTGAAGAGGTAGACGCATTCTATTCATTTTGGTA	Homo sapiens	x	x		Inteferome
A_87_P008854	ZYX	zyxin	ENSGALT00000023672	X69190	ATCACAGACAGGATGCTGAAGGCCACCGGTAACTCATACCATCCTCAGTGCTTCACCTGT	Homo sapiens	x	x		Inteferome
A_87_P041280	ZYX	zyxin	ENSGALG00000014688	A_87_P041280	TTGGAGGTCTCTGACAAATTCAGTAGCTCTGTGGAAGCTGTAGACTGGGTAGAGTTGATT	Homo sapiens	x	x		Inteferome
A_87_P011798	C9orf119	chromosome 9 open reading frame 119	ENSGALT00000007811	CR523161	AGGTTTTGTATCATTTCTGTGGTGAACAGAACATTGTGTTGAACTGTCTGACCCGAATTA	Homo sapiens		x		Interferome
A_87_P001417	CCR5 like	Gallus gallus primary C-C chemokine receptor cluster, 200.000 bp sequenz	ENSGALG00000011732	TC224438	TGCTCATAACAGTGGGGAATTGTACATAAATGAAATGGATGTATCAAATTAGCTATGCAG	Homo sapiens	x			Interferome
A_87_P027775	CCR5 like	Gallus gallus primary C-C chemokine receptor cluster, 200.000 bp sequenz	ENSGALG00000011732	BU413522	CTATTAACTGTTAGCTAATCTACTATCAGCTACTATATCCTGGCTGCTCACTTGTGAGGT	Homo sapiens	x			Interferome
A_87_P031962	CCR5 like	Gallus gallus primary C-C chemokine receptor cluster, 200.000 bp sequenz	ENSGALG00000011732	BU239526	TTTATTGCTGAATAATGGATACTGTGTACCGTATGCTATGCAATTTCACACAGCTGTTAC	Homo sapiens	x			Interferome
A_87_P040424	CCR5 like	Gallus gallus primary C-C chemokine receptor cluster, 200.000 bp sequenz	ENSGALG00000011732	A_87_P040424	TGCTAGTCTGGCTTTTAATTCCTACTACAGCTTGCACTTCAGACTTGTTTTAGGGGAAGG	Homo sapiens	x			Interferome
A_87_P017296	CIP1	cdk inhibitor CIP1 (p21)		CR385180	CTTCTTGGAAGGGGAAATAACCTGTTTGTCTGTGTGTGTAACTGAATAAACACTCGTCTC	Homo sapiens	x			Interferome
A_87_P016192	CYTH1	cytohesin 1		CR386874	TGTATTCTTTTATGTTTTCTTTTTGCCACGGGCCTTGTAAAACTGCTGAGGATCTGCAGC	Homo sapiens	x			Interferome
A_87_P037317	CYTH1	cytohesin 1	ENSGALG00000007093	AJ449577	CTGGAAATATCGGGAAGTGTTCCGACGAGCGCAGAGGGATCGTGTCGCAAGCTGAGGCTG	Homo sapiens	x			Interferome
A_87_P023942	E2F6	E2F transcription factor 6	ENSGALT00000026545	BX931412	TGATGGAAAACGCATTCAGTAAATGGATTTGAAAAATGAAGGTTTGAGAACTGTTTCTGG	Homo sapiens	x	x		Interferome
A_87_P038782	E2F6	E2F transcription factor 6	ENSGALG00000016454	A_87_P038782	ACATATGATAAATCTTGGCCATTTATCAGGTCAGTAAAGAGACTAAATGGCTTCATTAGG	Homo sapiens	x	x		Interferome
A_87_P008803	FST	follistatin	ENSGALT00000024043	X87609	AACTCCATTAACGAAGACCCAGAGGAAGAAGAGGAAGATGAAGACCAGGACTACAGCTTT	Homo sapiens	x			Interferome
CUST_15_PI415900391	IAP	baculoviral IAP repeat-containing 2	ENSGALG00000017186	NM_001007822.1	GTTGCAGGAAAAGCAAGACTTTCTGGAGTTTTGAGTGTGTTTAGATATTTGTGTAATGTA	Homo sapiens	x	x	x	Interferome
A_87_P009398	IL8	interleukin 8 [Gallus gallus] = CXCLi2	ENSGALT00000019074	M16199	CTGCTCCTGATTTCTACTGGGAGAAACATCCGAAGAAGGCATCATGAAGCATTCCATCTT	Homo sapiens	x	x		Interferome
CUST_30_PI415269177	IL8	interleukin 8 [Gallus gallus] = CXCLi2	ENSGALG00000011668	NM_205498.1	ACTCTGCATAAGGACTTGGTTCTATGTCTAATACGTGAGTTATTCAGCTAATGGAAAAAA	Homo sapiens	x	x		Interferome
CUST_486_PI415269069	IL8	interleukin 8 [Gallus gallus] = CXCLi2	ENSGALG00000011668	NM_205498.1	ACTCTGCATAAGGACTTGGTTCTATGTCTAATACGTGAGTTATTCAGCTAATGGAAAAAA	Homo sapiens	x	x		Interferome
A_87_P009463	IRF1	interferon regulatory factor 1	ENSGALT00000010975	L39766	TGGGCAAGGACACACAAAAGAAGGATGGAGGAGGTTCTAGTCCATGCATAATGCATAGAA	Homo sapiens	x	x	x	Interferome
A_87_P011643	IRF1	interferon regulatory factor 1	ENSGALG00000006785	CR523391	GAGGTTTGGGTAAAAATAAAAGGTCTCTGGAGAGGTCTCCTTGGCAGGATCCTCCTCTCC	Homo sapiens	x	x	x	Interferome
A_87_P012682	IRF1	interferon regulatory factor 1	ENSGALG00000006785	CR406585	CTTGCACAGGATGGAAAGTGTAGTAAACTTTGTGATTGTTCCTGCTTCCCCTGGAAGCTT	Homo sapiens	x	x	x	Interferome
A_87_P013057	IRF1	interferon regulatory factor 1	ENSGALG00000006785	CR406002	TGGCTTGGAAACTGGGTTCCCTTCATTCCCACCTCTTTGATTCCTTTCATCTCCCTGGGA	Homo sapiens	x	x	x	Interferome
A_87_P038726	IRF1	interferon regulatory factor 1	ENSGALG00000006785	A_87_P038726	TGAAGAATGCCTTGGGATGGATTGGAAGCTTCAGAGAAACAAATCTGACTCAGTAAGCCT	Homo sapiens	x	x	x	Interferome
A_87_P041757	IRF1	interferon regulatory factor 1	ENSGALT00000033945	A_87_P041757	AGAGAAAACCTTGGCTGGATGGATAACCCAACCCTATTTTGCTTATTTGTGGCCCACTGT	Homo sapiens	x	x	x	Interferome
A_87_P001710	ISG12-2	ISG12-2 protein-like	ENSGALG00000013575	TC223911	AGGCACCCTCTGAGTATGCATAACCACACAGAGAAGACAGCTCCATGTGATTCTGATTTA	Homo sapiens	x	x	x	Interferome
A_87_P024877	ISG12-2	ISG12-2 protein-like	ENSGALT00000022096	BX275358	ACATCTTCTTCTCTTCTTTGCTCTCCCTGTACCTGACATGAAAGACAAAGCATTTTTCAC	Homo sapiens	x	x	x	Interferome
A_87_P026129	ISG20L1	interferon stimulated exonuclease gene 20kDa-like 1	ENSGALT00000010894	BU460554	AGAGCTGAGGCGAATGGTTTCTCTGCAGGTTCTGCGGTCCATGATGCACATCGTGGCCCT	Homo sapiens	x	x	x	Interferome
A_87_P001015	N4BP1	Nedd4 binding protein 1	ENSGALG00000003907	TC225343	AACGTGCATGAAGAGAGGTGTCTCCAGAAGCAATATTGCTCTCTGCTCCGTAAAGCTTTT	Homo sapiens	x		x	Interferome
A_87_P036860	N4BP1	Nedd4 binding protein 1	ENSGALT00000006207	AJ719785	CTGATCAGACTAAATGTCAGTATGAGTAAGAATGTTGCTCTGTCATGTCACTTTGTGAAT	Homo sapiens	x		x	Interferome
A_87_P040063	N4BP1	Nedd4 binding protein 1	ENSGALG00000003907	A_87_P040063	TCGCTTTTATTTTGCTGAGGCTGTAGGTATATCTTCCTACTTCTGTTTTGTTTGCATGAA	Homo sapiens	x		x	Interferome
A_87_P016352	NAMPT	nicotinamide phosphoribosyltransferase	ENSGALG00000008098	CR386613	ATTTTTCATATACTGTAAGTGACATGACTTTAAAGCAGAATACTGGACTCAGTAGTGCAC	Homo sapiens	x			Interferome
A_87_P035012	NAMPT	nicotinamide phosphoribosyltransferase	ENSGALT00000013144	AY946242	GTGACACAGTTTTCTTCAGTGCCTGTATCTGTGGTTAGTGACAGCTACGACATTTATAAT	Homo sapiens	x			Interferome
A_87_P009535	PEPCK-M	phosphoenolpyruvate carboxykinase		J05419	TGTCCAAACGGCAGCTTCCCATTGGCTGTGCTCATCTCAATGGCCTATCAGAGCCGCCCG	Homo sapiens	x	x		Interferome
A_87_P009458	PON2	paraoxonase 2	ENSGALG00000009689	L47573	TTACCATTTATTACTTCTTCTCGAACTGACCAACCGAACGGGCAGGAAAGTGAGGACACT	Homo sapiens	x	x		Interferome
CUST_5_PI415148634	SCYA4	Gallus gallus chemokine (SCYA4) gene	ENSGALG00000000951	NM_001030360	TGTGCCAACCCCGAGAACGACTGGGTACAGGACTACATGAACAAGCTGGAACTGAACTGA	Homo sapiens				Interferome
A_87_P021944	SGK1	serum/glucocorticoid regulated kinase 1	ENSGALT00000031766	BX935782	GGGTTTTTCATTCCTGGTTGTACGTATTGTAAAAAAGATCTGTACATTCAGTTGTAACTC	Homo sapiens	x			Interferome
A_87_P034179	TRADD	TNFRSF1A-associated via death domain [Gallus gallus]	ENSGALG00000003195	BU123824	CTTCCTTCTGGACTGAAAATGTCACAGAGAAGCAGCCAGGCAAGTTAACGAGCCCAGGGG	Homo sapiens	x			Interferome
CUST_218_PI415269069	TRADD	TNFRSF1A-associated via death domain [Gallus gallus]	ENSGALG00000003195	XM_414067.2	ATGACTCCCAACTCTTTCAGGACCGTGGTGTACAATAACATATTGACTGCCTCACGTCTA	Homo sapiens	x			Interferome
A_87_P013357	TRAIL-LIKE	TNF-related apoptosis inducing ligand-like	ENSGALT00000011712	CR391580	CAGAGCAGAGCATGATAAAGCTGGCTCAGCCCACGGACACTGTGTGGACATAGGCCACTT	Homo sapiens		x		Interferome
A_87_P034863	TRAIL-LIKE	TNF-related apoptosis inducing ligand-like	ENSGALG00000007240	BM440520	CACCGGACTCTTTGTCTACTTCACCATGGCCATCTCCAAGCTCAAAGCTCAGTCGCAGGG	Homo sapiens		x		Interferome
A_87_P035287	TRAIL-LIKE	TNF-related apoptosis inducing ligand-like	ENSGALT00000039609	AY057941	ACTGTTTGAGCTCAAGGCCGGTGATGAGCTCTTCGTCTCCGTCTCCTCACTGGCCATTGA	Homo sapiens		x		Interferome
CUST_305_PI415269069	TRAIL-LIKE	TNF-related apoptosis inducing ligand-like	ENSGALG00000007240	NM_204591.1	TGCTCTTGCTGGATTGACAATTCTGTGTGGCCTAGGGCAGAAGCAATTTGAGCAATTTGA	Homo sapiens		x		Interferome
A_87_P017140	UBA7	ubiquitin-activating enzyme E1-like	ENSGALT00000003973	CR385421	TGTCCCCACCCACTGACGTTCGACCTCAGCAATGACACCCACCTGGCATACGTGGAGGCT	Homo sapiens	x	x		Interferome
A_87_P029295	VEGF	vascular endothelial growth factor A		BU347897	GCATGGTGTTGGCCCAGTTACTCTTTCTTGGATGAGAATACGGTTTCCTTGTACATGGAA	Homo sapiens	x	x		Interferome
A_87_P007551	ZAK	sterile alpha motif and leucine zipper containing kinase AZK	ENSGALG00000009344	TC194280	CACACTGTGGATTTGATTTTCCAGTGTAAAAACATAGCAAACAACCAAAAAGAAACCATG	Homo sapiens		x		Interferome
A_87_P023138	ZAK	sterile alpha motif and leucine zipper containing kinase AZK		BX933236	GGATATCTTCTCTCTGAACCAAGCAGGATCTGTCCTGCGTTCTGGAATGCAGATAAACAT	Homo sapiens		x		Interferome
A_87_P040940	ZAK	sterile alpha motif and leucine zipper containing kinase AZK	ENSGALG00000009344	A_87_P040940	TTATCATGTCAAGTGTTACCAAAGCCATAGGAACAGTATGCTGTATTGAGTTAATCTTTC	Homo sapiens		x		Interferome
A_87_P014102	AARS	alanyl-tRNA synthetase [Gallus gallus]	ENSGALT00000003047	CR390515	AAACGGAGCTTCAGCGAAGGCCCTGAATGAATCGCTGAAGCTCTTCAAGACTCACTCCCC	Homo sapiens/Mus musculus	x	x		Inteferome
CUST_11_PI415900379	AARS	alanyl-tRNA synthetase [Gallus gallus]	ENSGALG00000001965	NM_001005836.1	ACAAAGCAAGTCATTGAGAGTCACCCTAACCAGCCACTGGTCATCATGGAAATGGAAAAC	Homo sapiens/Mus musculus	x	x		Inteferome
A_87_P011033	ABCC1	ATP-binding cassette, sub-family C (CFTR/MRP), member 1	ENSGALT00000040071	CR524240	GGGAACTGTATTGTTCTCTTTGCAGCATTGTTTGCAGTGATTGCACGCAACAAGCTCAGT	Homo sapiens/Mus musculus		x		Inteferome
A_87_P021422	ABCC3	ATP-binding cassette, sub-family C (CFTR/MRP), member 3	ENSGALG00000007522	BX950838	ATGCACACACACACACATATATAAGAACAGGCTCTCACTTGCTTTCTGTTTCCTTTCTCT	Homo sapiens/Mus musculus		x		Inteferome
A_87_P031497	ABCC3	ATP-binding cassette, sub-family C (CFTR/MRP), member 3	ENSGALG00000007522	BU257864	GAGTATAACGCCAAGAAAGAGTCCTTAGCTCTGAGATGCTTAGGGGTGAAGAGGCTTATT	Homo sapiens/Mus musculus		x		Inteferome
A_87_P034543	ABCC3	ATP-binding cassette, sub-family C (CFTR/MRP), member 3	ENSGALT00000012164	BU113497	TTCGATACACCTGCAAACCTTATAGCATCAAAGGGGATTTTCTACGGTATGGCTAAAGAT	Homo sapiens/Mus musculus		x		Inteferome
A_87_P035327	ABCC4	ATP-binding cassette, sub-family C (CFTR/MRP), member 4	ENSGALG00000016896	AW198531	TAAATTCAAGTCCCTTCTTTTACCGACCTATAAAAATAGAGTGAAAAGGAGAACAAACCC	Homo sapiens/Mus musculus		x		Inteferome
A_87_P037128	ABCC4	ATP-binding cassette, sub-family C (CFTR/MRP), member 4	ENSGALG00000016896	AJ719382	GAAAATTCAATCTCAGTCTTCTGTACTTTAGAAGAAAACGACTACGTTTGCACTGAAGAA	Homo sapiens/Mus musculus		x		Inteferome
A_87_P035819	ABCD3	ATP-binding cassette, sub-family D (ALD), member 3	ENSGALT00000009059	AJ851381	ACAAATGGAACAACTTCTCCTGGAAGGGTTGTTATACGAGCCCCTTTGTGAAATGTGAAG	Homo sapiens/Mus musculus		x		Inteferome
A_87_P035427	ABCE1	ATP-binding cassette, sub-family E (OABP), member 1	ENSGALT00000038590	AM050269	GTAATTGGCCCATAGAAATGCATATTCAAATCAAATATTGATGGATAAGAAGGCTCGATG	Homo sapiens/Mus musculus		x		Inteferome
A_87_P004733	ABI1	abl-interactor 1 [Gallus gallus]	ENSGALG00000007547	TC205875	GTAGAGGTAGACATACTAAAGATGAAAGGTACAAAACATCTTCACTTGCAGATAAACTTG	Homo sapiens/Mus musculus		x		Inteferome
A_87_P020411	ABI1	abl-interactor 1 [Gallus gallus]	ENSGALG00000007547	CN383384	TCAGATGGTTTGTCATTAAATCTGTGTGCCTATACAGCAGTGCTGAGCTCGGTGATGGTT	Homo sapiens/Mus musculus		x		Inteferome
A_87_P036194	ABI1	abl-interactor 1 [Gallus gallus]	ENSGALT00000038428	AJ720766	CTAGAGTGTGACACAGATCACAGCTGTCACAGAGTTATTTCTAGATCTATCTGCATCCAT	Homo sapiens/Mus musculus		x		Inteferome
A_87_P041451	ABI1	abl-interactor 1 [Gallus gallus]	ENSGALG00000007547	A_87_P041451	GTTCATGGTCTTTTGGTTAATGTTTTCTTCCTTTCCTCAGTACAACCTGTGGCACACTAA	Homo sapiens/Mus musculus		x		Inteferome
A_87_P013273	ABL2	v-abl Abelson murine leukemia viral oncogene homolog 2 (arg, Abelson-related gene)	ENSGALG00000004213	CR391707	GCATGGTTACCACTGCTACTTCCCTTCCCTCAGAAAAGCTGTGGAAGCTGTAAGAAATTA	Homo sapiens/Mus musculus		x		Inteferome
A_87_P016014	ABL2	v-abl Abelson murine leukemia viral oncogene homolog 2 (arg, Abelson-related gene)	ENSGALG00000004213	CR387152	CTCAGGGGAAAGGTATTTTAACCAGAACATTTTAAAGGTGTTATTCCAGTTCTGCTGAGT	Homo sapiens/Mus musculus		x		Inteferome
A_87_P006125	ACACA	acetyl-Coenzyme A carboxylase alpha [Gallus gallus]	ENSGALG00000005439	TC202781	TGCCTGTCTTCACTTGCTTTCCTGATGGACGTGAAGAACTCAGGCTTGTTGGTATGAATA	Homo sapiens/Mus musculus	x			Inteferome
A_87_P009545	ACACA	acetyl-Coenzyme A carboxylase alpha [Gallus gallus]	ENSGALT00000034715	J03541	TTGAACTACATCTTCTCACATGCTCAGGTCACCAAGAAGAACCTGCTTGTCACAATGCTC	Homo sapiens/Mus musculus	x			Inteferome
A_87_P011349	ACACA	acetyl-Coenzyme A carboxylase alpha [Gallus gallus]	ENSGALG00000005439	CR523815	CCGTCCTGGACTGAGGCAGCTGGAAATTGGAACTGATATTTTTCCATGTCGGTTTTATCA	Homo sapiens/Mus musculus	x			Inteferome
CUST_9_PI415269069	ACACA	acetyl-Coenzyme A carboxylase alpha [Gallus gallus]	ENSGALG00000005439	NM_205505.1	AAGAGTGACAGTTTTAGTTTTTTCAAACCAGACTGACCAGAGGAAGTCGCTTTGGCCGGA	Homo sapiens/Mus musculus	x			Inteferome
A_87_P026131	ACADL	acyl-Coenzyme A dehydrogenase, long chain [Gallus gallus]	ENSGALG00000002891	BU460489	GCTTTTTGATGCACTTCAGAAATAATTGGGACTGGAATATCTTTGCTTTTCTTCTGAGAG	Homo sapiens/Mus musculus	x	x		Inteferome
A_87_P034934	ACADL	acyl-Coenzyme A dehydrogenase, long chain [Gallus gallus]	ENSGALG00000002891	BI066450	TGGCCCCCAGCGAGAAGGAGATCATGAAGGAGCTGATGGAGAACGGCCCTGTGCAAGCCA	Homo sapiens/Mus musculus	x	x		Inteferome
A_87_P036338	ACADL	acyl-Coenzyme A dehydrogenase, long chain [Gallus gallus]	ENSGALT00000004557	AJ720541	CTCTGTGCCTTACTGTAACTGGCGTTTTGGACAAACGTAATAAAGCATTTCCGTGCGAAA	Homo sapiens/Mus musculus	x	x		Inteferome
CUST_13_PI415900389	ACADL	acyl-Coenzyme A dehydrogenase, long chain [Gallus gallus]	ENSGALG00000002891	NM_001006511.1	TGTGCCTTACTGTAACTGGCGTTTTGGACAAACGTAATAAAGCATTTCCGTGCGAAAAAA	Homo sapiens/Mus musculus	x	x		Inteferome
A_87_P024251	ACAT1	acetyl-Coenzyme A acetyltransferase 1 (acetoacetyl Coenzyme A thiolase)	ENSGALT00000027718	BX930562	AAAGTTCCAAAGCTGAGAGCTGTTTTCCAGAAAGAAAATGGAACAGTTACGGCTGCCAAT	Homo sapiens/Mus musculus	x	x		Inteferome
CUST_299_PI415269071	ACAT1	acetyl-Coenzyme A acetyltransferase 1 (acetoacetyl Coenzyme A thiolase)	ENSGALG00000017163	XM_417162.2	GTAGCAAACATGCAGTGGGGTTTAAATGCTACATAGAAAGAAGAAAGTTAACCTTTGTCC	Homo sapiens/Mus musculus	x	x		Inteferome
A_87_P035955	ACAT2	acetyl-Coenzyme A acetyltransferase 2 (acetoacetyl Coenzyme A thiolase)	ENSGALT00000019060	AJ721080	AGAGGCTTACCACCATGCTGTCTGTGCTCATTAATCACTGCCTTGTCAACTAAGATGAAT	Homo sapiens/Mus musculus	x	x		Inteferome
CUST_9_PI415900421	ACAT2	acetyl-Coenzyme A acetyltransferase 2 (acetoacetyl Coenzyme A thiolase)	ENSGALG00000011659	NM_001039287.1	CTGCCTTGTCAACTAAGATGAATGGTTACTACATGGTGATTTTCGCTTCTGAAAATAAAT	Homo sapiens/Mus musculus	x	x		Inteferome
A_87_P009809	ACO1	aconitase 1, soluble	ENSGALT00000003386	D16150	TTAATTCAAAAGAAAATGTGAACTCCGTTCTTTAAACTGTAAGCCTTTGTGGAAAGGTGG	Homo sapiens/Mus musculus	x	x		Inteferome
A_87_P037203	ACO2	aconitase 2, mitochondrial [Gallus gallus]	ENSGALT00000019494	AJ719273	CCCACAGTTATTTATATTTGGAAATAACCAGCTAAAGTGGGTTTGCCTGCTCAGTTGGTT	Homo sapiens/Mus musculus	x			Inteferome
A_87_P038588	ACO2	aconitase 2, mitochondrial [Gallus gallus]	ENSGALG00000011950	A_87_P038588	AATGTACATGGCAAATCCTTGGAGGTTTTTATGAAGGCTGCCCTCTGACTCAGCTTTCGA	Homo sapiens/Mus musculus	x			Inteferome
CUST_9_PI415900433	ACO2	aconitase 2, mitochondrial [Gallus gallus]	ENSGALG00000011950	NM_204188.2	TTGCCCATTCACTTTACTGATGGCTAAAGACTTAAAGTGGAAATAAAGACTGTGACCATC	Homo sapiens/Mus musculus	x			Inteferome
A_87_P006712	ACOT7	acyl-CoA thioesterase 7 [Gallus gallus]	ENSGALG00000000652	TC200826	AAGCCGTTCACACTGTGATGGGCATCTGGATGGTCTCCTTCATCCTCTCCACTCTGCCAG	Homo sapiens/Mus musculus	x	x		Inteferome
A_87_P021807	ACOT7	acyl-CoA thioesterase 7 [Gallus gallus]	ENSGALG00000000652	BX936089	GCTCGGCGCTATCGCTCTGCTCTGCTGCAAGCATGGGAGCTTTCAGGCTGCTTGTTTATT	Homo sapiens/Mus musculus	x	x		Inteferome
A_87_P000035	ACPL2	acid phosphatase-like 2 [Gallus gallus]	ENSGALG00000005274	TC227582	TGCATGTAAAATAGCACAGAAAGAAGATTCTCTTTGAAAAATGCATTCTGTGAGCTAAGG	Homo sapiens/Mus musculus	x			Inteferome
A_87_P016431	ACPL2	acid phosphatase-like 2 [Gallus gallus]	ENSGALT00000008461	CR386511	GATAGATATCCATTATATGCCATTCCCAAAACAAAAAGACCTGACATTGACTGTACGTTG	Homo sapiens/Mus musculus	x			Inteferome
A_87_P016713	ACPL2	acid phosphatase-like 2 [Gallus gallus]	ENSGALG00000005274	CR386084	AAACACAAAATTAAGCATAGGTTCTCTAACTGTTGATATTCCACTCTCTGTTTTCAGTGC	Homo sapiens/Mus musculus	x			Inteferome
A_87_P040193	ACPL2	acid phosphatase-like 2 [Gallus gallus]	ENSGALG00000005274	A_87_P040193	TCTCCAGTAGAAGAACAGATACTGAGAAAGTATTTTGTCTGTGTTAACTGTCATGAATTG	Homo sapiens/Mus musculus	x			Inteferome
CUST_166_PI415269071	ACPL2	acid phosphatase-like 2 [Gallus gallus]	ENSGALG00000005274	XM_420967.1	GGTCTGATGTTTGAGTGACTTACATAGAGTTGTGTTTTTAATGTAAATAGAGCATACTCC	Homo sapiens/Mus musculus	x			Inteferome
CUST_297_PI415269071	ACPL2	acid phosphatase-like 2 [Gallus gallus]	ENSGALG00000005274	XM_422630.2	CATAGGTTCTCTAACTGTTGATATTCCACTCTCTGTTTTCAGTGCTGCATTTGAACGTAT	Homo sapiens/Mus musculus	x			Inteferome
A_87_P000342	ACSL4	acyl-CoA synthetase long-chain family member 4	ENSGALG00000008088	TC226963	TAGGAAGGATTGTCTCATTTCCTTTCATAAAAGTGAGCTGAGTGAATAACCCTTATGTAC	Homo sapiens/Mus musculus	x			Inteferome
A_87_P024421	ACSL4	acyl-CoA synthetase long-chain family member 4	ENSGALT00000013126	BX930144	CTGCTTCAAGTACAACTTTCCTCTTGTTACCTTGTATGCTACACTGGGTGAAGAGGCAGT	Homo sapiens/Mus musculus	x			Inteferome
A_87_P027868	ACSL4	acyl-CoA synthetase long-chain family member 4	ENSGALG00000008088	BU410576	CTGGGTTGGAATTGGTAACATCTACAATGGAAGCTGAAATAATACGAGAAATAAGGAGGG	Homo sapiens/Mus musculus	x			Inteferome
A_87_P038575	ACSL4	acyl-CoA synthetase long-chain family member 4	ENSGALG00000008088	A_87_P038575	TTCTCTGTGAATTCCAGCTGCGGATCTAGAGACGAAAGAGATGTAAATATGAATCTAGGT	Homo sapiens/Mus musculus	x			Inteferome
CUST_16_PI415900406	ACTA1	actin, alpha 1, skeletal muscle [Gallus gallus]	ENSGALG00000011086	NM_001031063.1	AGCATCATGAAATGCGACATTGACATCAGGAAGGACCTGTATGCCAACAACGTCATGTCT	Homo sapiens/Mus musculus	x	x		Inteferome
A_87_P009304	ACTN1	actinin, alpha 1 [Gallus gallus]	ENSGALT00000015425	M74143	GTTGCTGAGAGTTGTCTGGTTTCAGATGAAGCTTGAGAGTTGATAACTTTGATATTGCTT	Homo sapiens/Mus musculus	x	x		Inteferome
CUST_2_PI415900431	ACTN1	actinin, alpha 1 [Gallus gallus]	ENSGALG00000009474	NM_204127.1	GGTTTCAGATGAAGCTTGAGAGTTGATAACTTTGATATTGCTTGTCACAGACCATATTAA	Homo sapiens/Mus musculus	x	x		Inteferome
A_87_P009084	ACVR1	activin A receptor, type I	ENSGALT00000020497	U38622	CCCTGCGAATCAAAAAGACTTTGACCAAAATTGATAATTCCTTAGATAAACTGAAGGCTG	Homo sapiens/Mus musculus	x	x		Inteferome
A_87_P030361	ACVR1	activin A receptor, type I	ENSGALG00000012551	BU298980	TGTCCAGAAAATGGCAGCTGTAGGTTGTGCTTAACAACTTCAGGGCCTCTTGTAGTAAGA	Homo sapiens/Mus musculus	x	x		Inteferome
A_87_P035155	ADAM17	ADAM metallopeptidase domain 17 (tumor necrosis factor, alpha, converting enzyme)	ENSGALT00000031606	AY486557	CACTGTGTGGACAAGAAATTGGACAAGCAATATGAGGAGAACAACAAGTCTCTGTTCTGC	Homo sapiens/Mus musculus	x			Inteferome
A_87_P036397	ADAM9	ADAM metallopeptidase domain 9 (meltrin gamma)	ENSGALG00000003398	AJ720460	TAGGGCAACGGACGTGCAGTTTTTAGACGTGGTTCAATGGAAAAGAAACGGCTCCAATTT	Homo sapiens/Mus musculus	x	x		Inteferome
A_87_P035336	ADAR	adenosine deaminase, RNA-specific	ENSGALT00000034689	AM179858	ATGGGCTACGGCAGCTGGATCTGCAAACCTCAGGAGGAGGACAACTTCTCCATCCCTGAT	Homo sapiens/Mus musculus	x	x	x	Inteferome
A_87_P005207	ADK	adenosine kinase [Gallus gallus]	ENSGALG00000005057	TC204633	CAGCGTTGCTAACCACCTAATTACAGCTGACCAGACTCATGGTACTCCACAACATTTAAT	Homo sapiens/Mus musculus	x	x		Inteferome
A_87_P037131	ADK	adenosine kinase [Gallus gallus]	ENSGALT00000008109	AJ719375	CAGGACATGCCAAATGGAATCTCTGAAACGCACATTTTTAAACTTTTAATTTACTTTGGG	Homo sapiens/Mus musculus	x	x		Inteferome
CUST_5_PI415900389	ADK	adenosine kinase [Gallus gallus]	ENSGALG00000005057	NM_001006501.1	CAGTATTCAAAGAGGTGATCTGACACTGCATTCATTACTTTGCTATGTAATTTGATACTG	Homo sapiens/Mus musculus	x	x		Inteferome
A_87_P035045	ADSL	adenylosuccinate lyase	ENSGALT00000019639	AY786589	TGAGCTGACACTTTAAGAATATTCAGCAAAGGCCTCTGGGTACAGGAAAATAATAAAAGC	Homo sapiens/Mus musculus	x	x		Inteferome
A_87_P041695	ADSL	adenylosuccinate lyase	ENSGALG00000012034	A_87_P041695	TGCTTCCATCTCCTTTATCTGCTCATCTGTGATGGGAAGCCCAAGTGACTTCTCGGCCTG	Homo sapiens/Mus musculus	x	x		Inteferome
A_87_P034822	ADSS	adenylosuccinate synthase	ENSGALG00000010702	BQ038960	GAAAGGCTCTTTGTACATCTTTTGCATACAGTGATATCCAAGAATAGAACATTCCATGTC	Homo sapiens/Mus musculus	x	x		Inteferome
A_87_P036425	ADSS	adenylosuccinate synthase	ENSGALG00000010702	AJ720419	CAGAAAGTGTGCTCGGGAAGTTAGGAAATGGAGATTGTAAAAAGTTCATTTGCAATTATT	Homo sapiens/Mus musculus	x	x		Inteferome
CUST_1_PI415900419	ADSS	adenylosuccinate synthase	ENSGALG00000010702	NM_001031521.1	CAGAAAGTGTGCTCGGGAAGTTAGGAAATGGAGATTGTAAAAAGTTCATTTGCAATTATT	Homo sapiens/Mus musculus	x	x		Inteferome
A_87_P037432	AFF4	AF4/FMR2 family, member 4	ENSGALT00000011543	AJ393520	TACACTATGAAACTGAAGAATTACTTGGCACCGGATGCTACGGCTGCAGACAAAAGGCTA	Homo sapiens/Mus musculus	x			Inteferome
A_87_P009275	AGRN	agrin	ENSGALG00000002041	M94271	CCAACCCGTGGAAGTCAACTCTTGATCTATCATCATGCCCCAAAAACCCAATGGTTATGT	Homo sapiens/Mus musculus	x	x		Inteferome
A_87_P012046	AGT	angiotensinogen (serpin peptidase inhibitor, clade A, member 8)	ENSGALT00000018111	CR407474	AACGGCAATGACCTGGACAAAGTAGAGGCCAAGCTTCCTTTGCAGTCATCAGCCTGGCTT	Homo sapiens/Mus musculus		x		Inteferome
A_87_P011715	AHCY	S-adenosylhomocysteine hydrolase [Gallus gallus]	ENSGALG00000002030	CR523289	ACCTTTCTGTGCTGCTTCCATAACAGCAATAGAAGGGATGTGAGGCAAAGGTGACTTACT	Homo sapiens/Mus musculus	x	x		Inteferome
A_87_P033861	AHCY	S-adenosylhomocysteine hydrolase [Gallus gallus]	ENSGALG00000002030	BU134498	AACAACAGGAGAATCCCTCTATGGGAAAGTAAACACGGGATCACCCCGGGAATAAACAAT	Homo sapiens/Mus musculus	x	x		Inteferome
CUST_82_PI415269071	AHCY	S-adenosylhomocysteine hydrolase [Gallus gallus]	ENSGALG00000002030	XM_417331.2	TTCTCTTCCTGAAGTTTAGTTACAATTGAAGGGCTGTGAGTGTTACAAGATGGGGTGGGG	Homo sapiens/Mus musculus	x	x		Inteferome
A_87_P000234	AHR	aryl hydrocarbon receptor	ENSGALG00000010836	TC227205	AATCTACTCATTATTATTATTATATGTGGGGAAAAGAGTGGTTACTGTTTTAGGCAGGCG	Homo sapiens/Mus musculus	x	x		Inteferome
A_87_P021052	AHR	aryl hydrocarbon receptor	ENSGALG00000010836	CF255060	TGTGTGCATCTGTACATCTGTTAAGCTAAATAGATTGAAGGGATTGGGAAATATGGCCAG	Homo sapiens/Mus musculus	x	x		Inteferome
A_87_P037804	AHR	aryl hydrocarbon receptor	ENSGALT00000017616	AF192502	ACTTCAACAGCTAAATTAGATTTTGAAAAACTGAGGTTGATTGCACTAAGTACTGGTGGA	Homo sapiens/Mus musculus	x	x		Inteferome
A_87_P041629	AHR	aryl hydrocarbon receptor	ENSGALG00000010836	A_87_P041629	TTGCCACAGCACTTGAGTGTTGTTGCAGAGCTGTGGCCAGTGTTATTAATCCAAGATGAT	Homo sapiens/Mus musculus	x	x		Inteferome
A_87_P000480	AIM1	absent in melanoma 1	ENSGALG00000015387	TC226711	CTATCACTCAGCCCATTAATAAGAGCATTCTTGCTAAATTTACAGATGAAAGAGATGTAC	Homo sapiens/Mus musculus	x	x		Inteferome
A_87_P002953	AKAP1	A kinase (PRKA) anchor protein 1	ENSGALT00000008944	TC218617	CGAGATGGATGGACGATCACTCAGGAGGTTCGGATGTAAATAGGCATGGATTCTGTGGAC	Homo sapiens/Mus musculus	x	x		Inteferome
A_87_P006606	AKAP1	A kinase (PRKA) anchor protein 1	ENSGALG00000005575	TC201578	AGCTTGTGTTAAAGCTGACACGTTTTATTCAAAACCGTAAAAGTAGTGTGTTGAATACAG	Homo sapiens/Mus musculus	x	x		Inteferome
A_87_P020007	AKAP1	A kinase (PRKA) anchor protein 1	ENSGALG00000005575	CO760012	CCTCTAATGTATATCACTTTAGATATGTATTGAGTTGGGATTTATTGCTGGTGCAGAAGA	Homo sapiens/Mus musculus	x	x		Inteferome
A_87_P040248	AKAP1	A kinase (PRKA) anchor protein 1	ENSGALG00000005575	A_87_P040248	AAACAAACAAAACCAACTGTGAGAGAGAACACCACTGCAATAGTAATGCCAAATCGTTAC	Homo sapiens/Mus musculus	x	x		Inteferome
A_87_P008907	ALDH1A1	aldehyde dehydrogenase 1 family, member A1	ENSGALT00000024442	X58869	GATGAAGTTATCAAGAGGGCAAATAACACTACCTATGGCTTAGCAGCAGCAGTTTTTACC	Homo sapiens/Mus musculus	x			Inteferome
A_87_P037852	ALDH1A3	aldehyde dehydrogenase 1 family, member A3	ENSGALT00000011551	AF152358	CTGATTAATGGTGGTCGATACTGAAATCATTTGAAGTTCTTACAATCCTAATATTCTGGC	Homo sapiens/Mus musculus	x	x		Inteferome
A_87_P038392	ALDH1A3	aldehyde dehydrogenase 1 family, member A3	ENSGALG00000007129	A_87_P038392	CTAGTCCTGGAGAATTGGTGCTGTTTGCAGCTGTCCTTCCCATATTGTACTGTGCATATA	Homo sapiens/Mus musculus	x	x		Inteferome
A_87_P022366	ALDH2	aldehyde dehydrogenase 2 family (mitochondrial) [Gallus gallus]	ENSGALT00000007523	BX934871	GCAAGGAAACCTCTTCCTCTAACACACAAAACTTAAACAGAAAATACATAGCTCTGCATT	Homo sapiens/Mus musculus	x	x		Inteferome
CUST_141_PI415269069	ALDH2	aldehyde dehydrogenase 2 family (mitochondrial) [Gallus gallus]	ENSGALG00000004725	XM_415171.2	TACAATTACTTGAGCACTAACGTGGTACATGGGTGTACTCCTGTTGCATCTGTAGCTGAT	Homo sapiens/Mus musculus	x	x		Inteferome
A_87_P022352	ALDH7A1	aldehyde dehydrogenase 7 family, member A1	ENSGALT00000013392	BX934908	TTTTTTCATTTGCTAGATCTATGCTTCAAACTACATGTTGAGTTTCCTACAGATGCCTAG	Homo sapiens/Mus musculus	x	x		Inteferome
A_87_P022731	ALDH9A1	aldehyde dehydrogenase 9 family, member A1 [Gallus gallus]	ENSGALT00000005530	BX934135	TTTCCAGATTGCTTGTTGGAAGTCTGCCCCAGCCCTGGCATGCGGCAACGCTATGGTCTT	Homo sapiens/Mus musculus	x	x		Inteferome
A_87_P033997	ALDH9A1	aldehyde dehydrogenase 9 family, member A1 [Gallus gallus]	ENSGALG00000003495	BU129824	TTCATGTTTGCTCCCATCTTTTCTTTTTGTAGCAATCAAATTAACCTAACTCTGGTTGGA	Homo sapiens/Mus musculus	x	x		Inteferome
A_87_P034644	ALDH9A1	aldehyde dehydrogenase 9 family, member A1 [Gallus gallus]	ENSGALG00000003495	BU109785	CGGCAGTGAATGTGGGCCTTCATATGGCAAAATTCTTAAACAAGGAAAAGGATTGTGAAT	Homo sapiens/Mus musculus	x	x		Inteferome
A_87_P023174	ALS2CR2	amyotrophic lateral sclerosis 2 (juvenile) chromosome region, candidate 2	ENSGALG00000008373	BX933154	CTCTCTGTAGCTATTGCTAACTGCAGTAAAAATTGTTTGGAAAATGTATTATCAGCTGAC	Homo sapiens/Mus musculus	x			Inteferome
A_87_P023802	ALS2CR2	amyotrophic lateral sclerosis 2 (juvenile) chromosome region, candidate 2	ENSGALT00000013642	BX931745	TGGGAATAACAGCATGTGAATTAGCCAATGGACACGTTCCATTTCAAGATATGCCGCGCA	Homo sapiens/Mus musculus	x			Inteferome
A_87_P008165	AMFR	autocrine motility factor receptor	ENSGALG00000003107	TC187966	TATTTCAGTGCAACTCTTCAGGAAGCCTTACCTTGCGATGCTGTTAGTAAATGCCAGGAA	Homo sapiens/Mus musculus	x	x		Inteferome
A_87_P000125	ANK3	ankyrin 3, node of Ranvier (ankyrin G) [Gallus gallus]	ENSGALG00000003135	TC227400	GACTTACAGCTAGATGTAGTGTGCTGGTCTAATGGAAAATGAATTACAGACTGACATAGG	Homo sapiens/Mus musculus	x	x		Inteferome
A_87_P007356	ANK3	ankyrin 3, node of Ranvier (ankyrin G) [Gallus gallus]	ENSGALT00000004956	TC195964	ATGACTGGGTAGAGTTCAGTACAGAGGCAGATTGACTGAAAGCAAGACAGCAAGCTTTGA	Homo sapiens/Mus musculus	x	x		Inteferome
A_87_P009062	ANK3	ankyrin 3, node of Ranvier (ankyrin G) [Gallus gallus]	ENSGALT00000041031	U50446	TGCGTTCCTTACATGGCAAAGTTTGTTATATTTGCTAAAATGAATGACCCTGTGGAATCC	Homo sapiens/Mus musculus	x	x		Inteferome
A_87_P011354	ANK3	ankyrin 3, node of Ranvier (ankyrin G) [Gallus gallus]	ENSGALT00000005686	CR523808	CTGATGTTGAGTCAAAGAGTGGGTTCACACCCCTTCACATAGCTGCTCACTATGGAAATA	Homo sapiens/Mus musculus	x	x		Inteferome
A_87_P011467	ANK3	ankyrin 3, node of Ranvier (ankyrin G) [Gallus gallus]	ENSGALG00000003135	CR523653	TTGACATTTGGCTTTACACAGGTGAAAAAATTTGCTTTGTAGGTTATTAGGACACACAAC	Homo sapiens/Mus musculus	x	x		Inteferome
A_87_P016198	ANK3	ankyrin 3, node of Ranvier (ankyrin G) [Gallus gallus]	ENSGALG00000003135	CR386867	AAATCTCCCTCAAAAAAGGTTTTATACAGAGAATTTGTTGTCAGGGAGGGGGAACATAAT	Homo sapiens/Mus musculus	x	x		Inteferome
A_87_P016254	ANK3	ankyrin 3, node of Ranvier (ankyrin G) [Gallus gallus]	ENSGALG00000003135	CR386768	GCTGTTAACATGAATGTTAGCTATTTATCATTGCTTCTTTCTGCTTTCTCTCCCCCTGCC	Homo sapiens/Mus musculus	x	x		Inteferome
A_87_P020474	ANK3	ankyrin 3, node of Ranvier (ankyrin G) [Gallus gallus]	ENSGALG00000003135	CN236252	GAATGTACCTGAAACCATGAATGAAGTTCTTGATATGTCCGACGATGAAGGTATTAAATA	Homo sapiens/Mus musculus	x	x		Inteferome
A_87_P029293	ANK3	ankyrin 3, node of Ranvier (ankyrin G) [Gallus gallus]	ENSGALG00000003135	BU347949	ATCAAGGCGAGTCAGAAAAGAAGCTCAGTATTCCCTGAGAGTGAAAATGGGGATGACAGA	Homo sapiens/Mus musculus	x	x		Inteferome
A_87_P029294	ANK3	ankyrin 3, node of Ranvier (ankyrin G) [Gallus gallus]	ENSGALG00000003135	BU347949	GTCAGAAAAGAAGCCTCAGTATTCCACTGAGAGTGAAAATGGAGATGACAGAAGTGAACC	Homo sapiens/Mus musculus	x	x		Inteferome
CUST_319_PI415269071	ANK3	ankyrin 3, node of Ranvier (ankyrin G) [Gallus gallus]	ENSGALG00000003135	XM_421546.2	AATCTTTGGAAGAGACTAGCAAGCCAACAACAGAAGGCAACAAAACATCTGTGCCCGTCA	Homo sapiens/Mus musculus	x	x		Inteferome
A_87_P003733	ANKFY1	ankyrin repeat and FYVE domain containing 1	ENSGALT00000002223	TC211486	GACACTGTGGACGCCTGCTCTGCCATAAGTGCTCAACAAAGGAGATTCCTATCATAAAAT	Homo sapiens/Mus musculus	x		x	Inteferome
A_87_P011876	ANKFY1	ankyrin repeat and FYVE domain containing 1	ENSGALG00000001467	CR523047	AAATAAGTAATTGAACCTTCTAGCCTCCGTGAAATAGAAAAGGAAGTCTTACAACAATGG	Homo sapiens/Mus musculus	x		x	Inteferome
A_87_P021730	ANKFY1	ankyrin repeat and FYVE domain containing 1	ENSGALT00000002223	BX950251	AGATAGGGCAGACAAGAGAGGCTGGAGTCTGTTACATAAAGCCATCCAAAGAGGAGATAA	Homo sapiens/Mus musculus	x		x	Inteferome
A_87_P022871	ANKFY1	ankyrin repeat and FYVE domain containing 1	ENSGALG00000001467	BX933782	GGCTTTTCTAGTCTTCTACAGTAGTTCCTTAGTAGTTTACTGTGAAGCAGTTAACCTTTA	Homo sapiens/Mus musculus	x		x	Inteferome
A_87_P038118	ANKRD1	ankyrin repeat domain 1 (cardiac muscle)	ENSGALT00000010491	AB082935	ACTGAACAGGCACATTTCCACTGCTTCTTTATTTGGTTAGAACCTTATTTTGGAGGCAAG	Homo sapiens/Mus musculus	x	x		Inteferome
CUST_36_PI415269071	ANLN	anillin, actin binding protein [Gallus gallus]	ENSGALG00000012104	XM_418836.2	ATTCTCTTCTTGAAAAACTAAATTATTGCAGGAAGTCGCACTTCAGGGGTCAGGGCTGGG	Homo sapiens/Mus musculus	x			Inteferome
A_87_P008349	ANP32A	acidic (leucine-rich) nuclear phosphoprotein 32 family, member A	ENSGALG00000008054	TC186343	AATATCCCGTGGTTGTGGGAGTTTCCACCTCTGCCAGTCACAAAATACTTTGTACGCATT	Homo sapiens/Mus musculus	x	x		Inteferome
A_87_P008391	ANP32A	acidic (leucine-rich) nuclear phosphoprotein 32 family, member A	ENSGALG00000008054	TC186108	CTAGTGGGAAGTCAGTAAAATGACTGAAAATACCTAGCTGAATGTACAGTTTAACTTTCA	Homo sapiens/Mus musculus	x	x		Inteferome
A_87_P017361	ANP32A	acidic (leucine-rich) nuclear phosphoprotein 32 family, member A	ENSGALG00000008054	CR382429	TTAGACGATGAGGAGGAAGATGAAGATGTGAAAGATCGTATGACAAAGAAGCACCGGACT	Homo sapiens/Mus musculus	x	x		Inteferome
A_87_P018424	ANP32A	acidic (leucine-rich) nuclear phosphoprotein 32 family, member A	ENSGALG00000008054	CR352702	ATGACACATCATTGTAGCACACTGTATGCAGTGTCAGTGTGGTAGGTTCATTTAAAAATG	Homo sapiens/Mus musculus	x	x		Inteferome
A_87_P018945	ANP32A	acidic (leucine-rich) nuclear phosphoprotein 32 family, member A	ENSGALG00000008054	CO773750	GTTTGGTGATATACATTTACTAAAATCGTGGAAGACCCCAACAGTCCGGCTTCTAGAAAT	Homo sapiens/Mus musculus	x	x		Inteferome
A_87_P031446	ANP32A	acidic (leucine-rich) nuclear phosphoprotein 32 family, member A	ENSGALG00000008054	BU260218	TTGGCGGGCAGGTTGGAAGCTGCTGATGTTTTGGAATTTTCCCTTCCCTGTTAAATTGAT	Homo sapiens/Mus musculus	x	x		Inteferome
CUST_19_PI415269069	ANP32A	acidic (leucine-rich) nuclear phosphoprotein 32 family, member A [Gallus gallus]	ENSGALG00000008054	XM_413932.2	AACCTAAATACAGGAGGCAGTACAGCATGTAGGGTAGAAAGTTTCTTTTCATACACTCAA	Homo sapiens/Mus musculus	x	x		Inteferome
A_87_P000080	ANXA5	annexin A5 [Gallus gallus]	ENSGALG00000011885	TC227493	ATATAGATGGTCCAATACGCTGCAACTGTAAGATAACCTTGAACTACAATCACCTGAGAA	Homo sapiens/Mus musculus	x			Inteferome
A_87_P009361	ANXA5	annexin A5 [Gallus gallus]	ENSGALT00000037754	M30971	AATCCAGCTTTGCAGCCCTTCAGTTACCATGCCTAGCTAAAATTTTGCATCTTAATGCTT	Homo sapiens/Mus musculus	x			Inteferome
CUST_3_PI415900419	ANXA5	annexin A5 [Gallus gallus]	ENSGALG00000011885	NM_001031538.1	CTGGGAATTTCAGTGCCTTCTGAGTGTATGCAAAGTCTCTCATGGAGTAGAGTAGTATCG	Homo sapiens/Mus musculus	x			Inteferome
A_87_P006529	ANXA7	annexin A7	ENSGALG00000005299	TC202035	TTCTATCAGATGGTTCTTCTCTGTGCCATAGATCAGGTACTGTTCTCCTCTCAGGAGCTA	Homo sapiens/Mus musculus	x	x		Inteferome
A_87_P023192	ANXA7	annexin A7	ENSGALT00000008499	BX933117	TTCTTGGTGATTCAGTAAGCTTTTTGCACTTACACTTGCCTTAATTTGCAGCACATATTA	Homo sapiens/Mus musculus	x	x		Inteferome
A_87_P016975	AP3M2	adaptor-related protein complex 3, mu 2 subunit	ENSGALG00000003659	CR385707	TTACTTGCACATCACAGAAAGGATTCAGTACTGACGGAACAGTGGAAGCCAGCTGTGTTT	Homo sapiens/Mus musculus	x	x		Inteferome
A_87_P015874	APBB2	amyloid beta (A4) precursor protein-binding, family B, member 2 (Fe65-like)	ENSGALG00000014262	CR387357	TTTAAGTTCTACTTTTCAAAGCGTATCACTGATAGCCTGTTTTGCTAAACTTGTGTTGTG	Homo sapiens/Mus musculus	x	x		Inteferome
A_87_P018621	APBB2	amyloid beta (A4) precursor protein-binding, family B, member 2 (Fe65-like)		CR352400	TATCACTCACGTCATTAACGTGCTCCCTTGCAGAAGCAAGGAGATCTATGTTCACCATCA	Homo sapiens/Mus musculus	x	x		Inteferome
A_87_P024617	APBB2	amyloid beta (A4) precursor protein-binding, family B, member 2 (Fe65-like)	ENSGALG00000014262	BX929708	CAGCTGGACTACACTGTCCCAGGACAGCGCTTCACCGAGCTCTCCTGACGAAACAGATAT	Homo sapiens/Mus musculus	x	x		Inteferome
A_87_P027837	APBB2	amyloid beta (A4) precursor protein-binding, family B, member 2 (Fe65-like)	ENSGALG00000014262	BU411939	GTCAGTGTGAGTGCTTTCTAACCTGCTCTTTCTCTTTCTTCATGCTTTCGTGGATTCAGA	Homo sapiens/Mus musculus	x	x		Inteferome
A_87_P037995	APP	amyloid beta (A4) precursor protein [Gallus gallus]	ENSGALT00000036803	AF030341	ACACGTTTGTTTCTTTGTGCCTGTTTTATGTGCACACTTTAGGCATTGGAAGGTAAACCT	Homo sapiens/Mus musculus	x	x		Inteferome
CUST_229_PI415269069	APP	amyloid beta (A4) precursor protein [Gallus gallus]	ENSGALG00000015770	NM_204308.1	GTGCACACTTTAGGCATTGGAAGGTAAACCTTATTTTCTTTTCCATGTATCTTTTTGATC	Homo sapiens/Mus musculus	x	x		Inteferome
A_87_P036142	APPBP1	amyloid beta precursor protein binding protein 1	ENSGALT00000008370	AJ720838	AGTACCCGCGTACTGAACTCCTTGGTTGTGTTTTGTTTTCCTTTCCCTGAGGACGAATAA	Homo sapiens/Mus musculus	x	x		Inteferome
A_87_P003951	ARG2	arginase, type II	ENSGALG00000009519	TC208644	GACAAATATTAAAGAACTGTCTGTGCCCTTTAAGACTTGGGTACACTGTTCCTTTCTGCT	Homo sapiens/Mus musculus	x			Inteferome
A_87_P003952	ARG2	arginase, type II	ENSGALG00000009519	TC208643	CTACAGAAAGTGAGTATCTGCCTAGATGGGACGGCAGTAGGTGTGGAAACAAAACAAAGA	Homo sapiens/Mus musculus	x			Inteferome
A_87_P006149	ARG2	arginase, type II	ENSGALG00000009519	TC202733	CCTAGGAGACTTGTTTATAACTGTATTACAGTAGTGTGGCCTTTTCAGCAATGTCAGCAG	Homo sapiens/Mus musculus	x			Inteferome
A_87_P022684	ARG2	arginase, type II	ENSGALT00000015501	BX934220	TGTGATCTGGGTGGATGCGCATGCTGATATTAACACTCCTCTTACAACTCAGTCTGGAAA	Homo sapiens/Mus musculus	x			Inteferome
A_87_P001487	ARHGAP21	Rho GTPase activating protein 21	ENSGALG00000007721	TC224314	CTGCATCAGTAACAGATGATCGAGACTTCAGGAACTTTATTGAGCATAAGTCTGGTCTGA	Homo sapiens/Mus musculus	x			Inteferome
A_87_P002296	ARHGAP21	Rho GTPase activating protein 21	ENSGALT00000012520	TC222856	AAGATGTGAATGTTGTAAAGGATGAAAAGAAGTCGTTAAGGAAAGAGAGCGTCCTGTCAG	Homo sapiens/Mus musculus	x			Inteferome
A_87_P005984	ARHGAP21	Rho GTPase activating protein 21	ENSGALT00000012520	TC203030	TAAGGCTTCAAATTATGTAGTATGTCCAGAGGGAATCCCGAGCACTAGGCCTTCTGTTCA	Homo sapiens/Mus musculus	x			Inteferome
A_87_P010207	ARHGAP21	Rho GTPase activating protein 21	ENSGALG00000007721	CV860602	GAAATGGGGAGATATGTCCACTACAGCAATTCATTAACTTAATGTTACGCTTCCCAGTAA	Homo sapiens/Mus musculus	x			Inteferome
A_87_P013266	ARHGAP21	Rho GTPase activating protein 21	ENSGALT00000012520	CR391720	GTCTCCAACTTCTGCCAAGCTTGTTCAACAAACAAGTGAGAGTTCAGCTACCTCTGATAA	Homo sapiens/Mus musculus	x			Inteferome
A_87_P004242	ARHGAP26	Rho GTPase activating protein 26	ENSGALG00000007380	TC206799	TGCAGATGCCTGGATGGGAGAATGCTTTTGTCATTGCTTTGTCAAATAATAAACCATTTT	Homo sapiens/Mus musculus	x			Inteferome
A_87_P037207	ARHGAP26	Rho GTPase activating protein 26	ENSGALG00000007380	AJ719269	TTTAAAGCCTCCGAGTGACTGGATTGCTGTATGTATGTGTCACTTTTTATTTTTGAAAGA	Homo sapiens/Mus musculus	x			Inteferome
A_87_P041187	ARHGAP26	Rho GTPase activating protein 26	ENSGALG00000007380	A_87_P041187	AGGACGTGGGCTCTGCCATGGAATCACCACTGTAGTTTTGGGGCATCTCGGGCCAGGGGA	Homo sapiens/Mus musculus	x			Inteferome
A_87_P010803	ARID1B	AT rich interactive domain 1B (SWI1-like)	ENSGALG00000013683	CR733183	AGTTCAAGCTGAAAGATTTTGAAACAAAACCTGATGATAAACATCAATTGCTTCCTCACC	Homo sapiens/Mus musculus	x			Inteferome
A_87_P010904	ARID1B	AT rich interactive domain 1B (SWI1-like)		CR524429	GTTCCACATGTTAAGAATAAATGTACATTAAATCTTGTTAAGCACTGTGATGGGTGTTCT	Homo sapiens/Mus musculus	x			Inteferome
A_87_P016527	ARID1B	AT rich interactive domain 1B (SWI1-like)	ENSGALT00000022247	CR386370	GAACAGTTCAACAGCACCTATGGGTCTTGCAGATTTGATGACACCCGGTGAGTCCAAACT	Homo sapiens/Mus musculus	x			Inteferome
A_87_P034824	ARID1B	AT rich interactive domain 1B (SWI1-like)	ENSGALT00000037541	BQ038080	CTAGAGCTCCAAGTCCAGCATCCTTCCAGCGCTCTTTGGAAAACCGTATGTCTCCAAGCA	Homo sapiens/Mus musculus	x			Inteferome
A_87_P036833	ARL6IP1	ADP-ribosylation factor-like 6 interacting protein 1	ENSGALT00000010969	AJ719822	TTACTGCAATTGATCACAGCGTTTCCGTACCTGTTAGCTTCACCAGTTAATGGTTTGTGG	Homo sapiens/Mus musculus	x	x		Inteferome
A_87_P011983	ARL6IP5	ADP-ribosylation-like factor 6 interacting protein 5 [Gallus gallus]	ENSGALT00000028126	CR522903	CAACTCCTGACAGTGTTGTGTGGGATTCTTTTATATATATTTTAACCTAATTACCAGCTC	Homo sapiens/Mus musculus	x			Inteferome
CUST_14_PI415900395	ARL6IP5	ADP-ribosylation-like factor 6 interacting protein 5 [Gallus gallus]	ENSGALG00000017436	NM_001012605.1	GGTAGTAGCCTATGGCTTCATCATTACTGTAGAATTTTAAAAAACTGCACAGTTATGAAG	Homo sapiens/Mus musculus	x			Inteferome
A_87_P037161	ARMC1	armadillo repeat containing 1	ENSGALT00000000077	AJ719334	ATTCGGTCTGTAGGTGTGCTTTTATGACAGTATTGCAGCTCTCGTAGAACAGTTTAAGGC	Homo sapiens/Mus musculus	x			Inteferome
A_87_P037162	ARMC1	armadillo repeat containing 1	ENSGALT00000000077	AJ719334	CTGAGAGGATTCAATACACAGTGCTTGAAAAACTGCAGTGCTACGGCTTGTTGCACTAGA	Homo sapiens/Mus musculus	x			Inteferome
A_87_P018744	ASB2	ankyrin repeat and SOCS box-containing 2	ENSGALG00000010881	CR338921	GTGAAGATTCCTTCAAAAGCCAAGGAAAGCTTTGTTGAAGGAGGATGTAAGAACTGTATA	Homo sapiens/Mus musculus	x			Inteferome
A_87_P021393	ASB2	ankyrin repeat and SOCS box-containing 2	ENSGALT00000017687	CD214588	TCAGGGATGGAGATGAAAAAGAGATATGCAACATGATGAAATCAGGAAAAGACCTTTCTG	Homo sapiens/Mus musculus	x			Inteferome
A_87_P031611	ASCC2	activating signal cointegrator 1 complex subunit 2	ENSGALG00000008059	BU252230	GTGAGTTTCTGTCCCTCAAGCAGGGTGTGTGGAAAACTGAACGTGCCAATCAATGATTTA	Homo sapiens/Mus musculus	x	x		Inteferome
A_87_P035778	ASCC3L1	activating signal cointegrator 1 complex subunit 3-like 1	ENSGALT00000036127	AJ851437	GTTTAACACCGTCTATAACAGCGATGACAACGTGTTTGTGGGCGCCCCCACGGGAAGTGG	Homo sapiens/Mus musculus	x			Inteferome
CUST_433_PI415269071	ASCC3L1	activating signal cointegrator 1 complex subunit 3-like 1	ENSGALG00000013319	XM_422924.2	AATGAATGAGATCGTTTATGAGAAGATTATGGAGCACGCTGGGAAGAACCAGGTGCTGGT	Homo sapiens/Mus musculus	x			Inteferome
A_87_P036744	ATG7	ATG7 autophagy related 7 homolog (S. cerevisiae)	ENSGALG00000004932	AJ719952	ACACAGGAAAGACCAAAATGGATCTGTATCATACTCTCTGCTGAAGTTAAGAGAATGTTC	Homo sapiens/Mus musculus		x		Inteferome
A_87_P001746	ATP10A	ATPase, class V, type 10A	ENSGALG00000016746	TC223853	TTTCCACTTGGGCCTAGTGATTGATGGGAAGACTCTAGCTTATGCCCTGGAAACTACATT	Homo sapiens/Mus musculus		x		Inteferome
A_87_P003051	ATP10A	ATPase, class V, type 10A	ENSGALG00000016746	TC217725	GGGCTTGGTCATAGGAGCAAAACATTTGGCAAGACTGTGGGAATTATGACACACATCTGT	Homo sapiens/Mus musculus		x		Inteferome
A_87_P018968	ATP10A	ATPase, class V, type 10A	ENSGALG00000016746	CO773627	CTCCAGAATGGGGTGATTTGCAGATAGAATTCATGATTCATCCACAAGGGTACCTCCACT	Homo sapiens/Mus musculus		x		Inteferome
A_87_P025726	ATP10A	ATPase, class V, type 10A	ENSGALT00000027031	BU471096	TTACAAACGCAGTAAGCTTGAAAGGCAGATGAATGCTGATGTCCTTTGGTGTATCCTTAT	Homo sapiens/Mus musculus		x		Inteferome
A_87_P009517	ATP2B1	ATPase, Ca++ transporting, plasma membrane 1 [Gallus gallus]	ENSGALT00000038340	L08769	ATAACAATGCGGTTGACAGTGGAATTCACCTTACAACAGACATGAACAAGTCTGCTACCT	Homo sapiens/Mus musculus	x			Inteferome
A_87_P027940	ATP2B1	ATPase, Ca++ transporting, plasma membrane 1 [Gallus gallus]	ENSGALT00000038341	BU407894	CCTTTTACCAGCTGATGGCATACTTATTCAAGGAAATGACCTCAAAATTGATGAAAGCTC	Homo sapiens/Mus musculus	x			Inteferome
A_87_P030112	ATP2B1	ATPase, Ca++ transporting, plasma membrane 1 [Gallus gallus]	ENSGALG00000011258	BU309056	TCCTGTATGGGAGCAGTAATCCCTGATACACTTCTCAGGCTTGAAACAAGTCATCTCAGA	Homo sapiens/Mus musculus	x			Inteferome
A_87_P040058	ATP2B1	ATPase, Ca++ transporting, plasma membrane 1 [Gallus gallus]		A_87_P040058	TCTATTGGGCTATTAGTATCAGCAATTTATCTACAATATTTAACAGGGTAAATTGCGGGC	Homo sapiens/Mus musculus	x			Inteferome
A_87_P040766	ATP2B1	ATPase, Ca++ transporting, plasma membrane 1 [Gallus gallus]	ENSGALG00000011258	A_87_P040766	AGGTTGTAAGAAGACTTAAGAGTTGTGCAGCTATTCAGCTGGAGTTATGGCTCTACATTG	Homo sapiens/Mus musculus	x			Inteferome
A_87_P037096	ATP6AP2	ATPase, H+ transporting, lysosomal accessory protein 2	ENSGALT00000026187	AJ719432	TTTTGATGATAAGACTGGACCAACACCCGATTCAAATGTACCTGGATTGTAGTCCTGCTT	Homo sapiens/Mus musculus	x			Inteferome
A_87_P022562	ATP6V0B	ATPase, H+ transporting, lysosomal 21kDa, V0 subunit b	ENSGALT00000016414	BX934513	AGGTGCTGTATATACTTATTTAACGTTTCTATCCTTGGTTGGGGCGGAAGCTGCCCAGGA	Homo sapiens/Mus musculus	x	x		Inteferome
A_87_P012198	ATP6V0D1	ATPase, H+ transporting, lysosomal 38kDa, V0 subunit d1	ENSGALT00000003500	CR407252	TCTGGGAAGTTTTGAGCAGATGGAAGCTGTGAACATCGCGCAGACGCCCGCAGAGCTCTA	Homo sapiens/Mus musculus	x	x		Inteferome
A_87_P009125	ATP6V1A	ATPase, H+ transporting, lysosomal 70kDa, V1 subunit A [Gallus gallus]	ENSGALT00000036984	U22077	AGGGGGTACAACAGCAATTCCCGGGGCATTCGGTTGTGGAAAGACTGTGATCTCGCAGTC	Homo sapiens/Mus musculus	x	x		Inteferome
A_87_P012502	ATP6V1A	ATPase, H+ transporting, lysosomal 70kDa, V1 subunit A [Gallus gallus]	ENSGALG00000014800	CR406824	CAACTCGCTGTTTGCCACGGAGAGCTCAGTTGAAACTTAAATGGATTTACTATGTTTAGC	Homo sapiens/Mus musculus	x	x		Inteferome
A_87_P009049	ATP6V1B2	ATPase, H+ transporting, lysosomal 56/58kDa, V1 subunit B2	ENSGALT00000002628	U61724	TTTTTTCTCTTGAGGTAGGAATGGGAGGCTGCAAGTGTTGGCATGAGAATACTTTAATGT	Homo sapiens/Mus musculus	x	x		Inteferome
A_87_P002389	ATP9B	ATPase, class II, type 9B	ENSGALG00000012656	TC222450	TTCCAGCTTCCGTATTATGAGCTCCCATTATTAATTTGCCCTCTTTATTCCTGCAGATGT	Homo sapiens/Mus musculus	x			Inteferome
A_87_P030268	ATP9B	ATPase, class II, type 9B	ENSGALT00000020658	BU303009	AATCAGTATTTACCAAGGTGGTATCCTGATGTATGGAGCCCTGCTGCTTTTTGAATCTGA	Homo sapiens/Mus musculus	x			Inteferome
A_87_P036594	ATP9B	ATPase, class II, type 9B	ENSGALT00000020659	AJ720164	CTTAGTTCTGACCTTTCTTCCCCATAACTGTTTTGAGATGAACTCTTCAAATAGAACTGT	Homo sapiens/Mus musculus	x			Inteferome
A_87_P001433	ATXN10	ataxin 10	ENSGALG00000014234	TC224418	TGGGCTTCACTACAAAGAACAACAAAAGCACTACAAAGTACTGCTTTTAAACTAAAGGAG	Homo sapiens/Mus musculus		x		Inteferome
A_87_P010297	ATXN10	ataxin 10	ENSGALT00000023016	CV860157	GTGCCGAACCAGGGCAGAACAATGAAAGTTGTTTGTTTTCTCTCATGATGCTTAAATAAC	Homo sapiens/Mus musculus		x		Inteferome
A_87_P028696	ATXN10	ataxin 10	ENSGALT00000023016	BU374213	AGACATGCTGATTTCCTTGCAGGCTGTTTCCAAGAGAAATGTGAAGCTGTGCTCAAGCTA	Homo sapiens/Mus musculus		x		Inteferome
A_87_P039332	ATXN10	ataxin 10	ENSGALG00000014234	A_87_P039332	AGTTCTGCCTGGAGCAAATCCATTCTGTGGTGCTTGTGAAACAGAACAGTGCTCTTTACT	Homo sapiens/Mus musculus		x		Inteferome
A_87_P012441	ATXN7	ataxin 7	ENSGALT00000036231	CR406909	GAGTACGTCATCTTGCCACTATTTGATATAGATTGGCTGGGCAGAGGAATGTTTTCTGGG	Homo sapiens/Mus musculus	x			Inteferome
A_87_P040672	ATXN7	ataxin 7	ENSGALG00000007302	A_87_P040672	TTTGAGTAGAAATAATGCAGCCTAAAGCCAGTCACTGGGACTGGGAGCTTGTCCTTCAAA	Homo sapiens/Mus musculus	x			Inteferome
A_87_P001085	AVEN	apoptosis, caspase activation inhibitor	ENSGALG00000009642	TC225192	ACCCAGAGCTAATGGCCTCATCAGCTTTCCCATTAAAAGCTACTAGTTCAAGGCCAAGTA	Homo sapiens/Mus musculus	x			Inteferome
A_87_P020355	AVEN	apoptosis, caspase activation inhibitor	ENSGALG00000009642	CO420552	GGCAAGTGGCAGTGAGTATGCAAAAGAAAGAAAACCTTTCATGTCATTTTTTGACCAAAA	Homo sapiens/Mus musculus	x			Inteferome
A_87_P021053	AVEN	apoptosis, caspase activation inhibitor	ENSGALG00000009642	CF254992	CCCTATACTTCCCAATACTTCAGATGTTTATTCTGATTTTCTAGCATTCAGCTGTCTCCA	Homo sapiens/Mus musculus	x			Inteferome
A_87_P023090	AVEN	apoptosis, caspase activation inhibitor	ENSGALG00000009642	BX933323	TGTTTCTTCAGATGTTCAATCACACAAGCTATTACATTTTTATTACCTTAGGAGGCACTC	Homo sapiens/Mus musculus	x			Inteferome
A_87_P037231	AVEN	apoptosis, caspase activation inhibitor	ENSGALT00000015704	AJ583692	GTGTCAGGTGCATTATCCTACAACATATCAACAGAGAAAGATCTGAAAATGGAAAGTAAG	Homo sapiens/Mus musculus	x			Inteferome
A_87_P041143	AVEN	apoptosis, caspase activation inhibitor	ENSGALG00000009642	A_87_P041143	ATCTACATTCAACTGAAGTAATAAGCCGAGCAAAACACATGTCCAAAATCTCACTCTGCA	Homo sapiens/Mus musculus	x			Inteferome
A_87_P003294	AXUD1	Axin-1 up-regulated gene 1 protein (Cysteine/serine-rich nuclear protein 1)(CSRNP-1)(TGF-beta-induced apoptosis protein 3)(TAIP-3)(Protein URAX1) [Gallus gallus]	ENSGALG00000006028	TC215564	AAGGACTGGCAGCATCGTGGTGCTGAAACCAAAGCCGAAGAACGATTGGACGGGCAAACT	Homo sapiens/Mus musculus	x			Inteferome
CUST_434_PI415269071	AXUD1	Axin-1 up-regulated gene 1 protein (Cysteine/serine-rich nuclear protein 1)(CSRNP-1)(TGF-beta-induced apoptosis protein 3)(TAIP-3)(Protein URAX1) [Gallus gallus]	ENSGALG00000006028	XM_418530.2	AGCCGAAGAACGATTGGACGGGCAAACTTTCACTTGTGCTCTGTGAAAAGGATTAAAAAA	Homo sapiens/Mus musculus	x			Inteferome
A_87_P015241	BAI3	brain-specific angiogenesis inhibitor 3	ENSGALT00000026069	CR388780	TTTTGCAGTATTTGATTCATTACAAGGCTTTGTTATTGTCATGGTCCATTGTATTCTCCG	Homo sapiens/Mus musculus	x			Inteferome
A_87_P019951	BAI3	brain-specific angiogenesis inhibitor 3	ENSGALG00000016176	CO761139	TGGAGAACCAGGTGTACAATTCTTACCATCGTGTGTTGGTAGTACCCGTGGAATGGATTT	Homo sapiens/Mus musculus	x			Inteferome
A_87_P035774	BCL11A	B-cell CLL/lymphoma 11A (zinc finger protein)	ENSGALG00000007866	AJ851441	CTCTCCTTCTATCACCCTACATTCCAGCATCTTACCTTCATATGCAGTAAAAGAAAGAAA	Homo sapiens/Mus musculus	x			Inteferome
A_87_P000482	BCL2L13	BCL2-like 13 (apoptosis facilitator)		TC226709	GTGTCGTGCGGTGCAGTTTGTTTTGCGACTCTGAATGTTTAACAGTTAGATGACATTTGC	Homo sapiens/Mus musculus	x	x		Inteferome
A_87_P018075	BCL2L13	BCL2-like 13 (apoptosis facilitator)	ENSGALG00000013037	CR353237	TTTTTAGTAGAATTGGGGCGGGGACTGGTTTTTCCTGATTAAAGTACAGGGGTATTTTTA	Homo sapiens/Mus musculus	x	x		Inteferome
A_87_P016415	BCL6	B-cell CLL/lymphoma 6 [Gallus gallus]	ENSGALG00000007357	CR386530	CTTGGGGGGTTACAGCTCAAAAATCCCCTAGAAAATATTGTAAGGCAGCCTCGTCTCTAT	Homo sapiens/Mus musculus	x	x		Inteferome
A_87_P037019	BCL6	B-cell CLL/lymphoma 6 [Gallus gallus]	ENSGALT00000011898	AJ719545	AATCTCGGGAGACAGGGTTTGGGCTGTGTCTAAACTGCATTAATGCGTTCTGTAAAATAT	Homo sapiens/Mus musculus	x	x		Inteferome
A_87_P040568	BCL6	B-cell CLL/lymphoma 6 [Gallus gallus]	ENSGALG00000007357	A_87_P040568	AGCTGGGAGAAGAGCAAGAATTTGGGATCTGTATTTTCTCCCCCCATTTCTCTCTCTGAT	Homo sapiens/Mus musculus	x	x		Inteferome
CUST_11_PI415900400	BCL6	B-cell CLL/lymphoma 6 [Gallus gallus]	ENSGALG00000007357	NM_001012930.1	GGTTTGGGCTGTGTCTAAACTGCATTAATGCGTTCTGTAAAATATAGCTGTACAAATAAA	Homo sapiens/Mus musculus	x	x		Inteferome
A_87_P012906	BCLAF1	BCL2-associated transcription factor 1	ENSGALT00000022585	CR406255	TCGCAGAGATTACAGAAATAATAGAGGAATGAGACGTCCCTATGGTTACAGAGGAAGAGG	Homo sapiens/Mus musculus	x	x		Inteferome
A_87_P022045	BCLAF1	BCL2-associated transcription factor 1	ENSGALG00000019967	BX935610	AAGTTTGGGTTGTAGGCATGCGGAATTGCCACCTTCTTAGTTTCCCAGCAACTGAACTTA	Homo sapiens/Mus musculus	x	x		Inteferome
CUST_271_PI415269071	BCLAF1	BCL2-associated transcription factor 1		XM_419728.2	CTGGCTTCTCTGTATGAAGTCTTTGTTCAGACTGTATACAATAAAATTTCCTTTGTATCG	Homo sapiens/Mus musculus	x	x		Inteferome
A_87_P015367	BHLHB2	basic helix-loop-helix domain containing, class B, 2	ENSGALG00000008308	CR388580	TGCATGGTCAGTGGTTCAGGCAGACTAGGATTTCTCTCCACACCTTTGCTGATAGATATT	Homo sapiens/Mus musculus		x		Inteferome
A_87_P024438	BHLHB2	basic helix-loop-helix domain containing, class B, 2	ENSGALG00000008308	BX930095	AGAACAAGTGCGGCTGTGCGGGGTCAGTGCCAAGTGTGCTGTGCGGCCGCTTTAAAATTA	Homo sapiens/Mus musculus		x		Inteferome
A_87_P012189	BIRC2	baculoviral IAP repeat-containing 2	ENSGALT00000027772	CR407264	ACAGAACTTGAGCATGATGTCATTAAGCAAAAGACTCAGACACCATTGCAAGCAAGGGAA	Homo sapiens/Mus musculus	x	x		Inteferome
A_87_P019654	BIRC2	baculoviral IAP repeat-containing 2	ENSGALG00000017186	CO766049	TGAGTACAGATAGTCACATTCCATTTCACTCTTTATTTCCCTACTTAATAAGCAGAATGC	Homo sapiens/Mus musculus	x	x		Inteferome
A_87_P026603	BIRC2	baculoviral IAP repeat-containing 2	ENSGALG00000017186	BU449490	AGGACCTGAGCTCTGTATGTGTGTGTATGGCTTAAATTCTGCTTTCATGGAGCAAGATGT	Homo sapiens/Mus musculus	x	x		Inteferome
A_87_P038200	BLNK	B-cell linker [Gallus gallus]	ENSGALT00000039674	AB015289	CAATGAAGAGGAACAATGGTCAGATGACTTCGACAGTGATTATGAAAATCCAGATGGCCA	Homo sapiens/Mus musculus	x		x	Inteferome
CUST_458_PI415269069	BLNK	B-cell linker [Gallus gallus]	ENSGALG00000006973	NM_204908.1	GCAATAAAGCTGTCAATGTTTTAGATTAATGGACATGTGTCCTTTTCAGCTTTACTCTCA	Homo sapiens/Mus musculus	x		x	Inteferome
A_87_P024437	BLVRA	biliverdin reductase A [Gallus gallus]	ENSGALG00000012352	BX930097	CTCTCTTTAAAATAAAAGGTAAGACACCTTCTCACCACAGAATTTGTGTGATAAATGCAG	Homo sapiens/Mus musculus	x			Inteferome
A_87_P025835	BLVRA	biliverdin reductase A [Gallus gallus]	ENSGALT00000020178	BU468223	GATCATGGCAGACAGAAAAGCTGTAGGTCTAGAGTTCAGTGTTGCCATCAGGTAATTGCT	Homo sapiens/Mus musculus	x			Inteferome
A_87_P041190	BLVRA	biliverdin reductase A [Gallus gallus]	ENSGALG00000012352	A_87_P041190	CCCTTCTGTCCTCAGCACATCTATAAGGCTTATAGCATATGTACTTGGTGCAGTGTTCTC	Homo sapiens/Mus musculus	x			Inteferome
CUST_472_PI415269071	BLVRA	biliverdin reductase A [Gallus gallus]	ENSGALG00000012352	XM_418872.2	GAAATGTATGTATTGCTTAACCAGACGTCAAACTCACCAATAAAAGAACTGGAGTTCTTA	Homo sapiens/Mus musculus	x			Inteferome
A_87_P023588	BLZF1	basic leucine zipper nuclear factor 1 (JEM-1)	ENSGALT00000024570	BX932224	CGAAGCAAATTCCTAGCAAGCAGGGTTATGGCTGATGAGCTAACCAATACCAGAGCAATT	Homo sapiens/Mus musculus	x			Inteferome
A_87_P009699	BMP3	bone morphogenetic protein 3 (osteogenic)	ENSGALT00000017722	DQ097308	CGATGAAAATAAGAATGTGGTTCTCAAAGTGTACCCCAACATGACAGTAGAGTCCTGCGC	Homo sapiens/Mus musculus	x	x		Inteferome
A_87_P022054	BNIP1	BCL2/adenovirus E1B 19kDa interacting protein 1	ENSGALT00000004546	BX935597	GAAAGACTACAAAGGAGAGTCTGGCAGAGAGTGCAAGTAACATCACAGAGAGTCTGATGA	Homo sapiens/Mus musculus	x	x		Inteferome
A_87_P035991	BPGM	2,3-bisphosphoglycerate mutase [Gallus gallus]	ENSGALT00000021340	AJ721030	TAGCTCTAGAATCCTCTTGAAAAACTCTTGTAAATATGGTAGAGCTGACAGGTTCTTTAT	Homo sapiens/Mus musculus	x	x		Inteferome
CUST_5_PI415900402	BPGM	2,3-bisphosphoglycerate mutase [Gallus gallus]	ENSGALG00000013069	NM_001030768.1	CTAGAATCCTCTTGAAAAACTCTTGTAAATATGGTAGAGCTGACAGGTTCTTTATAACTC	Homo sapiens/Mus musculus	x	x		Inteferome
A_87_P016264	BRCA1	breast cancer 1, early onset	ENSGALG00000002781	CR386750	GCTGCCCCACTGTTACTGCTATACTTTCCATGGCATTATAGCATTATATGTCTTAAAATT	Homo sapiens/Mus musculus	x	x		Inteferome
A_87_P037668	BRCA1	breast cancer 1, early onset	ENSGALT00000004392	AF355273	ACTGATCTGCAGTTCTTTTTCTGTTGCACAGGAGTTCTTATCAGTACTGATACTTGAGCA	Homo sapiens/Mus musculus	x	x		Inteferome
A_87_P009255	BRD2	bromodomain containing 2	ENSGALT00000000212	NM_001030674	AAGATCTTCCTGCAGAAGGTGGCCCAAATGCCACCAGAAGAGCAGGAGATCGTGGTCCCA	Homo sapiens/Mus musculus	x			Inteferome
A_87_P001033	BTBD11	BTB (POZ) domain containing 11	ENSGALG00000012635	TC225300	TAAATACATGCAGCTCTTCACACATCTCTTTCCTTCCTCCATTCTGTAGGACGGTTGCTA	Homo sapiens/Mus musculus	x			Inteferome
A_87_P017553	BTBD11	BTB (POZ) domain containing 11	ENSGALT00000020623	CR354087	CATTTGTCTTCTTCAAAGGGCTCCATTGTATAAAGCTGAGGAAGGCAGTAACGCTCTAAT	Homo sapiens/Mus musculus	x			Inteferome
A_87_P032956	BTBD11	BTB (POZ) domain containing 11	ENSGALT00000020623	BU216767	GGAGAGGAAAACTACTCTGAAACTCCTTTACGAGTTGGCAGCAGTGGCGGAAATTTCGAA	Homo sapiens/Mus musculus	x			Inteferome
A_87_P040031	BTBD11	BTB (POZ) domain containing 11	ENSGALG00000012635	A_87_P040031	TCCATGGTAGGGGCATATGTTATAGGAGAGGAGTGTTTATCAGGGTGGAGAGCTGTAGGA	Homo sapiens/Mus musculus	x			Inteferome
A_87_P008877	BTG1	B-cell translocation gene 1, anti-proliferative	ENSGALT00000018400	X64146	TATGAAGTGTCCTATCGTATTGGAGAGGATGGCTCAATCTGTGTGCTGTATGAAGCTGCA	Homo sapiens/Mus musculus	x	x		Inteferome
A_87_P011606	BTG2	BTG family, member 2 [Gallus gallus]	ENSGALG00000003535	CR523444	GTGGACATGGTAAGCTACGCGTGGAGGAAGAAATGAATGGTTACTAATTGTACAGTAGTG	Homo sapiens/Mus musculus	x			Inteferome
A_87_P018013	BTG2	BTG family, member 2 [Gallus gallus]	ENSGALG00000003535	CR353323	TCTGCTTGCATTGAGATGTGGGACCCCTTGGGACTGCAGTGAGATACAGACCTTGCTTCT	Homo sapiens/Mus musculus	x			Inteferome
A_87_P022570	BUD31	BUD31 homolog (S. cerevisiae)	ENSGALT00000007493	BX934490	CAAATTCACCCGGATCATACGTACAAAGGATGTAGTATTCGAAGTAGCTTTTTGTGTAGC	Homo sapiens/Mus musculus		x		Inteferome
A_87_P036949	BZW1	basic leucine zipper and W2 domains 1 [Gallus gallus]	ENSGALT00000033478	AJ719647	GTAGGTAGTCTACAGGAGCTATAGATTTGACTCTAACCTGCATTTGTCCTTTCAGTTATA	Homo sapiens/Mus musculus	x	x		Inteferome
CUST_12_PI415900389	BZW1	basic leucine zipper and W2 domains 1 [Gallus gallus]	ENSGALG00000008220	NM_001006516.1	GAGCTATAGATTTGACTCTAACCTGCATTTGTCCTTTCAGTTATATTCTACCTCCTGTAT	Homo sapiens/Mus musculus	x	x		Inteferome
A_87_P009135	C3	complement component 3 [Gallus gallus]		U16848	TCTGCCAGGACTTCACCGAGTTCTCCGACAATCTGGTCTTGTTTGGGTGCCCCACCTGAT	Homo sapiens/Mus musculus	x	x		Inteferome
CUST_408_PI415269069	C3	complement component 3 [Gallus gallus]		NM_205179.1	AGGGGAACAGCAAAGCACGCAGAACATCAGGTTTCCTTTTACAAATATCCAGGGAAAAAA	Homo sapiens/Mus musculus	x	x		Inteferome
A_87_P035916	C3AR1	complement component 3a receptor 1 [Gallus gallus]	ENSGALG00000013218	AJ722758	ATAATCCGTTATTTGCCTATGTCTATTAAAGATATTCCGCCTCTCCCGTCTCTGATAAAA	Homo sapiens/Mus musculus	x			Inteferome
A_87_P036207	C3AR1	complement component 3a receptor 1 [Gallus gallus]	ENSGALT00000021594	AJ720748	CACAGGGCACTGAGATGGTTCAGATCAGATCTGCTAATCCACTTTATATCCTACTATGGC	Homo sapiens/Mus musculus	x			Inteferome
CUST_3_PI415900402	C3AR1	complement component 3a receptor 1 [Gallus gallus]	ENSGALG00000013218	NM_001030769.1	GAACAGAATTGCACACAGGGCACTGAGATGGTTCAGATCAGATCTGCTAATCCACTTTAT	Homo sapiens/Mus musculus	x			Inteferome
A_87_P034995	CABC1	chaperone, ABC1 activity of bc1 complex homolog (S. pombe)	ENSGALT00000014777	BF723683	AAGTTGCAAAGAAGAGCCTTCGACCTGAAGAACGTAGTGGAAAGAAAGCGGTGATGGATT	Homo sapiens/Mus musculus		x		Inteferome
A_87_P003900	CALCOCO2	calcium binding and coiled-coil domain 2		TC209583	CCATGCACATACAAATGGGTGAAGTTTTATTATCCAGCTGTATTAGACGTTTCCTGCTGA	Homo sapiens/Mus musculus		x		Inteferome
A_87_P034015	CALM3	calmodulin 3 (phosphorylase kinase, delta)	ENSGALG00000008424	BU129361	GCAGGTCAACTACGAGGAGCTTGTGAGGATGATGACGGAGAAGTGACCTTCATTCCCAGC	Homo sapiens/Mus musculus		x		Inteferome
A_87_P013234	CAMK2G	calcium/calmodulin-dependent protein kinase (CaM kinase) II gamma		CR391765	TGGTCTGAATGTTGGTAGAACCTTCATAGCTTTGTTACAATGAAACCTTGAACTGAAGAT	Homo sapiens/Mus musculus	x	x		Inteferome
A_87_P041104	CAMK2G	calcium/calmodulin-dependent protein kinase (CaM kinase) II gamma	ENSGALT00000008159	A_87_P041104	ACAGAGCAACAACAAAACCAGTATAGTAAGCACTGCAAAAGAAACACCCCCAGTGCAGAC	Homo sapiens/Mus musculus	x	x		Inteferome
A_87_P037098	CANX	calnexin		AJ719429	AGAAGCATGTGGAATATCTTAAGTGGTATGTGAAACTGTTAAGTCTTTCATCTGCTTTTC	Homo sapiens/Mus musculus	x	x		Inteferome
CUST_8_PI415900827	CANX	calnexin		NM_001030620.1	CTTAAGTGGTATGTGAAACTGTTAAGTCTTTCATCTGCTTTTCATGTAACAAATGCATCC	Homo sapiens/Mus musculus	x	x		Inteferome
A_87_P009783	CAPN2	calpain 2, (m/II) large subunit	ENSGALT00000015241	D38026	GAAGGACTTGAGTAGCAAGTAACGCATTTAAACAAACTGGAGACAAGTCTCTGCATCCTG	Homo sapiens/Mus musculus	x	x		Inteferome
A_87_P035062	CAPRIN1	cell cycle associated protein 1 [Gallus gallus]	ENSGALT00000022035	AY745194	AGTTCATTTTGGACAAGTTGGGGTGACGATGAAGTGCGCAGTGACTTGAAACAAGGATCA	Homo sapiens/Mus musculus	x	x		Inteferome
CUST_6_PI415900415	CAPRIN1	cell cycle associated protein 1 [Gallus gallus]	ENSGALG00000013532	NM_001031365.1	ATTCAAACTACCAGCGGGATGGATATCAGCAGAACTTCAAACGTGGTTCTGGACAAAGTG	Homo sapiens/Mus musculus	x	x		Inteferome
A_87_P009383	CAPZA1	capping protein (actin filament) muscle Z-line, alpha 1 [Gallus gallus]	ENSGALG00000001547	M25534	ACTGCCTGTGCATTACAGTTCAGGTTTTGCACAGTAATACAGTGTGTACCCTTCGTGAGA	Homo sapiens/Mus musculus	x	x		Inteferome
CUST_525_PI415269069	CAPZA1	capping protein (actin filament) muscle Z-line, alpha 1 [Gallus gallus]	ENSGALG00000001547	NM_205515.1	GTTCAGGTTTTGCACAGTAATACAGTGTGTACCCTTCGTGAGAAATTTTGTCAAAATAAA	Homo sapiens/Mus musculus	x	x		Inteferome
A_87_P026361	CASP7	caspase 7, apoptosis-related cysteine peptidase	ENSGALG00000008933	BU454685	ATAGAACTCTCCACAGAGGTCCCACGTTGCAAGATGCTGGAGATAAACCAGCATTTTTCA	Homo sapiens/Mus musculus	x	x	x	Inteferome
CUST_15_PI415269071	CASP7	caspase 7, apoptosis-related cysteine peptidase		XM_421764.2	CACTAAGGAACTTTACTTCTGAAAGCATATTTTAATACAACCAGTAATGTGAGATCGGGA	Homo sapiens/Mus musculus	x	x	x	Inteferome
A_87_P035289	CASP8	caspase 8, apoptosis-related cysteine peptidase	ENSGALT00000013606	AY057939	GATGCAGATGCTCTGAGAAAAGTCTTTAGCAACCTTCATTTTACAGTAGCAGAATACAAA	Homo sapiens/Mus musculus	x	x		Inteferome
CUST_304_PI415269069	CASP8	caspase 8, apoptosis-related cysteine peptidase	ENSGALG00000008355	NM_204592.2	AAACCACTCATCTCAGCTAAAAATTCAGTAAGACATCAGTCTGCTCTTAGCACATATGCA	Homo sapiens/Mus musculus	x	x		Inteferome
A_87_P016341	CASP8AP2	CASP8 associated protein 2	ENSGALG00000015611	CR386640	TAAATTAAGCTAATTTATGTCAATAGGTCTTCTGCATAATGAGCACTCCATTTGGTCTCC	Homo sapiens/Mus musculus	x			Inteferome
A_87_P022247	CASP8AP2	CASP8 associated protein 2	ENSGALT00000025170	BX935135	TGAAGAGCTTTGCAGCGATGGTACTCATACATGTCCACCAAACCATGACCATAGTTCCAA	Homo sapiens/Mus musculus	x			Inteferome
A_87_P022559	CAV2	caveolin 2	ENSGALT00000015306	BX934522	ATTATGCAGATTTTTAAGCATTGCTGTGCAATTCTAGGATATGCATTACATGTAGTCGTG	Homo sapiens/Mus musculus	x	x		Inteferome
A_87_P027653	CBFB	core-binding factor, beta subunit	ENSGALG00000003169	BU418605	AGATGGCACTTGAAGGTTTTATAGGGCAGTTAGAAGTGGTGGATTCTAAGCATGCTGAGT	Homo sapiens/Mus musculus	x	x		Inteferome
A_87_P037595	CBFB	core-binding factor, beta subunit	ENSGALG00000003169	AF472513	GAGATGCTCTGTGCCCACCTTTTGTTTTTCCTCCCCCAAAGAAACATTTCTGAGGTGTTT	Homo sapiens/Mus musculus	x	x		Inteferome
A_87_P039956	CBFB	core-binding factor, beta subunit	ENSGALG00000003169	A_87_P039956	ACATCGTCAAAGAGAGCATTGCTGTGGATATTCCTTGCCATGGATACTACTTGCCTTTGT	Homo sapiens/Mus musculus	x	x		Inteferome
A_87_P041210	CBFB	core-binding factor, beta subunit	ENSGALG00000003169	A_87_P041210	CTGCCAGCTGGCCGGAAAAAACTGGAGAGACAGATTGGTTCCCGTGGCCACAAAAGCGAT	Homo sapiens/Mus musculus	x	x		Inteferome
A_87_P038217	CBX1	chromobox homolog 1 (HP1 beta homolog Drosophila )	ENSGALG00000000230	AB005617	GGGAGATGAGGTCTGGTGACGATGTTCCAGATCATTTCCAGGTCTTTTTTAGAACCTGAA	Homo sapiens/Mus musculus	x	x		Inteferome
A_87_P003906	CCBL1	cysteine conjugate-beta lyase; cytoplasmic (glutamine transaminase K, kyneurenine aminotransferase)		TC209516	CAGCTGCACATTGCACATAGTTGATGCCTGGCAGCGTCCTCTGGGATGCAAAGCAGAACT	Homo sapiens/Mus musculus	x			Inteferome
A_87_P010837	CCBL1	cysteine conjugate-beta lyase; cytoplasmic (glutamine transaminase K, kyneurenine aminotransferase)	ENSGALG00000004604	CR733073	TTGCACTTAACTCCAGCGCCATTGATGATCATGTCCTACACTTGTAACCAGACTGAAATG	Homo sapiens/Mus musculus	x			Inteferome
A_87_P024280	CCBL1	cysteine conjugate-beta lyase; cytoplasmic (glutamine transaminase K, kyneurenine aminotransferase)	ENSGALT00000007326	BX930471	GGGGGCATACCAGGCCCTTTTCTGCTGCTTCCAGGCTTTCATTGATGAAGGCGATGAGGT	Homo sapiens/Mus musculus	x			Inteferome
A_87_P038098	CCL20	chemokine (C-C motif) ligand 20 [Gallus gallus]	ENSGALT00000004747	AB101005	TCTGTTTATTTTGTTACTGCTTGGCACTATCTTGTGCCAAAATTTTCCTTTTAACTGGAG	Homo sapiens/Mus musculus		x		Inteferome
CUST_14_PI415148634	CCL20	chemokine (C-C motif) ligand 20 [Gallus gallus]	ENSGALG00000003003	NM_204383.1	AAGACTGGGTGAAGAAGCATCTTCTTTTCCTGAGCCAGAAGCTCAAGAGGATGTCAATGT	Homo sapiens/Mus musculus		x		Inteferome
CUST_9_PI415269177	CCL20	chemokine (C-C motif) ligand 20 [Gallus gallus]	ENSGALG00000003003	NM_204438.1	TGTTACTGCTTGGCACTATCTTGTGCCAAAATTTTCCTTTTAACTGGAGTTAGCATTATA	Homo sapiens/Mus musculus		x		Inteferome
A_87_P007914	CCL5	chemokine (C-C motif) ligand 5 [Gallus gallus]	ENSGALT00000001405	TC190676	AACTGGCTGCGTCTCACCGTGCTGCAGGAGCTGTGAATCAGATGCTGTGAAGGAGATCCT	Homo sapiens/Mus musculus	x	x		Inteferome
A_87_P025300	CCL5	chemokine (C-C motif) ligand 5 [Gallus gallus]		BU484961	GAAGCGAACGCACAACTAACAAGAAGCGCATAGCCAATAGCATATCACCAAACACAGGTA	Homo sapiens/Mus musculus	x	x		Inteferome
CUST_6_PI415900425	CCL5	chemokine (C-C motif) ligand 5 [Gallus gallus]	ENSGALG00000000951	NM_001045832.1	ATGTGAAGGATTATTTCTACACCAGCAGCAAATGCCCACAGGCAGCAGTTGTGTTCATCA	Homo sapiens/Mus musculus	x	x		Inteferome
A_87_P007307	CCNA1	cyclin A1	ENSGALT00000027549	TC196414	CATGTGTCTGTAACCATGGTGATCAGAACAGTTTTTAGCTAGTATTTTTTAATTGGATGC	Homo sapiens/Mus musculus	x			Inteferome
A_87_P009080	CCND1	cyclin D1 [Gallus gallus]	ENSGALT00000012217	U40844	AATGCCTCACACATTTCCTATCACAAGTTATCAAATGTGATCCGGATTGTTTACGAGCCT	Homo sapiens/Mus musculus	x	x		Inteferome
A_87_P011730	CCND1	cyclin D1 [Gallus gallus]	ENSGALG00000007555	CR523265	AGCCACATTGATATATGAAAGGTGCATTATAATATAACTTTTGTATGCCACCTGATGTGG	Homo sapiens/Mus musculus	x	x		Inteferome
A_87_P015240	CCND1	cyclin D1 [Gallus gallus]	ENSGALG00000007555	CR388782	CAAACTCAGAATTGCAAAGCAAGTGCATTTAACTATGGTGTTAGAGGAGAGGTGAATTTT	Homo sapiens/Mus musculus	x	x		Inteferome
A_87_P033062	CCND1	cyclin D1 [Gallus gallus]	ENSGALG00000007555	BU214667	GATGGAACTGCTGCTCCATTTAAAAAGGAACCAGGGGTGACTCGCCTTGTTAGGAATTTT	Homo sapiens/Mus musculus	x	x		Inteferome
CUST_438_PI415269069	CCND1	cyclin D1 [Gallus gallus]	ENSGALG00000007555	NM_205161.1	AAGTTACTACAGCCAATTCCATCCAGAGTGAAACAGAACAGTTACAGGCAGCAGCTATGG	Homo sapiens/Mus musculus	x	x		Inteferome
A_87_P001852	CCND2	cyclin D2 [Gallus gallus]	ENSGALG00000017283	TC223661	AAATGTACTGGTTGGGTTGTGTAAGAGTTAGCTCAAGGCTGTGTTAATGAAGAGTAAAGA	Homo sapiens/Mus musculus	x			Inteferome
A_87_P010157	CCND2	cyclin D2 [Gallus gallus]	ENSGALG00000017283	CV860868	ATATTTTTTAATTTTGGGTTTTTTCCCTCTTGTGCTTTTTTCTGTGTGGGGGAACACGTG	Homo sapiens/Mus musculus	x			Inteferome
A_87_P027978	CCND2	cyclin D2 [Gallus gallus]	ENSGALG00000017283	BU405043	GAAATTCTCAGTTATTGTTGAGAGGAATAACTAGATTCTGCCATTTTACTGGTGATTGCT	Homo sapiens/Mus musculus	x			Inteferome
A_87_P038334	CCND2	cyclin D2 [Gallus gallus]	ENSGALG00000017283	A_87_P038334	GGGATACAATAAATGCAGTGAATGGGCATAGTATTCCCACAGCTGCATTTCAGGGTGTTG	Homo sapiens/Mus musculus	x			Inteferome
A_87_P023549	CCNF	cyclin F	ENSGALT00000014982	BX932313	AGTGAAATGGTGGCTCAGATGTTTCAAGCCTCCCGTCCTATCAGCAAGCAAAATATCTTC	Homo sapiens/Mus musculus	x	x		Inteferome
A_87_P033790	CCNF	cyclin F	ENSGALG00000009201	BU137086	TTCCTGGAAAACAGTGTTTATGTCATAGTTGTACAGGGAATGATTGGTGAATTAATTGTC	Homo sapiens/Mus musculus	x	x		Inteferome
CUST_171_PI415269071	CCR7	chemokine (C-C motif) receptor 7 [Gallus gallus]	ENSGALG00000003888	XM_425875.2	TTTGAGAAGAATAAAGCCATCAAGGTGATCATTGCGGTGGTCATCGTCTTCGTCGTCTTC	Homo sapiens/Mus musculus	x	x		Inteferome
CUST_26_PI415148634	CCR7	chemokine (C-C motif) receptor 7 [Gallus gallus]	ENSGALG00000003888	XM_425875.2	TTTGAGAAGAATAAAGCCATCAAGGTGATCATTGCGGTGGTCATCGTCTTCGTCGTCTTC	Homo sapiens/Mus musculus	x	x		Inteferome
CUST_28_PI415269177	CCR7	chemokine (C-C motif) receptor 7 [Gallus gallus]	ENSGALG00000003888	XM_425875.2	TTTGAGAAGAATAAAGCCATCAAGGTGATCATTGCGGTGGTCATCGTCTTCGTCGTCTTC	Homo sapiens/Mus musculus	x	x		Inteferome
A_87_P001326	CCR9	chemokine (C-C motif) receptor 9 [Gallus gallus]	ENSGALG00000011808	TC224595	CTCTGTTGTTCCTGCCTCATGCCAAGTCTTTGTGTAAGCCAGTGTCTGCTGAGGGTTATC	Homo sapiens/Mus musculus	x	x		Inteferome
CUST_28_PI415148634	CCR9	chemokine (C-C motif) receptor 9 [Gallus gallus]	ENSGALG00000011808	NM_001045840.1	TTCCCATACAACATTGTTTTGCTGATCAAGACGATCAACATGTACACCGGGGCAGTGTAC	Homo sapiens/Mus musculus	x	x		Inteferome
A_87_P035748	CCT2	chaperonin containing TCP1, subunit 2 (beta) [Gallus gallus]	ENSGALT00000016215	AJ851476	TACACTGTACAGCTTCTGTTCCTTTCCATGTTCCACTTAAGATACACAGAAATAAAAAAC	Homo sapiens/Mus musculus	x	x		Inteferome
CUST_4_PI415900395	CCT2	chaperonin containing TCP1, subunit 2 (beta) [Gallus gallus]	ENSGALG00000009975	NM_001012533.1	CATGGGCTTTATACACTGTACAGCTTCTGTTCCTTTCCATGTTCCACTTAAGATACACAG	Homo sapiens/Mus musculus	x	x		Inteferome
A_87_P035174	CCT8	chaperonin containing TCP1, subunit 8 (theta) [Gallus gallus]	ENSGALT00000025510	AY393846	TGGTGTGCTGTTCTGCAAAGAACCTTAGAGATGTTGATGAAGTGGCATCTTTGTTGCATA	Homo sapiens/Mus musculus	x	x		Inteferome
CUST_11_PI415900377	CCT8	chaperonin containing TCP1, subunit 8 (theta) [Gallus gallus]	ENSGALG00000015821	NM_001004389.1	TATTAGACACATACCTGGGAAAATACTGGGGTATCAAGCTGGCCACAAACGCAGCAGTAA	Homo sapiens/Mus musculus	x	x		Inteferome
A_87_P003904	CD164	CD164 molecule, sialomucin	ENSGALG00000015238	TC209539	GAGGGAAGGCTGGATTATACATCGTCACCGTGTGCTTGGCTGTCTCACTATAAAAAATGA	Homo sapiens/Mus musculus	x	x	x	Inteferome
A_87_P037465	CD164	CD164 molecule, sialomucin	ENSGALG00000015238	AJ292037	AATTCTCGTAAAGAGGAAATGAAAACTAGTGCCTTAAATGACTGAAAATTAGTAGGCTGC	Homo sapiens/Mus musculus	x	x	x	Inteferome
A_87_P036654	CD200	CD200 molecule	ENSGALT00000024837	AJ720088	TTTTTTACTGATGTACTGACAGTCCTGCTTTGTGTATTTGCCTTTACCAAAGAGAAGCGG	Homo sapiens/Mus musculus	x	x		Inteferome
A_87_P000756	CD274	CD274 molecule [Gallus gallus]	ENSGALG00000015031	TC226226	AGTGGAAAGATCTGAAGGTGTAATTGTAAAGTATCTAAGCAACAGCACGCTCATGCACCA	Homo sapiens/Mus musculus		x		Inteferome
A_87_P003124	CD274	CD274 molecule		TC217017	GCAGGCTACCATCAGCTATGTTTCAAAAGGATACTGTAACCCTCTTGATAACTATGAGAA	Homo sapiens/Mus musculus		x		Inteferome
A_87_P003125	CD274	CD274 molecule		TC217016	GCGAATACGAAGAGGTATTTAGTATGTCTCAGCAAGCTGCTTTAGGTAGTAGGACAGAGG	Homo sapiens/Mus musculus		x		Inteferome
A_87_P014511	CD274	CD274 molecule [Gallus gallus]	ENSGALG00000015031	CR389897	CTGCCAAGTTCCGCAGTATAGAGCGATTTGGGGGCTTCAACTGTGAATAAAGCTGAAAAA	Homo sapiens/Mus musculus		x		Inteferome
CUST_226_PI415269071	CD274	CD274 molecule [Gallus gallus]	ENSGALG00000015031	XM_424811.2	GCGAATACGAAGAGGTATTTAGTATGTCTCAGCAAGCTGCTTTAGGTAGTAGGACAGAGG	Homo sapiens/Mus musculus		x		Inteferome
A_87_P035339	CD300A	CD300a molecule	ENSGALT00000012503	AM076725	CCCGGCCAGAATTTGGAAGGGAATACAGAGACCCTTAATACCCAGGTGAGCAGAATCCCT	Homo sapiens/Mus musculus	x			Inteferome
CUST_16_PI415900421	CD300A	CD300a molecule	ENSGALG00000007713	NM_001039295.1	AATATTCGGAGGTCAAGAAGCCCGGCCAGAATTTGGAAGGGAATACAGAGACCCTTAATA	Homo sapiens/Mus musculus	x			Inteferome
A_87_P012473	CD38	CD38 molecule [Gallus gallus]	ENSGALG00000014508	CR406868	AGGCTATTTCTGACTGTAAGTCAAGAATCTGTTCTCGTGCTCACTTTTGTACTTTTCTGG	Homo sapiens/Mus musculus	x	x	x	Inteferome
A_87_P041248	CD38	CD38 molecule [Gallus gallus]	ENSGALG00000014508	A_87_P041248	CAGGAAAAGGAGGTGGTTTGGCGTGGATTTATAAAATGGACAGAGATGCTGGGAAACTCA	Homo sapiens/Mus musculus	x	x	x	Inteferome
CUST_423_PI415269071	CD38	CD38 molecule [Gallus gallus]	ENSGALG00000014508	XM_420774.2	TCTGTTCTCGTGCTCACTTTTGTACTTTTCTGGTGTAATAATAAAATGTTCACTGTCCAA	Homo sapiens/Mus musculus	x	x	x	Inteferome
A_87_P037496	CD40LG	CD40 ligand (TNF superfamily, member 5, hyper-IgM syndrome)	ENSGALT00000010354	AJ243435	GAGTTGCCAAAATTTGAAATGCACAGAGGTCATGAGCACCCCCACTTGAAGAGTAGGAAT	Homo sapiens/Mus musculus		x		Inteferome
CUST_145_PI415269069	CD40LG	CD40 ligand (TNF superfamily, member 5, hyper-IgM syndrome)	ENSGALG00000006415	NM_204733.1	CAAAATTTGAAATGCACAGAGGTCATGAGCACCCCCACTTGAAGAGTAGGAATGAGACAT	Homo sapiens/Mus musculus		x		Inteferome
A_87_P013095	CD44	CD44 molecule (Indian blood group)		CR405944	AAGTCTGTTGATGGTCTGCATTGGTTTTTGTTTAATTCCTGTAAGGATTAAGGGAAGCTT	Homo sapiens/Mus musculus	x	x		Inteferome
A_87_P016337	CD44	CD44 molecule (Indian blood group)	ENSGALT00000012746	CR386646	AATTATTTTGACATGGTGTCCGAGTTACAAAATTGACATTTGCTTTCTGAAATAAGCCCC	Homo sapiens/Mus musculus	x	x		Inteferome
A_87_P039304	CD44	CD44 molecule (Indian blood group)	ENSGALG00000007849	A_87_P039304	AGGAAGCGTGGACACCTCGAGTCATTAATACAGCTCTTGCCACACCTGATGATGGTCACC	Homo sapiens/Mus musculus	x	x		Inteferome
A_87_P003571	CD80	CD80 molecule [Gallus gallus]	ENSGALG00000015474	TC213100	TTTTGGCCACTTTCTTCTCCTGTGCACAGCCTAGAGTGATGCAGTGGAGCACGATGAGCC	Homo sapiens/Mus musculus	x			Inteferome
A_87_P035628	CD80	CD80 molecule [Gallus gallus]	ENSGALT00000024957	AJ851659	AAGTTATATTGTACACTCCGTTTAGCTTCCTCAGAAATAAAAGATGTCTTGTATGTGCTG	Homo sapiens/Mus musculus	x			Inteferome
CUST_20_PI415900425	CD80	CD80 molecule [Gallus gallus]	ENSGALG00000015474	NM_001079739.1	TTGTACACTCCGTTTAGCTTCCTCAGAAATAAAAGATGTCTTGTATGTGCTGGGAAAAAA	Homo sapiens/Mus musculus	x			Inteferome
A_87_P035609	CD81	CD81 molecule	ENSGALT00000039289	AJ851687	GAGAGATGACCTGTGCTCGAAGGACTTACTGAAAGGCTTGCTGAAGCGTGAGGAAAACTG	Homo sapiens/Mus musculus		x		Inteferome
A_87_P035429	CD86	CD86 molecule	ENSGALG00000014362	AM050135	AACTGAATTTAGTGATCTCGTTAAACCTGGAAAGAGGAGATGAACACCTTGCCATCCACA	Homo sapiens/Mus musculus	x			Inteferome
A_87_P017643	CD93	CD93 molecule [Gallus gallus]	ENSGALG00000008359	CR353930	TCATCTGTCATTCGGTCTCCCCTTCTCAGATTTCAATTGTGGAGCTTCCAAAGCAGCAAT	Homo sapiens/Mus musculus	x			Inteferome
CUST_323_PI415269071	CD93	CD93 molecule [Gallus gallus]	ENSGALG00000008359	XM_419309.2	TTGTTTTCAGTGAAACAGGGTTCACATCGTGTTTCACTGTGGCAAGAGCCATTTGCTGCA	Homo sapiens/Mus musculus	x			Inteferome
A_87_P022150	CDC123	cell division cycle 123 homolog (S. cerevisiae)	ENSGALT00000022732	BX935432	TTTTTTCTTCATTGTGAAGGCTACTGCTTCCTTCATTTCATGGAACAGATGTAACTACTA	Homo sapiens/Mus musculus	x	x		Inteferome
A_87_P012474	CDC16	cell division cycle 16 homolog (S. cerevisiae)	ENSGALT00000027148	CR406865	TGCTGTATTTAACACCGGAGAAATAATGCTTGCCTTAAGGATGATTAAAACATACATGAG	Homo sapiens/Mus musculus	x	x		Inteferome
A_87_P036050	CDC20	cell division cycle 20 homolog (S. cerevisiae)	ENSGALT00000016208	AJ720948	ACAGAGTTGGTGTTGTGGGAAGCTGGGACATGGGGCTTACACACTGTTACAGTATTTTAA	Homo sapiens/Mus musculus	x			Inteferome
A_87_P036572	CDC27	cell division cycle 27 homolog (S. cerevisiae)	ENSGALT00000000832	AJ720193	TTGGTGCCCTTTATGCAGTGATGATAAAGAAAGTGTATGATAAAAGCAGTTTTAAAGAGC	Homo sapiens/Mus musculus	x	x		Inteferome
A_87_P013186	CDC5L	CDC5 cell division cycle 5-like (S. pombe) [Gallus gallus]	ENSGALT00000026957	CR405819	AAGAGAGCGCAAAAAGGACAAACAACACATGAAACGAAAGAAAGAATCAGACTTGCCTTC	Homo sapiens/Mus musculus	x			Inteferome
A_87_P030607	CDC5L	CDC5 cell division cycle 5-like (S. pombe) [Gallus gallus]	ENSGALG00000016704	BU288409	TCACATTTATTCCGGGGGTTATCACAGCTTAAGATCTGTAAGGTAAGATGTCTGGCAAAT	Homo sapiens/Mus musculus	x			Inteferome
A_87_P001644	CDC7	cell division cycle 7 homolog (S. cerevisiae)	ENSGALT00000009749	TC224029	AGGGGACAAGATAACGTTATGGGAGTGAAATACTGCTTTAGGAAAAATGATCACGTGGTT	Homo sapiens/Mus musculus		x		Inteferome
A_87_P026900	CDC7	cell division cycle 7 homolog (S. cerevisiae)	ENSGALG00000006051	BU439308	AAGAGTTTCTCACACTAAGATTAATTCTCAAGGTACTCTCTCAAAACACAGAAATTTGCC	Homo sapiens/Mus musculus		x		Inteferome
A_87_P038281	CDC7	cell division cycle 7 homolog (S. cerevisiae)	ENSGALG00000006051	A_87_P038281	TGATGCACAGAACGAATTTTCACATTGAAGTAGCTAGTTTTATGTAACACCATTGGCACC	Homo sapiens/Mus musculus		x		Inteferome
A_87_P010818	CDC73	cell division cycle 73, Paf1/RNA polymerase II complex component, homolog (S. cerevisiae)		CR733127	GGTTGTGGTGTACAGCCATGCTCTGATTAAACAGGTGATCTTCCATCTGATTCTGGATCA	Homo sapiens/Mus musculus		x		Inteferome
A_87_P011613	CDC73	cell division cycle 73, Paf1/RNA polymerase II complex component, homolog (S. cerevisiae)	ENSGALT00000003897	CR523435	TCCTACAAGTCTAAGTGTTACCTGGACTGAACGAGGAATAGAAAGGGACAGAGTTTGGAT	Homo sapiens/Mus musculus		x		Inteferome
A_87_P009291	CDH13	cadherin 13, H-cadherin (heart)	ENSGALG00000005483	M81779	GTAAAGTTTTTTGGAAGCATTAAAGAGTCCAAACATACACTGAGTTTTCCATAACGCTAC	Homo sapiens/Mus musculus	x	x		Inteferome
A_87_P016661	CDH13	cadherin 13, H-cadherin (heart)	ENSGALG00000005483	CR386171	CTAATACAACATGGGGACTTGAAATAAGCAGTTTAATCCCATGAATCATGGATGAATACA	Homo sapiens/Mus musculus	x	x		Inteferome
A_87_P025959	CDH13	cadherin 13, H-cadherin (heart)	ENSGALG00000005483	BU464800	TTGCTGTTGCAGTACTAAACATGACTTACATCACTGGGCTAACATTCCTGGCTGTGATTT	Homo sapiens/Mus musculus	x	x		Inteferome
A_87_P008965	CDH2	cadherin 2, type 1, N-cadherin (neuronal) [Gallus gallus]	ENSGALT00000024417	X07277	CTTGAATTTTACAGTACAGAAGCACTGGGATTTTATGTGCCTTTTTGTACCTTTTTCAGA	Homo sapiens/Mus musculus	x	x		Inteferome
A_87_P031352	CDH2	cadherin 2, type 1, N-cadherin (neuronal) [Gallus gallus]	ENSGALG00000015132	BU263542	ATAGTTGCATGACCATTTGCTTCTAAAGTATAACCATGGGCCTGATTCTGATCTCCAGCG	Homo sapiens/Mus musculus	x	x		Inteferome
A_87_P038464	CDH2	cadherin 2, type 1, N-cadherin (neuronal) [Gallus gallus]	ENSGALG00000015132	A_87_P038464	CCTCACTCTGATGCAGAACTTAAATCTTGGTCTCTCTCTCTCGTTATTACAGGGACTTAA	Homo sapiens/Mus musculus	x	x		Inteferome
A_87_P040412	CDH2	cadherin 2, type 1, N-cadherin (neuronal) [Gallus gallus]	ENSGALG00000015132	A_87_P040412	GACCAATTTAGGAGATTGATTGCTCCAAGCTCCCTTACAGTAACAGTACGATTTCCCCCA	Homo sapiens/Mus musculus	x	x		Inteferome
A_87_P040863	CDH2	cadherin 2, type 1, N-cadherin (neuronal) [Gallus gallus]	ENSGALG00000015132	A_87_P040863	TGAGTTCCCAACAAGTTCCCTACAAAAAAGTTATCTCATCTTTTGAAACCCTGTATAGGT	Homo sapiens/Mus musculus	x	x		Inteferome
CUST_8_PI415900377	CDH2	cadherin 2, type 1, N-cadherin (neuronal) [Gallus gallus]	ENSGALG00000015132	NM_001001615.1	GAGTAAGGTGAATCACAATGCGCTTCAATATGCTTTTGTTACATCGCATTGCTTTTATTA	Homo sapiens/Mus musculus	x	x		Inteferome
A_87_P037572	CDH5	cadherin 5, type 2, VE-cadherin (vascular epithelium)	ENSGALT00000008459	AF522067	TAAAGCTATTTTAAGGAATGCTGTATCAATTTCCATTGCATAAAGACATTTGCACTGGGC	Homo sapiens/Mus musculus	x			Inteferome
CUST_13_PI415900433	CDH5	cadherin 5, type 2 (vascular endothelium) [Gallus gallus]	ENSGALG00000005272	NM_204227.1	TTAAGGAATGCTGTATCAATTTCCATTGCATAAAGACATTTGCACTGGGCGTTTTCTTTT	Homo sapiens/Mus musculus	x			Inteferome
A_87_P035264	CDKN2B	cyclin-dependent kinase inhibitor 2B (melanoma, p16, inhibits CDK4)		AY138247	CGTGCTTCTCTGTGTTCACTATTTATGCTCACAAGGATGTACGAGAAGCGCACATTAAAT	Homo sapiens/Mus musculus	x	x		Inteferome
CUST_535_PI415269069	CDKN2B	cyclin-dependent kinase inhibitor 2B		NM_204433.1	TGTGTTCACTATTTATGCTCACAAGGATGTACGAGAAGCGCACATTAAATTTGAAACAAA	Homo sapiens/Mus musculus	x	x		Inteferome
A_87_P036879	CDV3	CDV3 homolog (mouse)	ENSGALG00000011713	AJ719755	GATTGATGGGTTTGAATGGTCTGTTTGTATTAGCCATTTTCACAGTTGTCTGTTTAAGCA	Homo sapiens/Mus musculus	x			Inteferome
A_87_P008706	CEBPB	CCAAT/enhancer binding protein (C/EBP), beta [Gallus gallus]	ENSGALG00000008014	Z21646	CGGCCGCGTTTTCGGTTTCGTTGGGGGTTTCATTGTTGTTGTTTGTTGTTGTTTGTTGTT	Homo sapiens/Mus musculus	x	x		Inteferome
A_87_P032954	CEBPB	CCAAT/enhancer binding protein (C/EBP), beta [Gallus gallus]	ENSGALG00000008014	BU216787	TTAAAACATAGCGCTTAAAGTTGGCCTAACAGGAAAATGGAACGTGCTGAGTAAGACCCA	Homo sapiens/Mus musculus	x	x		Inteferome
CUST_347_PI415269069	CEBPB	CCAAT/enhancer binding protein (C/EBP), beta [Gallus gallus]	ENSGALG00000008014	NM_205253.2	AAGAAGGTGGAGCAGCTCTCTCGGGAGCTGAGCACCCTCAGGAACTTGTTCAAACAGCTG	Homo sapiens/Mus musculus	x	x		Inteferome
A_87_P037200	CEBPZ	CCAAT/enhancer binding protein zeta	ENSGALT00000037962	AJ719280	GAAGTACAGAGGCAAGAAATCAAAAAGATGAGCTGGGCATCATAATGTAGACATTTTTAC	Homo sapiens/Mus musculus	x	x		Inteferome
A_87_P022822	CETN2	centrin, EF-hand protein, 2	ENSGALT00000012141	BX933907	GTTGTATTTCCCAGCAGTTGAAGTTTCGAATGTAATGCCTTGACTTGGGCTCAGTTACAG	Homo sapiens/Mus musculus	x	x		Inteferome
A_87_P018935	CFH	complement factor H	ENSGALT00000003831	CO773844	AGAACTGCCCACGTGCAAAGGAAAGAGTGAAAAATGTGGCCCACCTCCAGATATTGAAAA	Homo sapiens/Mus musculus	x	x		Inteferome
A_87_P024334	CFI	complement factor I [Gallus gallus]	ENSGALG00000012126	BX930366	TATCGGTTACAGTAAAGCTTCTTGAAAGCAAAAGCCAGAGCAGATTTCTGCATTTTCTTA	Homo sapiens/Mus musculus		x		Inteferome
CUST_350_PI415269071	CFI	complement factor I [Gallus gallus]	ENSGALG00000012126	XM_424689.2	AACACGTGGATGTGTATTAAACAGGTGTGCACCATCCCATGTGCACATCAGGTGTACAAA	Homo sapiens/Mus musculus		x		Inteferome
CUST_509_PI415269071	CFI	complement factor I [Gallus gallus]	ENSGALG00000012126	XM_426329.2	CACTAGTCCATTTTTACTATAGCAGCCATGTGCCTTAGCAACTATTAGTATAAATCATGA	Homo sapiens/Mus musculus		x		Inteferome
A_87_P022652	CGRRF1	cell growth regulator with ring finger domain 1	ENSGALG00000012206	BX934298	CCCATGTCTGTTGATGATGTCATTCTATGCCACTTCATTATCATGATAATAACAGCAATG	Homo sapiens/Mus musculus	x	x		Inteferome
A_87_P034293	CGRRF1	cell growth regulator with ring finger domain 1	ENSGALG00000012206	BU119940	TTTATTTATTTCGAAGACACGGGCTGTACTGTGACAGGAGCTAGAAGGAGAAGTTGCTCA	Homo sapiens/Mus musculus	x	x		Inteferome
A_87_P017619	CHD4	chromodomain helicase DNA binding protein 4	ENSGALT00000023339	CR353972	ATGTCAGAAGACCCCACTCACCCCTCAATGGCTCTGAACACACGTTTTGCGGAGGTGGAG	Homo sapiens/Mus musculus	x	x		Inteferome
A_87_P036262	CHIC1	cysteine-rich hydrophobic domain 1	ENSGALT00000012409	AJ720660	TCACAGGTTGCTTTTTAGTTTCAGACTGACTTAGAATTTCCTCTGAATGTATTTGCATCT	Homo sapiens/Mus musculus	x	x		Inteferome
A_87_P004183	CHKA	choline kinase alpha		TC206932	CAGTTGAAGAAAAATGTGCAGCATTTCATGTACTGTATTGCATAACTTGTAAAAGCTGTC	Homo sapiens/Mus musculus	x	x		Inteferome
A_87_P010917	CHKA	choline kinase alpha	ENSGALG00000006917	CR524407	ACAAAACAGTGATACCAGCTCCTCTTATTGTCCCTGTCAGTACAGCAGATCTGTAGCAAT	Homo sapiens/Mus musculus	x	x		Inteferome
A_87_P022662	CHKA	choline kinase alpha	ENSGALG00000006917	BX934275	CAACGTCTTCTGTGGTTGTCGCTGTCCATGTCTGTTTGTAGCATGGAGTAACTACAAATC	Homo sapiens/Mus musculus	x	x		Inteferome
A_87_P027293	CHKA	choline kinase alpha	ENSGALG00000006917	BU426049	CAGAAAAGTGGAGTTAGTTTATAAGTTTGCCATTTGCAGGCAGAGCTTGCAGTTACGTTG	Homo sapiens/Mus musculus	x	x		Inteferome
A_87_P031239	CHKA	choline kinase alpha	ENSGALG00000006917	BU267425	TCTCATTGGATACTGTCCCTTAACTGGCTTTCAAGTGTTTTTATGTAACGTGAGATGCAG	Homo sapiens/Mus musculus	x	x		Inteferome
A_87_P032584	CHKA	choline kinase alpha	ENSGALG00000006917	BU225394	AAGCATATATTAAGCTTGTGATGCATCGAAATGCACTTTGAAATACTGGAAGCAAAAACC	Homo sapiens/Mus musculus	x	x		Inteferome
A_87_P022584	CHMP5	chromatin modifying protein 5	ENSGALG00000013160	BX934448	GTGGAGGTTTGCTTTGATTTTTGTATTGTTTCTCTTTTCTGAAACTCAGATTGTACGTTG	Homo sapiens/Mus musculus	x			Inteferome
A_87_P005433	CHRNA4	cholinergic receptor, nicotinic, alpha 4	ENSGALG00000005801	TC204024	AGCCTGGTGATCTTTTCTGCTTCTTTTCTCATGTCAAGATGAGCAAAACGAAAGCTCAAC	Homo sapiens/Mus musculus	x	x		Inteferome
A_87_P024054	CHRNA4	cholinergic receptor, nicotinic, alpha 4	ENSGALG00000005801	BX931114	GAGTCCATCATACATTTTTAATTGGTTACTTTATCCATGAATTAAACATGGCTGTAGGCG	Homo sapiens/Mus musculus	x	x		Inteferome
A_87_P037486	CHRNA4	cholinergic receptor, nicotinic, alpha 4	ENSGALT00000009316	AJ250361	TGGCGGTGGAAGGGGTCCACTACATTGCAGACCACCTGCGAGCAGAAGATGCAGATTTCT	Homo sapiens/Mus musculus	x	x		Inteferome
A_87_P037485	CHRNB2	cholinergic receptor, nicotinic, beta 2 (neuronal)		AJ250362	TTCGGCACCGTCGGGATGTTCCTGCAGCCCCTCTTCCAGAACTACGCCACCAATTCCCTG	Homo sapiens/Mus musculus	x	x		Inteferome
A_87_P016909	CKAP5	cytoskeleton associated protein 5 [Gallus gallus]	ENSGALT00000013551	CR385807	GAAGTGGAACTTCACTACTCCTCGTGATGAATACATTGAACAGCTGAAAACTCAGATGTC	Homo sapiens/Mus musculus	x			Inteferome
A_87_P019508	CKAP5	cytoskeleton associated protein 5 [Gallus gallus]	ENSGALT00000013551	CO768250	AGTGGATTTTGGAGGGACTGGGTCATTGTGGCACAAGTATTTGTACATACTCTGCTTCTC	Homo sapiens/Mus musculus	x			Inteferome
A_87_P022891	CKAP5	cytoskeleton associated protein 5 [Gallus gallus]	ENSGALT00000013551	BX933741	GCTTGAAGCTGTAGAAATTCTTTCAAAGCTTCCAAAGGACTTTTATGAGAAAATAGAAGC	Homo sapiens/Mus musculus	x			Inteferome
A_87_P039615	CKAP5	cytoskeleton associated protein 5 [Gallus gallus]	ENSGALG00000008325	A_87_P039615	TACCAAGATGTCTATAGGTGAAGCTGCAGGCAGATATGGCATTTGTGGTAGACAGCTGTT	Homo sapiens/Mus musculus	x			Inteferome
CUST_361_PI415269069	CKAP5	cytoskeleton associated protein 5 [Gallus gallus]	ENSGALG00000008325	XM_001233232.1	CTGGGAGTTCTGAACTAAAACTTGTGCACATAAATTAATAAAGCCTAATCTTTAGCCCAG	Homo sapiens/Mus musculus	x			Inteferome
A_87_P022344	CLDN2	claudin 2	ENSGALT00000011832	BX934932	AGTGTGCGACGTATAGCACGGGCATCACTCAGTGCGACATCTACAGCTCCCTGCTCAACT	Homo sapiens/Mus musculus	x			Inteferome
A_87_P017466	CLDN5	claudin 5	ENSGALG00000001621	CR354218	CTCGGCTCCCCACTGTAACTTCGGTAACATGCACTTGCCTTAATTTAATTAATCGGGCAA	Homo sapiens/Mus musculus	x			Inteferome
CUST_12_PI415900433	CLDN5	claudin 5	ENSGALG00000001621	NM_204201.1	CTCCCCACTGTAACTTCGGTAACATGCACTTGCCTTAATTTAATTAATCGGGCAAATAAA	Homo sapiens/Mus musculus	x			Inteferome
A_87_P010861	CLDND1	claudin domain containing 1	ENSGALT00000030451	CR732891	ATGCACTATTCCGGTGCAATGGCACAGTTGGGTTGTGGAGGAGGTGCATCACTGTACCCA	Homo sapiens/Mus musculus	x		x	Inteferome
A_87_P004029	CLNS1A	chloride channel, nucleotide-sensitive, 1A	ENSGALG00000008574	TC207865	ATTCTCTCCCATCTAACACTTGAATGGGGGCTAAACAGGGGTCATTTCAAAGAAGGGTTT	Homo sapiens/Mus musculus	x	x		Inteferome
A_87_P012215	CLNS1A	chloride channel, nucleotide-sensitive, 1A	ENSGALG00000008574	CR407222	ATATTTTTGTTAATGAATTGTTCAGCGTTGTCTCACTACAGTCTGGTCAGAACTCTTTGT	Homo sapiens/Mus musculus	x	x		Inteferome
A_87_P012930	CLNS1A	chloride channel, nucleotide-sensitive, 1A	ENSGALG00000008574	CR406207	CAGCTCTGCAGTAGGAAGGCCTGGTCAAAATGTTCTGCAAGTTGTTTCAAATTACTTACT	Homo sapiens/Mus musculus	x	x		Inteferome
A_87_P029554	CLNS1A	chloride channel, nucleotide-sensitive, 1A	ENSGALG00000008574	BU333526	TAACATGCCATAGCTCATTAGTAATCACCTTCATGGAAGCAGTTTGGTTTTAATACCGGA	Homo sapiens/Mus musculus	x	x		Inteferome
A_87_P030581	CLNS1A	chloride channel, nucleotide-sensitive, 1A	ENSGALG00000008574	BU289811	TAATCCAGCCAGAACGGTGGGGAATTAAGAAGGCAAGATTTCATTGCAGTTGCTGTCTTC	Homo sapiens/Mus musculus	x	x		Inteferome
A_87_P016011	CLTC	clathrin, heavy chain (Hc) [Gallus gallus]	ENSGALG00000005139	CR387155	TGGTTACAAGGACTGTGATCCAGTTTCTGATCTCTTGACCATTACTAATGTGTGCTGACA	Homo sapiens/Mus musculus	x	x		Inteferome
A_87_P037389	CLTC	clathrin, heavy chain (Hc) [Gallus gallus]	ENSGALT00000008250	AJ427965	TGTTTTAGATCACTGTTTTGAGTGTACAGAAGAGAGAATTCAAGCATATTGCTGTTCAGT	Homo sapiens/Mus musculus	x	x		Inteferome
CUST_7_PI415900425	CLTC	clathrin, heavy chain (Hc) [Gallus gallus]	ENSGALG00000005139	NM_001080117.1	GAGTGTACAGAAGAGAGAATTCAAGCATATTGCTGTTCAGTTTTGTTTGTGCAATTTGAA	Homo sapiens/Mus musculus	x	x		Inteferome
A_87_P024612	CMTM6	CKLF-like MARVEL transmembrane domain containing 6	ENSGALT00000018727	BX929722	TTTAATTGTCTGAGTAATAGGTGGTCCTGCCACCTATTTAGGCAGCATACCTTTAAAAAA	Homo sapiens/Mus musculus		x		Inteferome
A_87_P000093	COL11A1	collagen, type XI, alpha 1 [Gallus gallus]	ENSGALG00000005180	TC227470	CACAGTGTACTTACATGAACCAGTACAATTCTACTTGCAATGCATATTTAATTGCTTCAC	Homo sapiens/Mus musculus	x	x		Inteferome
A_87_P000673	COL11A1	collagen, type XI, alpha 1 [Gallus gallus]	ENSGALG00000005180	TC226371	GGGCATTATCTTCAGAGTAATTGAAATGTTCAAATTCCCAATCTTCTTTAGCATAAACGG	Homo sapiens/Mus musculus	x	x		Inteferome
A_87_P000929	COL11A1	collagen, type XI, alpha 1 [Gallus gallus]	ENSGALG00000005180	TC225604	GCTCAAAGCTCTCAAAAGTGTCTTGCAGCTTTTTACTATGAAATGTACTGTGTGCATGGA	Homo sapiens/Mus musculus	x	x		Inteferome
A_87_P005140	COL11A1	collagen, type XI, alpha 1 [Gallus gallus]	ENSGALG00000005180	TC204802	ATGCAAAATTCTGCAGAGGCAAGACTTTCAGTTAGGAAAGACTGTTTTCAGTAAACACAG	Homo sapiens/Mus musculus	x	x		Inteferome
A_87_P006330	COL11A1	collagen, type XI, alpha 1 [Gallus gallus]	ENSGALG00000005180	TC202400	CCTTCAAACTTTTGTCATTCTCTCAGTTATGTTTTGTGTTAGCTTCAGACTGGCATTCAT	Homo sapiens/Mus musculus	x	x		Inteferome
A_87_P009279	COL11A1	collagen, type XI, alpha 1 [Gallus gallus]	ENSGALT00000008320	M88593	ATGACTTTGGCGATCAAAGCCAAAAGTTTGGATTTGAGGTTGGTCCTGTCTGCTTCCTTG	Homo sapiens/Mus musculus	x	x		Inteferome
A_87_P017990	COL11A1	collagen, type XI, alpha 1 [Gallus gallus]	ENSGALG00000005180	CR353357	TTATCAGATTTCACAGTAGGAGAACTGCTGAAAAAGCTTGACAAATGGTAGCTAGATAAA	Homo sapiens/Mus musculus	x	x		Inteferome
A_87_P024202	COL11A1	collagen, type XI, alpha 1 [Gallus gallus]	ENSGALT00000008322	BX930704	TTCCAGAAGATTTTTCAATATTGATGACAGTAAAACCTAAAAAGGGTATCCAGTCCTTCC	Homo sapiens/Mus musculus	x	x		Inteferome
A_87_P025895	COL11A1	collagen, type XI, alpha 1 [Gallus gallus]	ENSGALG00000005180	BU466471	TTTTTTCTCTGACGCTGGCCTACATTTTGTCCTTTTCTGCCAAATGGTTGAACCAGCTGA	Homo sapiens/Mus musculus	x	x		Inteferome
A_87_P027405	COL11A1	collagen, type XI, alpha 1 [Gallus gallus]	ENSGALG00000005180	BU423603	CCTGATCCTGCTATGAATAACAGCACTAGCAACCTGCAATTTTAAATCAACTGCAATTAT	Homo sapiens/Mus musculus	x	x		Inteferome
A_87_P038462	COL11A1	collagen, type XI, alpha 1 [Gallus gallus]	ENSGALG00000005180	A_87_P038462	TTTTTAGGGAGTAAGAGTGTGCTTCCGAACATCTCTAATCAGTCCTGACAGACTGCTATT	Homo sapiens/Mus musculus	x	x		Inteferome
A_87_P041556	COL11A1	collagen, type XI, alpha 1 [Gallus gallus]	ENSGALG00000005180	A_87_P041556	ATTTCTGCCTAAAGCTGGATCTGTACTGAGAGTTCTATTACCACAAGTATAAATTATCCT	Homo sapiens/Mus musculus	x	x		Inteferome
A_87_P002958	COL16A1	collagen, type XVI, alpha 1		TC218576	AGCAAGATGTTTGATGAGCGCATGGCATACTACACCTCACGGATGCACTTCCCGGTGGAG	Homo sapiens/Mus musculus	x	x		Inteferome
A_87_P009158	COL3A1	collagen, type III, alpha 1	ENSGALT00000004032	U07973	TGGACCTGCGGGAGACCGTGGTCAAGATGGAGGCCCAGGTCTTCCAGGAATGAGGGGTTT	Homo sapiens/Mus musculus	x			Inteferome
A_87_P038675	COL3A1	collagen, type III, alpha 1	ENSGALG00000002552	A_87_P038675	ATCATGCAATACGTGACTGCAACTTAAGTAGTGGAGCAGTACTAGGCAGATGTGACTAAA	Homo sapiens/Mus musculus	x			Inteferome
A_87_P030038	COL4A1	collagen, type IV, alpha 1	ENSGALG00000016841	BU312776	TTTGCAGTACAGTACCATATATTTCTGGGTTGTCTCTTGTGGTACATGCTTGATTAGATC	Homo sapiens/Mus musculus	x			Inteferome
A_87_P034943	COL4A1	collagen, type IV, alpha 1	ENSGALT00000027197	BI064837	GGAACACCAGGAAAAGACGGATTGCCAGGTCCTCAAAGTCCAAAAGGAGCATCGGGTACA	Homo sapiens/Mus musculus	x			Inteferome
A_87_P037750	COL4A1	collagen, type IV, alpha 1	ENSGALT00000027197	AF239838	TTAGGTGTCTCAAAATCCCAGACTCTTGTGTATGTACTTATTGTTCCTTATTGTACAAAG	Homo sapiens/Mus musculus	x			Inteferome
A_87_P005956	COL4A2	collagen, type IV, alpha 2 [Gallus gallus]	ENSGALG00000016843	TC203076	GATGCCAGATAAGCCAGGCTTACCTGGAGAAATAGGACCAAAGGTGAACCACGGTGACGC	Homo sapiens/Mus musculus	x	x		Inteferome
A_87_P012987	COL4A2	collagen, type IV, alpha 2 [Gallus gallus]	ENSGALT00000027208	CR406123	TACCTATATATGTTTTTGCTAGTCTAACAGGTGTTGCAAATACTCACGCCTTTGAAGCAC	Homo sapiens/Mus musculus	x	x		Inteferome
A_87_P020522	COL4A2	collagen, type IV, alpha 2 [Gallus gallus]	ENSGALT00000027208	CN234080	GATGGAAGTTAAAGGTGAAAAAGGAGATGCTGGAGAAACTGGCACCAAGGGATTCTTTGG	Homo sapiens/Mus musculus	x	x		Inteferome
CUST_207_PI415269071	COL4A2	collagen, type IV, alpha 2 [Gallus gallus]	ENSGALG00000016843	XM_416952.2	GGTGCTTATTGGCTTTTGTAATTACATTCCATCCTCACTGTGTCATAAATAAATGGGTTT	Homo sapiens/Mus musculus	x	x		Inteferome
A_87_P014071	COMMD1	copper metabolism (Murr1) domain containing 1	ENSGALG00000008931	CR390560	GTTTTAAACTGATGAGCAAATTTAGCCCTCCTAGAAGTGAAACGCTGCATAACACAGGCA	Homo sapiens/Mus musculus	x	x		Inteferome
A_87_P041696	COMMD1	copper metabolism (Murr1) domain containing 1	ENSGALG00000008931	A_87_P041696	AATATTGGATGCAGTATGGAACGTGAGTAAAAGACCACCCCGTGGGTTAGGTGAAGACTT	Homo sapiens/Mus musculus	x	x		Inteferome
A_87_P024267	COMP	cartilage oligomeric matrix protein	ENSGALG00000003283	BX930519	ATGGTAATCTCTCCCTCGGTGATCTCAGGAGAAGTGGACTGCTCCTGACACCTCAGATTC	Homo sapiens/Mus musculus	x	x		Inteferome
A_87_P027905	COMP	cartilage oligomeric matrix protein	ENSGALT00000005192	BU409518	ACTCTGCACAGCACCAAGTGTCACTGCACTATCTGGCATGTTTTCTACAACAGCAACTTT	Homo sapiens/Mus musculus	x	x		Inteferome
A_87_P036086	COPS2	COP9 constitutive photomorphogenic homolog subunit 2 (Arabidopsis)	ENSGALG00000000404	AJ720904	TTGCTGCATTTTGAAAAATGTCAATTCTCCAAAAATGTGTCCGTATATTTCTGTACCTGC	Homo sapiens/Mus musculus	x	x		Inteferome
A_87_P036087	COPS2	COP9 constitutive photomorphogenic homolog subunit 2 (Arabidopsis)	ENSGALG00000000404	AJ720904	GTTGGTGTGCCCTGAAATTATTGCGAGTTATGGCAGAAGTGCTTTTTGATCAGCTGGTTT	Homo sapiens/Mus musculus	x	x		Inteferome
A_87_P002048	COPS5	COP9 constitutive photomorphogenic homolog subunit 5	ENSGALG00000014512	TC223297	ACTGTTGCCTTGCTTGACGTGGAGTTTATTTTATTAAGGCTGGAGTATATCTTGGCTTCT	Homo sapiens/Mus musculus	x	x		Inteferome
A_87_P002551	COPS5	COP9 constitutive photomorphogenic homolog subunit 5	ENSGALG00000014512	TC221287	TATGTTCTCTTTGAGCGCTTGCCTTGATGACTTTCTTGCCTAGGGGCCAACCACTTTTTA	Homo sapiens/Mus musculus	x	x		Inteferome
A_87_P003666	COPS5	COP9 constitutive photomorphogenic homolog subunit 5	ENSGALG00000014512	TC212097	TCTTAGTTTTCGTGGTACAACAAACTTTTATGTAAGAGAATCTCACATACAATGCAGACC	Homo sapiens/Mus musculus	x	x		Inteferome
A_87_P014331	COPS5	COP9 constitutive photomorphogenic homolog subunit 5	ENSGALG00000014512	CR390169	TTTTTTCCAGGTTGAGAACAGTGTGAAACGTGGATTTCTAATGCACCTGGAAATGCTTTC	Homo sapiens/Mus musculus	x	x		Inteferome
A_87_P019812	COPS5	COP9 constitutive photomorphogenic homolog subunit 5	ENSGALG00000014512	CO763780	ATTCCCTCTGAGCCCTTATGCCTGCGGTTGAGCAATAAAAGGTTGGAATGAGTGGTATTT	Homo sapiens/Mus musculus	x	x		Inteferome
A_87_P019813	COPS5	COP9 constitutive photomorphogenic homolog subunit 5	ENSGALG00000014512	CO763780	TAAGAGAGCAGAATTTTCAGTGCTTTTCTAAAAATAACGTGAATTTGGACCCCTCTGTTT	Homo sapiens/Mus musculus	x	x		Inteferome
A_87_P022761	COX5A	cytochrome c oxidase subunit Va	ENSGALG00000014121	BX934048	GCTATTAAACTGCTTCAATTAGGGCTTTTAAAAATCTTTGCATAACAGCCATGGGGCTCA	Homo sapiens/Mus musculus	x	x		Inteferome
A_87_P002478	CP	ceruloplasmin (ferroxidase)	ENSGALG00000010434	TC221748	GCAGAAAGGATACCGCAAATCTAATTCCACATACGTGGGTTACAGCTATTATGAAGCCCT	Homo sapiens/Mus musculus	x			Inteferome
A_87_P003970	CP	ceruloplasmin (ferroxidase)		TC208488	ATCAATGCACGTGCCCCTCAGTGGTGCAATGTTATTGACTTCTTACAAACATGCAACAGG	Homo sapiens/Mus musculus	x			Inteferome
A_87_P010735	CP	ceruloplasmin (ferroxidase)	ENSGALG00000010434	CR733391	CTACAACCAGGTTTCCTACTAGTAAATTAAATAAATGATTTTGGTTGTAGCAAACACGCC	Homo sapiens/Mus musculus	x			Inteferome
A_87_P024065	CP	ceruloplasmin (ferroxidase)	ENSGALT00000032919	BX931098	GAGTTGACACCATTAACCTCTTCCCAGCCACATTTATTGATGCCCTCATGATACCAAGGA	Homo sapiens/Mus musculus	x			Inteferome
A_87_P022362	CREB3	cAMP responsive element binding protein 3	ENSGALG00000002523	BX934889	TTAGATCTAAGCAGATGACATTTCCTTGTTAATGATGGGAAAATAAAACATGCCCTCTGT	Homo sapiens/Mus musculus	x	x		Inteferome
A_87_P000462	CRYAB	crystallin, alpha B	ENSGALG00000007945	TC226746	TCACAAATAATCTAGCAGAAGGAGCAGGAAGCCTTCCAGGCAAAACTGAGGAAACCAGTA	Homo sapiens/Mus musculus		x		Inteferome
A_87_P009115	CRYAB	crystallin, alpha B	ENSGALT00000012907	U26661	ACCCGTGAAGAGAAGCCTGCCATTGCAGGATCCCAGAGGAAGTAGGCTGCTATATAACAT	Homo sapiens/Mus musculus		x		Inteferome
A_87_P021696	CSDE1	cold shock domain containing E1, RNA-binding	ENSGALT00000003345	BX950311	ATTTAGGGTTTTCTTCTCTGGGAGATGCATTATCTTTGTAAAACAAACATTGCTTTCTCC	Homo sapiens/Mus musculus		x		Inteferome
A_87_P009489	CSF1R	colony stimulating factor 1 receptor [Gallus gallus]	ENSGALT00000040427	L20625	CGGCCTGGCCCGTGACATCATGAATGACTCAAACTACGTTGTAAAAGGCAATGCCCGCCT	Homo sapiens/Mus musculus	x			Inteferome
A_87_P014184	CSF1R	colony stimulating factor 1 receptor [Gallus gallus]	ENSGALG00000005725	CR390398	ACTGTTGCTGTTCAGGCATGCATCTCCTTGTGTGAGCATAGGCTGCTCACAGTTTTTTAT	Homo sapiens/Mus musculus	x			Inteferome
CUST_517_PI415269069	CSF1R	colony stimulating factor 1 receptor [Gallus gallus]	ENSGALG00000005725	XM_414597.2	CTTCTGATTGTATTAAACCTGTTTTTGTGCTAACACACCAAGTGATTCATTTCTCCTTAC	Homo sapiens/Mus musculus	x			Inteferome
A_87_P041214	CSF2RB	colony stimulating factor 2 receptor, beta, low-affinity (granulocyte-macrophage)		A_87_P041214	TCTTTCATGTGCGCTCCTTTCCTCTCCCCAGACTGTGCAGACAATAAATATTACCAATGA	Homo sapiens/Mus musculus	x	x		Inteferome
CUST_472_PI415269069	CSF2RB	colony stimulating factor 2 receptor, beta, low-affinity (granulocyte-macrophage)		XM_001234608.1	AGCCTGAAATCAGATGATTACTTCTCCTGGCAGCAATCTTTGAGGATCACAGAAATCTGC	Homo sapiens/Mus musculus	x	x		Inteferome
A_87_P035720	CSF3R	colony stimulating factor 3 receptor (granulocyte) [Gallus gallus]	ENSGALT00000003300	AJ851515	TGGCCGTGGAGCTGCAGAATGGCTTTATCACCCACTACACTGTCTTCTGGGCCAACAGCA	Homo sapiens/Mus musculus	x	x		Inteferome
CUST_15_PI415900404	CSF3R	colony stimulating factor 3 receptor (granulocyte) [Gallus gallus]	ENSGALG00000002112	NM_001030898.1	ATCCTGTTGATCTGCTTCCAGAAGAACGGGAGGGTGAAGCAGCAGTTCTGGCCCAGTGTC	Homo sapiens/Mus musculus	x	x		Inteferome
A_87_P017540	CSRP1	cysteine and glycine-rich protein 1	ENSGALT00000000424	CR354109	CACCCTGGCAGACAAAGATGGGGAGATCTACTGCAAAGGTTGCTACGCCAAGAACTTCGG	Homo sapiens/Mus musculus	x			Inteferome
A_87_P022155	CSRP3	cysteine and glycine-rich protein 3 (cardiac LIM protein)	ENSGALG00000004044	BX935422	CACTGGAGTTGATCTCAGTGGTCTTTTTCAACCTTAATGATTCTATGTCCTACACCAGTA	Homo sapiens/Mus musculus	x	x		Inteferome
A_87_P022769	CSRP3	cysteine and glycine-rich protein 3 (cardiac LIM protein)	ENSGALT00000006436	BX934032	AAAGTTTGCTACGCAAAGAATTTTGGTCCCAAAGGAATTGGTTTTGGCGGCCTCACTCAA	Homo sapiens/Mus musculus	x	x		Inteferome
A_87_P008703	CTCF	CCCTC-binding factor (zinc finger protein)	ENSGALT00000002811	Z22605	TGCTAACGGTGAGGGGGAGACACTGGAACAAGGGGAACTTCAGCCACAAGAAGATCCCAA	Homo sapiens/Mus musculus	x	x		Inteferome
A_87_P037605	CTGF	connective tissue growth factor [Gallus gallus]	ENSGALG00000002909	AF463517	ACTCTTCTGTAGCTAATCAGTCTTTCCACTTGAGCATTTGTTTCTTTCTTTGACTATGGC	Homo sapiens/Mus musculus	x	x		Inteferome
CUST_215_PI415269069	CTGF	connective tissue growth factor [Gallus gallus]	ENSGALG00000002909	NM_204274.1	GGACAGTTTATTTGTTGAGAAGTGTGACCAAAAGTTACATGTTTGCACCTTTTTAGTTGA	Homo sapiens/Mus musculus	x	x		Inteferome
A_87_P022696	CTH	cystathionase (cystathionine gamma-lyase)	ENSGALT00000018492	BX934198	AGATATTCTGCTGGCAGTAGACAATAGTTTTATGTCTGCGTATTTCCAGCGTCCTTTGTC	Homo sapiens/Mus musculus	x		x	Inteferome
A_87_P008365	CTR9	Ctr9, Paf1/RNA polymerase II complex component, homolog (S. cerevisiae)	ENSGALG00000005618	TC186266	GATTTGCCCATTGTCTAGAAAGAAACAAGAAGAGAAAAGGCAGTGGGTAGTGAACAAGAG	Homo sapiens/Mus musculus	x	x		Inteferome
A_87_P010164	CTR9	Ctr9, Paf1/RNA polymerase II complex component, homolog (S. cerevisiae)	ENSGALT00000009016	CV860820	AGACGGTCAGATTCAGAGCAGTCTGACAATGAATCTGTGCAGTCAGGAAGAAGTCATTCT	Homo sapiens/Mus musculus	x	x		Inteferome
A_87_P038450	CTR9	Ctr9, Paf1/RNA polymerase II complex component, homolog (S. cerevisiae)	ENSGALG00000005618	A_87_P038450	TTCCTTCTGTGTGGTTCTATTTGTTGTTGATATAAACTAGAGAAAAGAGTGAGAACTGTG	Homo sapiens/Mus musculus	x	x		Inteferome
CUST_164_PI415269071	CTR9	Ctr9, Paf1/RNA polymerase II complex component, homolog (S. cerevisiae)		XM_420968.2	TCTCTATTTATACATACATAGATTTCTTGAGACAGTGTCGCAATAAACCGTTCCTGCTAA	Homo sapiens/Mus musculus	x	x		Inteferome
A_87_P009087	CTSK	cathepsin K		U37691	AACCTCGCCAGCTTCCCCAAGATGTGAGCTCTGGAGGTGCCAACGTCCGTCTGCAGGAGT	Homo sapiens/Mus musculus	x	x		Inteferome
A_87_P037173	CTSS	cathepsin S	ENSGALT00000001122	AJ719318	TGACGCGGGGGTGATTTTCTCTGTGCGACGATATCTCTGAAACTGCAGATTTTTGTTTGA	Homo sapiens/Mus musculus	x			Inteferome
A_87_P003307	CX3CL1	chemokine (C-X3-C motif) ligand 1 [Gallus gallus]	ENSGALG00000001395	TC215418	CTACGCACTCTGAAGTCGTTTCAGAAGCAAACAGAGAATCCTTAACATCGGCGCATTCAA	Homo sapiens/Mus musculus	x	x		Inteferome
A_87_P014605	CX3CL1	chemokine (C-X3-C motif) ligand 1 [Gallus gallus]	ENSGALG00000001395	CR389767	GTTTGTGTATCGAGTCTGTATGAGTGTATGTGAATGGGATTTATATTGAATTTTTGTACT	Homo sapiens/Mus musculus	x	x		Inteferome
CUST_22_PI415148634	CX3CL1	chemokine (C-X3-C motif) ligand 1 [Gallus gallus]	ENSGALG00000001395		TTGTGCAAATCCATATGAACCGTGGGTGGAGAAGATCGTGAAGAAACTGGACCAGGAAAA	Homo sapiens/Mus musculus	x	x		Inteferome
A_87_P037715	CXCR4	chemokine (C-X-C motif) receptor 4 [Gallus gallus]	ENSGALT00000020184	AF294794	AGTGTCTTGATTTTTGGCTTTCATAAGTTTAAGATCGTTACCTGGCAATAGTCCATGCCA	Homo sapiens/Mus musculus	x	x		Inteferome
CUST_33_PI415148634	CXCR4	chemokine (C-X-C motif) receptor 4 [Gallus gallus]	ENSGALG00000012357	CXCR4	CGTGGGGGACATTCTTCTGTTTCTACAGAGTCAGAGTCTTCAAGTTTCCATTCCAGCTAA	Homo sapiens/Mus musculus	x	x		Inteferome
CUST_336_PI415269069	CXCR4	chemokine (C-X-C motif) receptor 4 [Gallus gallus]	ENSGALG00000002329	NM_204617.1	CCCTTCATAAATAGACACTTTAAAAGTTGCTCAAGATCTCAGAAAAACAAGACTGACCAT	Homo sapiens/Mus musculus	x	x		Inteferome
A_87_P019583	CYBB	cytochrome b-245, beta polypeptide (chronic granulomatous disease)	ENSGALT00000026222	CO767237	CAGCAGTGTCTAAACTGGAATGGCATCCATTCACATTAACCTCTGCCCCAGAAGAAGATT	Homo sapiens/Mus musculus		x		Inteferome
CUST_9_PI415900429	CYBB	cytochrome b-245, beta polypeptide [Gallus gallus]	ENSGALG00000016261	NM_001100286.1	AGCAACTCAGAAGCTGACCCACGAGGAGTACACTTCATTTTTAACAAGGAAAACTTCTAA	Homo sapiens/Mus musculus		x		Inteferome
A_87_P010248	CYCS	cytochrome c, somatic	ENSGALT00000037844	CV860388	GGCAGCCGTTAACTTACGGAAACTATGTAACTGGGTTGATTTAAATGAGTATAATGTTCA	Homo sapiens/Mus musculus	x	x		Inteferome
CUST_14_PI415900425	CYCS	cytochrome c, somatic	ENSGALG00000011020	NM_001079478.1	AGATTTTTGTCCAGAAATGTTCCCAGTGCCATACGGTTGAAAAAGGAGGCAAGCACAAGA	Homo sapiens/Mus musculus	x	x		Inteferome
A_87_P002526	DARS	aspartyl-tRNA synthetase [Gallus gallus]	ENSGALG00000012355	TC221448	TTCTGGGTCATACCACAAAGGTTTGTCGGAGATGAAAGCCAAGTTTCTCTCAACAGCTGT	Homo sapiens/Mus musculus	x	x		Inteferome
A_87_P004518	DARS	aspartyl-tRNA synthetase [Gallus gallus]	ENSGALG00000012355	TC206255	AGTTAAGCAATGAATGTGTATTAGCGATGTGAACAGAAATAGGGAATGATTGTAACTGTC	Homo sapiens/Mus musculus	x	x		Inteferome
A_87_P032614	DARS	aspartyl-tRNA synthetase [Gallus gallus]	ENSGALG00000012355	BU224300	CTTTCTTGAATTTCTTGTCTCTTCTTTAATGAGGTGAACGGAGTCTCATCCCTTACTAAA	Homo sapiens/Mus musculus	x	x		Inteferome
A_87_P036450	DARS	aspartyl-tRNA synthetase	ENSGALT00000020181	AJ720378	GAGAAGCAGGTGAGAAGGAGAATACTCTTAAAAAGTCGTAACAGATTCCAATAAAATTCT	Homo sapiens/Mus musculus	x	x		Inteferome
A_87_P038235	DARS	aspartyl-tRNA synthetase [Gallus gallus]	ENSGALG00000012355	A_87_P038235	AGTCCTGAACCTTAATTTAACTCTGTCTCTATATAGAAGACAGACTACTGGACTGAGGTG	Homo sapiens/Mus musculus	x	x		Inteferome
CUST_17_PI415900389	DARS	aspartyl-tRNA synthetase [Gallus gallus]	ENSGALG00000012355	NM_001006528.1	CAGGTGAGAAGGAGAATACTCTTAAAAAGTCGTAACAGATTCCAATAAAATTCTCTAAGC	Homo sapiens/Mus musculus	x	x		Inteferome
A_87_P009192	DBN1	drebrin 1		S65230	CGTGGCCAAGATCGCAGAGTTCTTCCAGGGTGTGGATGTTATCGTCAATGCCAGCAGCGT	Homo sapiens/Mus musculus	x	x		Inteferome
A_87_P021782	DCI	dodecenoyl-Coenzyme A delta isomerase (3,2 trans-enoyl-Coenzyme A isomerase)	ENSGALT00000012543	BX936157	TTCACAGTGATGCTGTCTGCAGTGTGAGTGATGGGTGAGATGCTGCCTGCTCCGAGGTCA	Homo sapiens/Mus musculus	x	x		Inteferome
A_87_P008883	DCTN1	dynactin 1 (p150, glued homolog, Drosophila)		X62773	AGGAAAAGCTGGAGACGCTGAAGATCAAGCGCAATGAAGACAAAGCCAAGCTTAAGGAGC	Homo sapiens/Mus musculus	x			Inteferome
A_87_P004470	DCUN1D4	DCN1, defective in cullin neddylation 1, domain containing 4 (S. cerevisiae)	ENSGALG00000014078	TC206349	TGAAATTAAGCTGTTTCAAAGCTTAAGCATACTCATTGAATGAGTTGGACACAATATCCC	Homo sapiens/Mus musculus	x	x		Inteferome
A_87_P005968	DCUN1D4	DCN1, defective in cullin neddylation 1, domain containing 4 (S. cerevisiae)	ENSGALG00000014078	TC203054	AGTGCCTATATGTGTATATTTTTAATAGGAATTTTCCTGAATTAACTTGTGTCGTTACCT	Homo sapiens/Mus musculus	x	x		Inteferome
A_87_P017698	DCUN1D4	DCN1, defective in cullin neddylation 1, domain containing 4 (S. cerevisiae)	ENSGALG00000014078	CR353834	AACAAGGTCGTCTTGCAGTTTTCTGCCATTGTTTTGGATAACATTGCTCACAGTTTGTTC	Homo sapiens/Mus musculus	x	x		Inteferome
A_87_P022792	DCUN1D4	DCN1, defective in cullin neddylation 1, domain containing 4 (S. cerevisiae)	ENSGALG00000014078	BX933972	CCATTTGAAGAAAAAGTACTGACTTTTTAATGTTAAAACTGCAGTGGTCGTTACAGGTAC	Homo sapiens/Mus musculus	x	x		Inteferome
A_87_P028139	DCUN1D4	DCN1, defective in cullin neddylation 1, domain containing 4 (S. cerevisiae)	ENSGALG00000014078	BU394015	TTTTAAATTGGCCATTTCCTACTTGCAGAACTTCACTGTTTAAGAACTACCTGAGCAAAT	Homo sapiens/Mus musculus	x	x		Inteferome
A_87_P040316	DCUN1D4	DCN1, defective in cullin neddylation 1, domain containing 4 (S. cerevisiae)	ENSGALG00000014078	A_87_P040316	ATGAAGCTGGATTCGGATAGGTTTTAACTTTAGATAGAAGTAACAGAAATATCCTGGTTT	Homo sapiens/Mus musculus	x	x		Inteferome
A_87_P015848	DDX1	DEAD (Asp-Glu-Ala-Asp) box polypeptide 1 [Gallus gallus]	ENSGALG00000016461	CR387391	AGTTTGAATGTGGTGGTTTTTGTGGGTTTAGGGTTTTGTTTGTTTGTTTGAATGTTAGTC	Homo sapiens/Mus musculus	x	x		Inteferome
A_87_P022767	DDX1	DEAD (Asp-Glu-Ala-Asp) box polypeptide 1 [Gallus gallus]	ENSGALT00000015797	BX934035	TGCGGCACCTACTTGCTTTCTACGCACAAAAATATCTGTTCTCACAGGCCTTCCAATAAA	Homo sapiens/Mus musculus	x	x		Inteferome
A_87_P035291	DDX1	DEAD (Asp-Glu-Ala-Asp) box polypeptide 1 [Gallus gallus]	ENSGALT00000026560	AY057383	CTAAAGGAAAATACTATTACGAAGTGTCTTGTCATGACCAAGGCTTGTGCAGAGTTGGTT	Homo sapiens/Mus musculus	x	x		Inteferome
CUST_366_PI415269069	DDX1	DEAD (Asp-Glu-Ala-Asp) box polypeptide 1 [Gallus gallus]	ENSGALG00000016461	NM_204563.1	ACTAGACTCAAGGAAGAAGGTGGTTGTACCATATGGTACAATGAAATGCAGTTGCTGGGA	Homo sapiens/Mus musculus	x	x		Inteferome
A_87_P008249	DDX17	DEAD (Asp-Glu-Ala-Asp) box polypeptide 17 [Gallus gallus]	ENSGALG00000012247	TC186931	TTGGGGCCCTGAGTTTGCTGCTTCTTAAAATAAGTCACTTAACTGGCAAACTTCTGGACG	Homo sapiens/Mus musculus	x	x		Inteferome
A_87_P041145	DDX17	DEAD (Asp-Glu-Ala-Asp) box polypeptide 17 [Gallus gallus]	ENSGALG00000012247	A_87_P041145	GTGACCCAACTTATATCAAGGGTATCTGGATGTAATTTCAAAGGCAGGAATGTTCTGAGG	Homo sapiens/Mus musculus	x	x		Inteferome
CUST_73_PI415269071	DDX17	DEAD (Asp-Glu-Ala-Asp) box polypeptide 17 [Gallus gallus]	ENSGALG00000012247	XM_416260.2	GGTGTTCAGACACAGGATACTAAGAGCTATGTTACTATTCTTAGTTTGTAAATTGTCCTT	Homo sapiens/Mus musculus	x	x		Inteferome
A_87_P009881	DDX18	DEAD (Asp-Glu-Ala-Asp) box polypeptide 18 [Gallus gallus]	ENSGALG00000012147	CV862594	GGACAGATTCCATGGGGAGAAGACTTCCGTTATCCAAAAAATGCCGTTTCTAAGGGGTTT	Homo sapiens/Mus musculus		x		Inteferome
A_87_P018362	DDX18	DEAD (Asp-Glu-Ala-Asp) box polypeptide 18 [Gallus gallus]	ENSGALT00000019841	CR352793	GCAGACAGACAATGCTGTTTTCTGCTACACAAACCAGGAAGGTAGAAGATCTAGCCAAGA	Homo sapiens/Mus musculus		x		Inteferome
A_87_P023321	DDX19B	DEAD (Asp-Glu-Ala-As) box polypeptide 19B		BX932840	AGGCAAGAAAAGCCTTGCAGCCAGACCTCAAGCTGCAACGTCTGCATCCCTGCTGGGATT	Homo sapiens/Mus musculus	x			Inteferome
A_87_P037071	DDX19B	DEAD (Asp-Glu-Ala-As) box polypeptide 19B	ENSGALT00000039619	AJ719463	CAGTGAGTTGAATTGTCATGAAAGCTGCTGCTGGGCCTGTGTGCTGTTTCTAATGTACTT	Homo sapiens/Mus musculus	x			Inteferome
A_87_P035798	DDX3X	DEAD (Asp-Glu-Ala-Asp) box polypeptide 3, X-linked [Gallus gallus]	ENSGALT00000026172	AJ851409	AGAAAAACTTATGCGGTAGCCTGCATTAGGGCTTTGGATCTGCAGATTTGAAAAATAAAA	Homo sapiens/Mus musculus	x	x		Inteferome
CUST_18_PI415900497	DDX3X	DEAD (Asp-Glu-Ala-Asp) box polypeptide 3, X-linked [Gallus gallus]	ENSGALG00000016231	NM_001030800.1	GAATTGCTTATTGTATTAGTTTAGATGCTAGCACTGCATGTGCTGTGCATATTCTTGATT	Homo sapiens/Mus musculus	x	x		Inteferome
A_87_P012150	DEDD	death effector domain containing	ENSGALG00000007589	CR407323	TTGGATTCACATCGGAGCAGATACACGCAGAGCAGAGGAGCTCCTCATTAAGGAACCACG	Homo sapiens/Mus musculus	x			Inteferome
A_87_P035583	DEGS1	degenerative spermatocyte homolog 1, lipid desaturase (Drosophila)	ENSGALT00000015194	AJ851729	CTACAGCAACTGGCAACTTGACCTTTTCAGTGTATTAGTCCTTCATGTGTGCAGAAAGCT	Homo sapiens/Mus musculus		x		Inteferome
A_87_P003548	DFFA	DNA fragmentation factor, 45kDa, alpha polypeptide [Gallus gallus]	ENSGALG00000002820	TC213260	AGTGTGATGGAATTGCTCAATCACTCAGTCCATATAACAGGAGCACTCCTGTTGTTTTAA	Homo sapiens/Mus musculus	x	x		Inteferome
A_87_P036146	DHCR24	24-dehydrocholesterol reductase	ENSGALT00000017560	AJ720832	ATAGCTAGTCGGTATATCCTTTTTTAAACGAAAAGCTTTATTGCTCTCCAAATAAGCTCG	Homo sapiens/Mus musculus	x	x		Inteferome
A_87_P037642	DIO2	deiodinase, iodothyronine, type II	ENSGALT00000017129	AF401753	ACTTCAGCAAAAGATGAAATCCGTTGTCTACAGAAGATTTGTCAACAGATGTGTCCCTTT	Homo sapiens/Mus musculus	x			Inteferome
A_87_P004630	DMXL1	Dmx-like 1	ENSGALT00000037538	TC206039	TAGATGGTGGAAAATTGAGGTATCAGCTTTATCAGTGGCTTGAAAGAGAAGTGATAGCTC	Homo sapiens/Mus musculus	x			Inteferome
A_87_P011124	DNAJA1	DnaJ (Hsp40) homolog, subfamily A, member 1	ENSGALT00000037566	CR524127	GTGTCCCAACTGACGCATCTAGGATGTTCTGAATTTAATGTATTGTGTGCATTATTTTAA	Homo sapiens/Mus musculus	x	x		Inteferome
A_87_P014108	DNAJA1	DnaJ (Hsp40) homolog, subfamily A, member 1		CR390507	AGTTAAAAAATAACAAAACCCTTCAATAAAAGCAAAGCAGGGTTTTGTTGAAGGGTTCCC	Homo sapiens/Mus musculus	x	x		Inteferome
CUST_14_PI415900400	DNAJA1	DnaJ (Hsp40) homolog, subfamily A, member 1	ENSGALG00000023066	NM_001012945.1	GACGCATCTAGGATGTTCTGAATTTAATGTATTGTGTGCATTATTTTAAGCTGACTCTTG	Homo sapiens/Mus musculus	x	x		Inteferome
A_87_P019836	DPT	dermatopontin	ENSGALG00000019229	CO763119	CTGGGTAGACTCAGGAATTAGGTCAGGCCAAGTCATGCTCTCAGTAAATATGCATACTGT	Homo sapiens/Mus musculus	x			Inteferome
A_87_P037199	DR1	down-regulator of transcription 1, TBP-binding (negative cofactor 2)	ENSGALT00000009417	AJ719281	ATGGTGTAATATGTTTGGATCCTTGTGACCTTTCTTTTGGACATTCTTGTGCTTTTTTCA	Homo sapiens/Mus musculus	x	x		Inteferome
A_87_P031107	DSP	desmoplakin	ENSGALT00000020869	BU271646	CAAGTTATTCAGAGGCACTCTGACGAGAGCATGCGATACAAACAATCGCTTGATGATGCT	Homo sapiens/Mus musculus	x	x		Inteferome
A_87_P009337	DSTN	destrin (actin depolymerizing factor) [Gallus gallus]	ENSGALT00000014113	M55660	GGTTGATTAAAGCTGTTTCCTTTGTGTAATGTGTACATGGAAGTTGCATAGAGTTTTCCT	Homo sapiens/Mus musculus	x	x		Inteferome
A_87_P014330	DSTN	destrin (actin depolymerizing factor) [Gallus gallus]	ENSGALG00000008667	CR390170	TAGAGCATTTCCGCACTTTCATGTCGTAGAAGATACGGCATACCTCATCGGCAACTTGTA	Homo sapiens/Mus musculus	x	x		Inteferome
CUST_500_PI415269069	DSTN	destrin (actin depolymerizing factor) [Gallus gallus]	ENSGALG00000008667	NM_205528.1	TACTGTGCTATGTTCTGTGTGTGCCAAACTTGAATAGCTTAAATAAATGGGGTTTCCTTC	Homo sapiens/Mus musculus	x	x		Inteferome
A_87_P036385	DUSP10	dual specificity phosphatase 10	ENSGALT00000015381	AJ720476	GTGGACTGAACCAAGATTAAAACAGGACCTGTCAGAAAACTTATGTATAATCACATTAGA	Homo sapiens/Mus musculus		x		Inteferome
A_87_P022783	DUSP3	dual specificity phosphatase 3 (vaccinia virus phosphatase VH1-related)	ENSGALG00000009931	BX933996	CACACTGTATTTCCAAGACTATTTGTACCACTTGCTGTTGTGATTGATGTGAAATAGTCT	Homo sapiens/Mus musculus	x	x		Inteferome
CUST_283_PI415269071	DUSP3	dual specificity phosphatase 3 [Gallus gallus]	ENSGALG00000009931	XM_421165.2	CATTCCATCCAGGCTGACAGAAGAAATTTGATAATGCACATATTGGTTTCTTTAATTGCA	Homo sapiens/Mus musculus	x	x		Inteferome
A_87_P013156	DUSP5	dual specificity phosphatase 5		CR405865	AACGGCAATAATTTCCAGATCTCGTGAATGTGAAAGAAAGTCTGCAACGGTTTTTATGGA	Homo sapiens/Mus musculus	x		x	Inteferome
A_87_P018259	DYNLT1	dynein, light chain, Tctex-type 1	ENSGALG00000019979	CR352960	GAACTTCTCTCTAAGGTGCTAATACTGAAATCTGCTGCAGCGTAAACATTTTCTCTAGGT	Homo sapiens/Mus musculus	x	x		Inteferome
A_87_P005184	E2F3	E2F transcription factor 3	ENSGALG00000012680	TC204699	TAGTTTTCCCAGAAAAAGCAGTCTTTGCCTTTTCCCTCCTTGTCATCTCTGTGGCTTTCC	Homo sapiens/Mus musculus	x	x		Inteferome
A_87_P039939	E2F3	E2F transcription factor 3	ENSGALT00000020689	A_87_P039939	AGAAAAAATCCAAAAACAACATTCAGTGGATGGGCTGCAGTCTGTCAGAGGATGGTGGCA	Homo sapiens/Mus musculus	x	x		Inteferome
A_87_P036476	E2F4	E2F transcription factor 4, p107/p130-binding	ENSGALT00000002642	AJ720343	CTTAGTACACAAGGATGCTTGGAGCTCTCCTCCAGTAGTGCTACCTGTCCCACCCCCTGA	Homo sapiens/Mus musculus	x	x		Inteferome
A_87_P037757	ECE1	endothelin converting enzyme 1		AF230274	TTTTTTGTATCTATTTTTTCACCCTACATGTGGAGCTTATTGTAACAGAAATAAATACTT	Homo sapiens/Mus musculus	x		x	Inteferome
A_87_P023172	EDC4	enhancer of mRNA decapping 4	ENSGALT00000002498	BX933156	AGCACTTTCTCCGGATGGAACTGTGTTGGCCACAGCAAGTCATGATGGTTTTGTCAAATT	Homo sapiens/Mus musculus	x	x		Inteferome
A_87_P031562	EDC4	enhancer of mRNA decapping 4	ENSGALT00000002498	BU254551	AGAAGTGAGCCTGGCATGAAGGAGCAGCAAGCAGTGTCACCTCGAGCATTGTCCAGGCAA	Homo sapiens/Mus musculus	x	x		Inteferome
A_87_P015460	EDEM1	ER degradation enhancer, mannosidase alpha-like 1	ENSGALG00000008320	CR388457	GGGAAGATCAGTGGTAAATGAAATTGGTAACACTGCTGGAATAACTTGCTGAAACAGGTT	Homo sapiens/Mus musculus	x	x		Inteferome
A_87_P036563	EDEM1	ER degradation enhancer, mannosidase alpha-like 1	ENSGALT00000013543	AJ720208	CCACCCAAATAGAGATTTCTGGTTTTAAGACTTCCTATGAAAAACGTTGAAAATGAAGGT	Homo sapiens/Mus musculus	x	x		Inteferome
A_87_P035863	EDEM2	Putative uncharacterized protein	ENSGALG00000003128	AJ735626	TTCCCCGAGTCTGGATCAAGTTCAATAATTTATACTGATAACAAACATTTAATCAAGTGT	Homo sapiens/Mus musculus	x			Inteferome
A_87_P036757	EDEM2	ER degradation enhancer, mannosidase alpha-like 2	ENSGALT00000040368	AJ719932	TACACGAGATCCCATACTCTTAGAGCTGGGAAGAGATGCAGTGGAGTCAATAGAGAAGAT	Homo sapiens/Mus musculus	x			Inteferome
A_87_P001628	EDN1	endothelin 1	ENSGALT00000020785	TC224053	AAGCAAAAGGCAAAGCATCTGGAAAAGCCTGAAAACATTCTAGTGGGAGGATCACCCTGT	Homo sapiens/Mus musculus		x		Inteferome
A_87_P032750	EDN1	endothelin 1		BU221066	TAGAGATTGTTGTGTCTTACAACACCGCAAAAACAGCACTGGAGTGGAGCTGTACCAGAT	Homo sapiens/Mus musculus		x		Inteferome
A_87_P038033	EDN3	endothelin 3	ENSGALT00000039060	AB235921	TGTTAATGTATGCAGGCCTGAATCATCATATTGTAACTCTGTGGCAGATGTTTAAATAAC	Homo sapiens/Mus musculus		x		Inteferome
A_87_P009530	EEF1A1	eukaryotic translation elongation factor 1 alpha 1 [Gallus gallus]	ENSGALT00000037073	L00677	GGGACAACGATGCTGGAGCCTAGCTCTAACATGCCCTGGTACAAGGGATGGAAGGTTACC	Homo sapiens/Mus musculus	x			Inteferome
CUST_3_PI415900431	EEF1A1	eukaryotic translation elongation factor 1 alpha 1 [Gallus gallus]	ENSGALG00000015917	NM_204157.2	AAGGTCACAAAGTCTGCTCAGAAGGCCCAGAAGGCTAAATGAAAATTCTGTACATCAGCT	Homo sapiens/Mus musculus	x			Inteferome
A_87_P022920	EEF1D	eukaryotic translation elongation factor 1 delta (guanine nucleotide exchange protein)	ENSGALT00000025984	BX933683	TCACCTGGAGGTAGAAAATCAAAACCTTCACAGTGTTGTTGCAGATCTCCAGAAGGCCAT	Homo sapiens/Mus musculus	x	x		Inteferome
A_87_P038914	EEF1D	eukaryotic translation elongation factor 1 delta (guanine nucleotide exchange protein)	ENSGALG00000016131	A_87_P038914	CCCATAGAAAAGGTCTGGGTAGACAAGCACAAATACGATGAAGCGGAGAGACTGCATTAT	Homo sapiens/Mus musculus	x	x		Inteferome
CUST_282_PI415269069	EEF1D	eukaryotic translation elongation factor 1 delta (guanine nucleotide exchange protein) [Gallus gallus]	ENSGALG00000016131	XM_001232627.1	TTGTAAGATGTCAGGATATTTCCCCTGCTTTGTCCTCTTGATAAAAGGAAAGACCTCAAA	Homo sapiens/Mus musculus	x	x		Inteferome
A_87_P001422	EGFR	epidermal growth factor receptor (erythroblastic leukemia viral (v-erb-b) oncogene homolog, avian) [Gallus gallus]	ENSGALG00000012363	TC224432	TAATAAATGTAGCTGGCATCAAAATCTGTGGAGGGTAAACAGATCAAGCTTAACAGATGT	Homo sapiens/Mus musculus	x	x		Inteferome
A_87_P002232	EGFR	epidermal growth factor receptor (erythroblastic leukemia viral (v-erb-b) oncogene homolog, avian) [Gallus gallus]	ENSGALG00000012363	TC222982	TTTTTTCCTCCCTTAATCTCTTCCATGTGATTGGTGAAATGACTTATCAGCCACAGCCTG	Homo sapiens/Mus musculus	x	x		Inteferome
A_87_P009300	EGFR	epidermal growth factor receptor (erythroblastic leukemia viral (v-erb-b) oncogene homolog, avian)	ENSGALT00000020194	M77637	TGCTATGCTGACACCATGAACTGGCGCAGCTTGTTTGCTACTCAGAGTCAGAAAACAAAA	Homo sapiens/Mus musculus	x	x		Inteferome
A_87_P009415	EGFR	epidermal growth factor receptor (erythroblastic leukemia viral (v-erb-b) oncogene homolog, avian)	ENSGALT00000037413	M10066	TCAAACTCTGCATGTAACACTTAGCAACAATGCTTTGTAACGTTTTATCACCACTCAATC	Homo sapiens/Mus musculus	x	x		Inteferome
A_87_P028118	EGFR	epidermal growth factor receptor (erythroblastic leukemia viral (v-erb-b) oncogene homolog, avian) [Gallus gallus]	ENSGALG00000012363	BU394684	TCATATATATATATATTTAATGAGAGTGCCTTTAAAGCGTGTGTGTTCAAGGTGATGGGC	Homo sapiens/Mus musculus	x	x		Inteferome
A_87_P028119	EGFR	epidermal growth factor receptor (erythroblastic leukemia viral (v-erb-b) oncogene homolog, avian) [Gallus gallus]	ENSGALG00000012363	BU394684	CATATATATATATATTTAATGAGAGTGCCTTTAAAGCTGTGTGTTCAAGGTGATGGGCTC	Homo sapiens/Mus musculus	x	x		Inteferome
A_87_P041044	EGFR	epidermal growth factor receptor (erythroblastic leukemia viral (v-erb-b) oncogene homolog, avian) [Gallus gallus]	ENSGALG00000012363	A_87_P041044	GTACAGCTCTTCCATCAAGGCTAGTGCTTGCTTGTGACATGCAACAGCATCCAATGTAAA	Homo sapiens/Mus musculus	x	x		Inteferome
CUST_488_PI415269069	EGFR	epidermal growth factor receptor (erythroblastic leukemia viral (v-erb-b) oncogene homolog, avian) [Gallus gallus]	ENSGALG00000012363	NM_205497.2	GTGAATAAGTGTGTAGGCAGGCAGTGAGACTTTAAAATGAAAGCACTTTTTGTTATGTAT	Homo sapiens/Mus musculus	x	x		Inteferome
A_87_P036957	EGR1	early growth response 1	ENSGALT00000012431	AJ719635	CCACTGGCAATTAACTTAATTTGCATGGACTGTGGATATAAGTTCGGTATAATTTTCCCT	Homo sapiens/Mus musculus		x		Inteferome
CUST_9_PI415900431	EGR1	early growth response 1	ENSGALG00000007669	NM_204136.2	TTGCCTTAAAGCAAAAGGGATGTTATGCAAAGAATGTAAGAGAAAGCAGGGAATGGGTGG	Homo sapiens/Mus musculus		x		Inteferome
A_87_P003862	EIF2A	eukaryotic translation initiation factor 2A, 65kDa	ENSGALG00000010401	TC209979	CTTGTAGAGTCACAAATTGGAACATCATGGTTCAAACAGGTTTCATCCCAGGAGACCACC	Homo sapiens/Mus musculus		x		Inteferome
A_87_P036595	EIF2A	eukaryotic translation initiation factor 2A, 65kDa	ENSGALT00000016937	AJ720163	AAAGTTTCAGCAGTGACTGAAGATGCCGAAGCTGACAGAATTGCTGCACATTTGCCTTCT	Homo sapiens/Mus musculus		x		Inteferome
A_87_P038076	EIF2AK2	eukaryotic translation initiation factor 2-alpha kinase 2	ENSGALT00000017183	AB125660	AGCTCATTCCTGTGGCATTTGCTTAATTCCATAAAGGAAAATGCCCTAAGACTTTTAAGC	Homo sapiens/Mus musculus	x	x	x	Inteferome
A_87_P036974	EIF2S1	eukaryotic translation initiation factor 2, subunit 1 alpha, 35kDa	ENSGALT00000015576	AJ719612	AAGCACGAAAACCAAACAGGTTGAACAGTTCTATACAGGATGTATTTGAGCAAATATCCA	Homo sapiens/Mus musculus		x		Inteferome
CUST_20_PI415900389	EIF2S1	eukaryotic translation initiation factor 2, subunit 1 alpha, 35kDa [Gallus gallus]	ENSGALG00000009565	NM_001006477.1	GGTTGAACAGTTCTATACAGGATGTATTTGAGCAAATATCCAATAAAGTTCTGTGCTACA	Homo sapiens/Mus musculus		x		Inteferome
A_87_P016910	EIF2S2	eukaryotic translation initiation factor 2, subunit 2 beta, 38kDa	ENSGALT00000003180	CR385806	ACAGCAGGAAGAAGAATGCAACAGATGACTTGGATGATTTGAACTTCTTCACTCAGAAGA	Homo sapiens/Mus musculus	x	x		Inteferome
A_87_P020718	EIF2S2	eukaryotic translation initiation factor 2, subunit 2 beta, 38kDa [Gallus gallus]	ENSGALG00000002045	CN227531	CAAACACGAAGAGACTCCACCAGTCCCAAACAAAAGAAGTTGAACCACAGCCCCCACAAG	Homo sapiens/Mus musculus	x	x		Inteferome
CUST_297_PI415269069	EIF2S2	eukaryotic translation initiation factor 2, subunit 2 beta, 38kDa [Gallus gallus]	ENSGALG00000002045	NM_204597.1	GGGAAAGGAGGTGCTTTTTAATCCATTCAGACTTCTGTAAAACACGAGATAAATTAAAGA	Homo sapiens/Mus musculus	x	x		Inteferome
A_87_P036678	EIF3D	eukaryotic translation initiation factor 3, subunit D	ENSGALT00000020466	AJ720055	TCTCATCGTCCGCTGTGAGCATGACGGAGTGATGACAGGAGCTAACGGCGAAGTGTCATT	Homo sapiens/Mus musculus		x		Inteferome
A_87_P036827	EIF3E	eukaryotic translation initiation factor 3, subunit E [Gallus gallus]	ENSGALT00000025930	AJ719829	CTACTCAAGACTCTGGATTCTATTGACGCAATTCTGTAGCGGGAAAATTATCAGTTTTCA	Homo sapiens/Mus musculus	x	x		Inteferome
CUST_8_PI415900385	EIF3E	eukaryotic translation initiation factor 3, subunit E [Gallus gallus]	ENSGALG00000016093	NM_001006349.1	GACGCAATTCTGTAGCGGGAAAATTATCAGTTTTCATTTGACTAAAAAGCACATGATAAG	Homo sapiens/Mus musculus	x	x		Inteferome
CUST_380_PI415269069	EIF3G	eukaryotic translation initiation factor 3, subunit G		XM_001236773.1	CGCCCAGCCTGCGGGATGGGGGCAGCCGCCGGGGGGAGTCCATGCAGCCCAACCGGCGCG	Homo sapiens/Mus musculus		x		Inteferome
A_87_P003662	EIF4G1	eukaryotic translation initiation factor 4 gamma, 1	ENSGALT00000013878	TC212146	TGTGGTGATGTCAACTATGACGCTGGTGCCAATGGAGCCCCCCATGGAAGCGGACACTAA	Homo sapiens/Mus musculus	x	x		Inteferome
A_87_P027766	EIF4G2	eukaryotic translation initiation factor 4 gamma, 2 [Gallus gallus]	ENSGALG00000005587	BU413893	TGGTGAAACTTTACAGGGGAATGAATTTTCGCAGGGGTTAGGTCCAATGCAGTTACATCA	Homo sapiens/Mus musculus	x	x		Inteferome
A_87_P033629	EIF4G2	eukaryotic translation initiation factor 4 gamma, 2 [Gallus gallus]	ENSGALG00000005587	BU141632	TGGGTTGACGCAAGTCCATTTCTGTGTAATTTTTGGTCAAAGTACTTGAAACAGTTTGAG	Homo sapiens/Mus musculus	x	x		Inteferome
A_87_P037961	EIF4G2	eukaryotic translation initiation factor 4 gamma, 2 [Gallus gallus]	ENSGALT00000008967	AF052193	TTTGACCTAACCACTGCGAAAATTCATTCCGCTGTAATGTTTCACAATATTAAAGCAGAT	Homo sapiens/Mus musculus	x	x		Inteferome
CUST_10_PI415900425	EIF4G2	eukaryotic translation initiation factor 4 gamma, 2 [Gallus gallus]	ENSGALG00000005587	NM_001043349.2	GAAGTCTCAGTAAGATCACAGACCAGAGCAGACACTGATTTGCTATGTCAGGAGGACAAT	Homo sapiens/Mus musculus	x	x		Inteferome
CUST_507_PI415269071	EIF4G2	eukaryotic translation initiation factor 4 gamma, 2 [Gallus gallus]	ENSGALG00000005587	XM_419936.2	AGAGTAATCTCATTTAAAGTTCCAGTTCCATGAACCTAGGTGGGAATTAACTGGTTCATG	Homo sapiens/Mus musculus	x	x		Inteferome
A_87_P004005	EIF5	eukaryotic translation initiation factor 5 [Gallus gallus]	ENSGALG00000011464	TC208058	GAGGTGGAGGTGTCTCATTGCTGGACACAGAACCATTTTCTTTGTCCTTGCCTTTTCTAT	Homo sapiens/Mus musculus	x	x		Inteferome
A_87_P036136	EIF5	eukaryotic translation initiation factor 5 [Gallus gallus]	ENSGALT00000018692	AJ720844	AAAGCCTGTGGCTATCGAGGCATGCTTGACACAAACCATAAACTCTGCACATTCATTCTC	Homo sapiens/Mus musculus	x	x		Inteferome
A_87_P041871	EIF5	eukaryotic translation initiation factor 5 [Gallus gallus]	ENSGALG00000011464	A_87_P041871	GTAGCAGGACTCCATGAAATAGAGGAAGCTAATACACTGACATTCGTTTTCAGAAAGTGG	Homo sapiens/Mus musculus	x	x		Inteferome
CUST_6_PI415900389	EIF5	eukaryotic translation initiation factor 5 [Gallus gallus]	ENSGALG00000011464	NM_001006488.1	CATACTTGGAGCACATTTATACAGTTACGGAAATAAAGGATTTGGTTTTGGTCAATCTTC	Homo sapiens/Mus musculus	x	x		Inteferome
A_87_P037864	EIF5B	eukaryotic translation initiation factor 5B	ENSGALT00000036588	AF144637	AGAAAAGGACAAAAGAAAAACCAAAAACCCAAGTCCACTGCTGCTCTTGGAAGTGGGGAT	Homo sapiens/Mus musculus	x			Inteferome
A_87_P023991	ELAVL2	ELAV (embryonic lethal, abnormal vision, Drosophila)-like 2 (Hu antigen B)	ENSGALG00000015799	BX931268	CTTTTTGCCTTGCCTAGGCTGCAGTAAGAGGAATTTGTCTTGGGCCGTGTGTAAAGTAAT	Homo sapiens/Mus musculus	x	x		Inteferome
A_87_P009460	ELF1	E74-like factor 1 (ets domain transcription factor)	ENSGALG00000004575	L40932	CCCTCTATGAGTCCCCAGAGCCCATCTTCACCAGCAACAACTCGTGCTGCAGCCTTGCAG	Homo sapiens/Mus musculus	x	x		Inteferome
A_87_P015461	ELF1	E74-like factor 1 (ets domain transcription factor)	ENSGALG00000016947	CR388455	GGTGAATTCGGGGGTCAAATCCATTTTTTGTTTTATTAGGAAAGCGACTGCTTCCCTTTT	Homo sapiens/Mus musculus	x	x		Inteferome
A_87_P025544	ELF1	E74-like factor 1 (ets domain transcription factor)	ENSGALG00000016947	BU475770	GTTTTCTTTATCCTGTGTCATCTACAGATGTTAACTTGTATAAACTGTGCAGTGAATGTC	Homo sapiens/Mus musculus	x	x		Inteferome
A_87_P032023	ELF1	E74-like factor 1 (ets domain transcription factor)		BU237670	AGCACCCTTCGGGGTCTAGGCTCTCACACCTCCTCAGGTGTTCCCCAGCAGAGTTCGTGA	Homo sapiens/Mus musculus	x	x		Inteferome
A_87_P037103	ELF1	E74-like factor 1 (ets domain transcription factor)	ENSGALT00000027391	AJ719420	ATTTTGTGACTATGAAGCTTAACAATCTTGCTTTCTACTTCAGATTATTTTGTAGGGGGG	Homo sapiens/Mus musculus	x	x		Inteferome
A_87_P037143	ELK3	ELK3, ETS-domain protein (SRF accessory protein 2)	ENSGALT00000018649	AJ719357	AAATCAGGATCTCATTACAACAGCAACAGAGCGTTTGCAGAAGGCTGTCAGCATGGGAAA	Homo sapiens/Mus musculus	x		x	Inteferome
A_87_P038556	ELK3	ELK3, ETS-domain protein (SRF accessory protein 2)	ENSGALG00000011435	A_87_P038556	GGGAATGGTCTGGAGCAAACAGAAAATGGAGTCTTGCTTGCGAGCGTTTCTTTTCCTTAA	Homo sapiens/Mus musculus	x		x	Inteferome
A_87_P041860	ELK3	ELK3, ETS-domain protein (SRF accessory protein 2)	ENSGALG00000011435	A_87_P041860	CAGAAATCTAAGAGGAAGTCCTGTGGGGAAAAGAAACATATAGAGCTGGTTTGGAACCAG	Homo sapiens/Mus musculus	x		x	Inteferome
A_87_P023287	ELK4	ELK4, ETS-domain protein (SRF accessory protein 1)	ENSGALG00000000701	BX932891	GTCCTTAATCTGACTTTGTACCACGAGGTCTCAATAATTGTAACTGTACAATAAATCAGC	Homo sapiens/Mus musculus	x	x		Inteferome
A_87_P009399	ELN	elastin (supravalvular aortic stenosis, Williams-Beuren syndrome)		M15889	TGGCTGCGCACAAGGGAAATACTGTGGGAGGAAGCGGAAGTAACCGCCCACCATCACCGA	Homo sapiens/Mus musculus	x	x		Inteferome
A_87_P007215	EMP2	epithelial membrane protein 2 [Gallus gallus]	ENSGALG00000007261	TC197219	GGTGCCACACAGAGAACATACGTCAATATTCGAAGTACCAAGAAAATAAATGCCAAAAAG	Homo sapiens/Mus musculus	x	x		Inteferome
A_87_P024134	EMP2	epithelial membrane protein 2 [Gallus gallus]	ENSGALT00000011753	BX930973	AAATAAATGTTGGCAGCTAGTTATTACTGTCACGGCAGTACAAAACCAAATTCCAGTAAC	Homo sapiens/Mus musculus	x	x		Inteferome
CUST_138_PI415269069	EMP2	epithelial membrane protein 2 [Gallus gallus]	ENSGALG00000007261	XM_414138.2	GTACATTGATCTTGCACACAGCCTGGTGCCTATTAAATTTATTCATCTATTTGTTCCTCA	Homo sapiens/Mus musculus	x	x		Inteferome
A_87_P035074	ENG	endoglin [Gallus gallus]	ENSGALG00000005060	AY702002	ACTGCTGGGCTCTGGTATATCTACTCGCATACCCGTCCCATCTCCAAACTGCAGCCGGTT	Homo sapiens/Mus musculus	x			Inteferome
CUST_5_PI415900427	ENG	endoglin [Gallus gallus]	ENSGALG00000005060	NM_001080887.1	TGCTGGGCTCTGGTATATCTACTCGCATACCCGTCCCATCTCCAAACTGCAGCCGGTTTC	Homo sapiens/Mus musculus	x			Inteferome
A_87_P020700	ENPP1	ectonucleotide pyrophosphatase/phosphodiesterase 1	ENSGALT00000004569	CN228055	GAAGTTCCCATTCCTACTCACTTCTTCATTGTGCTGACTACTTGTAAAAATACTTCTGAA	Homo sapiens/Mus musculus	x			Inteferome
A_87_P030481	ENPP1	ectonucleotide pyrophosphatase/phosphodiesterase 1	ENSGALT00000004570	BU294815	AGACATGGGGTGGACTTCTACCTGTTATTAGCAAATTACAGAAATGTGGAACATACACTT	Homo sapiens/Mus musculus	x			Inteferome
A_87_P018919	EPHA2	EPH receptor A2	ENSGALG00000005256	CR338684	AAATACATCTTGAGAATAAGCTTGACATGTCAGACACACCACAACCAGTGCATTGCAGCC	Homo sapiens/Mus musculus	x			Inteferome
A_87_P038162	EPHA2	EPH receptor A2	ENSGALT00000030487	AB038986	AGATCCCAATCCGCTGGACAGCACCCGAAGCCATCTCATACCGCAAGTTCACCTCTGCCA	Homo sapiens/Mus musculus	x			Inteferome
A_87_P039717	EPHA2	EPH receptor A2	ENSGALG00000005256	A_87_P039717	TCGTGATTACACAAGGGCCCGTATTTTGTTTTGTTTTTGGTTTTAGTGCCTTTCTGTTCT	Homo sapiens/Mus musculus	x			Inteferome
A_87_P040093	EPHA2	EPH receptor A2	ENSGALG00000015418	A_87_P040093	AGCACATTAATGAGGATGTTTTCCAAATGCCTCTTGAATGCTGACAGGCCCAAAGCATCA	Homo sapiens/Mus musculus	x			Inteferome
A_87_P041251	EPHA2	EPH receptor A2	ENSGALG00000005256	A_87_P041251	AGAGGCTTTGAAGAGCGACTGTGATCATTGAGAGCAGCAGTTTGGTTTATATCAGAAGAT	Homo sapiens/Mus musculus	x			Inteferome
A_87_P041317	EPHA2	EPH receptor A2	ENSGALG00000005256	A_87_P041317	AGTGAGCAGCTCAGACAAGTTGTGTGTCAGGTAGCGCCAAGAAGTAATTGCAGCATTTAA	Homo sapiens/Mus musculus	x			Inteferome
A_87_P008709	EPHA4	EPH receptor A4	ENSGALT00000008440	Z19059	GGGGGCCTCCAGAAATGACAAGCCGTCATTTTAAACCAGACCTGGAACAAATTGTTTCTT	Homo sapiens/Mus musculus	x	x		Inteferome
A_87_P009318	EPHB2	EPH receptor B2	ENSGALG00000004741	M62325	TGCTCTGAGGATCATGGCAACAGGAAGAAATGCCCTATCATTGACAACGAGAAGTCATCA	Homo sapiens/Mus musculus	x	x		Inteferome
A_87_P013624	EPHB2	EPH receptor B2	ENSGALG00000004741	CR391227	CACACACAGTGCTGAGAGAGGTAACGTGCAGAAATGTTTCAGTTACCCATGAACCATCTT	Homo sapiens/Mus musculus	x	x		Inteferome
A_87_P017013	EPHB2	EPH receptor B2	ENSGALG00000004741	CR385650	GGAAAGGCCACTGGGTTTGCTCAGCCCCTCTTAGCTCTTGCTGGCAAAAATATTATAATA	Homo sapiens/Mus musculus	x	x		Inteferome
A_87_P005321	EPS15	epidermal growth factor receptor pathway substrate 15	ENSGALG00000010543	TC204320	TTAACGCTGTTATTTAAGCAATTTAAGGCTGTCAATCCTGAAGCTGATAAATGGAGTTTG	Homo sapiens/Mus musculus	x	x		Inteferome
A_87_P006079	EPS15	epidermal growth factor receptor pathway substrate 15		TC202874	GCATGTACTGGGGATTAATGTTAAGGATCTGTTATCACTGCCAAGTACTGACAAAGAATA	Homo sapiens/Mus musculus	x	x		Inteferome
A_87_P037189	EPS15	epidermal growth factor receptor pathway substrate 15	ENSGALT00000017160	AJ719296	AGAAACTTGTTCAGGTGGGATTAGCCTCTATTTATAGACTTCCCTTTTGTTTAAGAATTC	Homo sapiens/Mus musculus	x	x		Inteferome
A_87_P016947	EPS8	epidermal growth factor receptor pathway substrate 8	ENSGALG00000013091	CR385753	GCTTGTTTTGTTTGTAGCAGTGAATAGAAACAATGGGATGCATGTGTGGATGTCCTCAGA	Homo sapiens/Mus musculus	x			Inteferome
A_87_P023957	EPS8	epidermal growth factor receptor pathway substrate 8	ENSGALT00000021369	BX931376	GTTACCAAACTTCAAAAAGCTGCTGAAGCATTTGCTGAACTTTCAAAGAGGAAGAAAACC	Homo sapiens/Mus musculus	x			Inteferome
A_87_P034901	EPS8	epidermal growth factor receptor pathway substrate 8	ENSGALT00000021369	BI394753	CAGTCCAAAGGATTCAACCCTGTGACTGTGAACAGCCTTGGTGTGCTGACTGGTGCTCAG	Homo sapiens/Mus musculus	x			Inteferome
A_87_P002311	ERH	enhancer of rudimentary homolog (Drosophila)	ENSGALG00000017384	TC222829	GCACAGTTAACAGTCTTTGCCAATTAATTCCAGTTTAGAAAAAGAAAACACTGCTTAAGG	Homo sapiens/Mus musculus	x	x		Inteferome
A_87_P015141	ERH	enhancer of rudimentary homolog (Drosophila)	ENSGALT00000028069	CR388924	TTCTGTGGGGTTTTCAGTGTTTAGTTTGTCTTTGGGGCGGTCTTAATGGGAAATAAACTA	Homo sapiens/Mus musculus	x	x		Inteferome
A_87_P010502	ERLIN2	ER lipid raft associated 2	ENSGALG00000003092	CV859065	AAAGCAAGAACAAAGTTGGAATTGTACCAGTCCTCAGAGGCCAGGGTTGATCATTGCTTT	Homo sapiens/Mus musculus	x			Inteferome
A_87_P021482	ERLIN2	ER lipid raft associated 2	ENSGALG00000003092	BX950743	TGTCAGAAGTAGCACAGGGGCTAGGGAAGGGAGTAGTGATTCTGCTGCATTATATGTATT	Homo sapiens/Mus musculus	x			Inteferome
A_87_P023246	ERRFI1	ERBB receptor feedback inhibitor 1	ENSGALT00000000739	BX932996	GCTCTCAAACCAGATTACAGAAGGTGGTCAGCAGAAGTTGCTTCTAGTGCATACAGTGAT	Homo sapiens/Mus musculus	x			Inteferome
A_87_P004018	ETFA	electron-transfer-flavoprotein, alpha polypeptide (glutaric aciduria II)		TC207952	GTGTCACACAGCAGAAAAATGCACGTGAGCTAAATCCCAACACAGCAGTCCAGAAAAATA	Homo sapiens/Mus musculus	x			Inteferome
A_87_P024355	ETFA	electron-transfer-flavoprotein, alpha polypeptide (glutaric aciduria II)	ENSGALG00000002925	BX930332	ATCCCTTCTCTCCTTCCTTACCTTTCCTGCCCTTATTCCTTTTCCACTAGCTTTTCTTCA	Homo sapiens/Mus musculus	x			Inteferome
A_87_P036260	ETFA	electron-transfer-flavoprotein, alpha polypeptide (glutaric aciduria II)	ENSGALT00000004630	AJ720662	ATTGTTGCTATTAACAAAGATCCAGAAGCTCCAATTTTCCAAGTGGCAGACTACGGACTG	Homo sapiens/Mus musculus	x			Inteferome
CUST_10_PI415900827	ETFA	electron-transfer-flavoprotein, alpha polypeptide (glutaric aciduria II)	ENSGALG00000002925	NM_001030543.1	CCCAACTAATGGTTGTGTAACCATCCTTTAATAAAATGGACAGATGATGTTTCCCAAAAA	Homo sapiens/Mus musculus	x			Inteferome
A_87_P008966	ETS2	v-ets erythroblastosis virus E26 oncogene homolog 2 (avian)	ENSGALG00000016059	X07202	TTGTAACCAGGGAAAGTTGGAAGGAAGTGGCCTTATTTCATCAGTGGCTTCAGATGTTGC	Homo sapiens/Mus musculus	x	x		Inteferome
A_87_P005450	ETV4	ets variant gene 4 (E1A enhancer binding protein, E1AF)	ENSGALG00000001188	TC203993	TGTTATTCATGAAACCTTAACCAGCCCAGAAATAGTCCTCCTATTATAGGCTAGGAGGGA	Homo sapiens/Mus musculus	x			Inteferome
A_87_P037932	ETV4	ets variant gene 4 (E1A enhancer binding protein, E1AF)	ENSGALT00000001803	AF075708	TATGAGGGGAGTCAAATCAATGTCATAGCCTCTACCACCAGGCCATATGTGTGGCATGGC	Homo sapiens/Mus musculus	x			Inteferome
A_87_P000807	ETV5	ets variant gene 5 (ets-related molecule)	ENSGALG00000005768	TC226053	GTGTGTTTGCCGTGTACGCCCGGCTGCTGTGGGGCTTGCGTCAAATAAAGGTGGTAATGA	Homo sapiens/Mus musculus	x	x		Inteferome
A_87_P023784	ETV5	ets variant gene 5 (ets-related molecule)	ENSGALG00000005768	BX931787	AGCCTGCAGTCGAACAGATTTTTCATTCCAGCTTTGTCACAGCATGCATCAGAGTATCTT	Homo sapiens/Mus musculus	x	x		Inteferome
A_87_P023972	ETV5	ets variant gene 5 (ets-related molecule)	ENSGALT00000009265	BX931326	ACCAGCGCTAGCACGCACGTCTGCTGGGGGCCAACAAGGGCAAAGGTTTTGTAAAGAGTA	Homo sapiens/Mus musculus	x	x		Inteferome
A_87_P023953	ETV6	ets variant gene 6 (TEL oncogene)	ENSGALT00000037297	BX931381	TGGCAGAAAAGTAAATGGGAGAAAGCCTGGACTTACGCACTACTTCACTGTTCCTACCAA	Homo sapiens/Mus musculus	x		x	Inteferome
A_87_P030147	EVPL	envoplakin		BU307459	CCTGCTTCCCAACACAGCTTGGCCACGCAAGGAAGAAAGCGTGATTGAACACATGCAAGG	Homo sapiens/Mus musculus	x			Inteferome
A_87_P035087	EXOSC9	exosome component 9	ENSGALT00000019390	AY675346	AAGTTGTCATTCTGGAACCACAGGAAGTACCAAAGAAAACAAGACCACAGACCACCTTGA	Homo sapiens/Mus musculus	x	x		Inteferome
A_87_P010906	EXTL2	exostoses (multiple)-like 2	ENSGALG00000005235	CR524426	TGAAGGAACAAAATTCTCCGTACAGGTTCTTTGCAACACTAGGTGAAGTATTTACAGGTA	Homo sapiens/Mus musculus	x	x		Inteferome
A_87_P021894	F2RL2	coagulation factor II (thrombin) receptor-like 2	ENSGALT00000038562	BX935907	TAGCTTTATGCCTTAGCAGCTTAAACAGCTGTCTCGATCCTTTCCTTTATTTTCTAATGT	Homo sapiens/Mus musculus	x			Inteferome
A_87_P037598	F8	coagulation factor VIII, procoagulant component [Gallus gallus]	ENSGALT00000008563	AF465272	CATGCCCTTAGGAATGGAGAGCAAAGGGATCCCTGACCAGCGCATCTCCGCATCATCCTA	Homo sapiens/Mus musculus	x	x		Inteferome
A_87_P021617	FABP5	fatty acid binding protein 5	ENSGALG00000015764	BX950484	GTTGGACAGCATCAACCTTCATGAAATGCTGTTGGTAAAATATTAACACTCAGATTCTGT	Homo sapiens/Mus musculus		x		Inteferome
A_87_P021795	FABP5	fatty acid binding protein 5	ENSGALT00000025421	BX936126	TGAAAACGGAAAGCACCTTCAAAACTTCACAGTTCAGCTTCAAGATTGGTGAGAAGTTTG	Homo sapiens/Mus musculus		x		Inteferome
A_87_P017688	FADD	Fas (TNFRSF6)-associated via death domain	ENSGALT00000012340	CR353855	GAGCTGAAGTTTCTGTGCAAGGACAAAATTGGGAAAAGGAAGTTGGAGTCTGTCCAGAGT	Homo sapiens/Mus musculus	x	x		Inteferome
A_87_P030283	FADD	Fas (TNFRSF6)-associated via death domain [Gallus gallus]	ENSGALG00000007625	BU302271	TTACAAGTGCCTTGTCTGTAATTTACATCCATGGGACCCCTTCTGAGGGAACTGGAAAAT	Homo sapiens/Mus musculus	x	x		Inteferome
CUST_398_PI415269071	FADD	Fas (TNFRSF6)-associated via death domain [Gallus gallus]	ENSGALG00000007625	XM_421073.2	GGAAATTGCTGTAATGTGAACTTTTTATTTGGGCTTTTCCTTTAAAAAATGCTTGCGAGG	Homo sapiens/Mus musculus	x	x		Inteferome
A_87_P022310	FAH	fumarylacetoacetate hydrolase (fumarylacetoacetase)	ENSGALT00000010479	BX935011	ACAAAAGAAATTCCTCTTGGCCACGGACAGTCTCGTAAATTCCTGCAGGATGGAGATGAA	Homo sapiens/Mus musculus	x	x		Inteferome
A_87_P023282	FAS	Fas (TNF receptor superfamily, member 6) [Gallus gallus]	ENSGALG00000006351	BX932900	GAAGCATTTGGAGAGTAACATCCTATCTCTTCCACCCTTGCCTCTGCAGTACCTTTCTTT	Homo sapiens/Mus musculus	x	x		Inteferome
A_87_P037713	FAS	Fas (TNF receptor superfamily, member 6) [Gallus gallus]	ENSGALT00000010266	AF296875	CTTCTAAAAGCCATTTTGTTGGCAGCTCAGGGAGTTTTTCAGGGAACTTATAACACAAAT	Homo sapiens/Mus musculus	x	x		Inteferome
A_87_P039994	FAS	Fas (TNF receptor superfamily, member 6) [Gallus gallus]	ENSGALG00000006351	A_87_P039994	GAGATGGGGAAAAAATGATACTGGAAATACTGGAAGCAGTAACTTTTGTTGTACTGAAAG	Homo sapiens/Mus musculus	x	x		Inteferome
CUST_141_PI415269071	FAS	Fas (TNF receptor superfamily, member 6) [Gallus gallus]	ENSGALG00000006351	XM_421659.2	GTACTGAACACTGACTCAATGTAGTGCTTCAATTACATTACAGTTATGGGATGTTACATT	Homo sapiens/Mus musculus	x	x		Inteferome
A_87_P009541	FASN	fatty acid synthase [Gallus gallus]	ENSGALT00000004336	J04485	TATCAGTCCACATCATTGAAGGAGATCACCGCACCTTATTGGAGGGAGATGGTGTTGAAT	Homo sapiens/Mus musculus	x	x		Inteferome
A_87_P010762	FASN	fatty acid synthase [Gallus gallus]	ENSGALG00000002747	CR733305	ATAATGAGCTGCTGCCCTGTAACCCATTATGTAACTGGCTGCTGAATACAGTGTGCCAAA	Homo sapiens/Mus musculus	x	x		Inteferome
A_87_P026386	FASN	fatty acid synthase [Gallus gallus]	ENSGALG00000002747	BU454220	GTGTGCATAAAACCCTTACGTTGTGGCTCTTACTGCCCACTTACCCAGCTGAAATTAACT	Homo sapiens/Mus musculus	x	x		Inteferome
CUST_453_PI415269069	FASN	fatty acid synthase [Gallus gallus]	ENSGALG00000002747	NM_205155.1	AATCTGAAGAGTGTCTTTTTCCTCTTTGGCTTTCCTAGAATTAAACAGAATTGATCACTG	Homo sapiens/Mus musculus	x	x		Inteferome
A_87_P009000	FBN1	fibrillin 1 [Gallus gallus]	ENSGALT00000038877	U88872	TGGACCTGGCACATGTTACAATACTGTTGGAAACTACACCTGCATCTGTCCTCCTGATTA	Homo sapiens/Mus musculus	x	x		Inteferome
A_87_P037710	FBN1	fibrillin 1 [Gallus gallus]	ENSGALT00000038871	AF300613	AAGTGTCCTCCAGGGTTTTATACAGCTCCTGATGGCTTAAAATGCATAGATGTGCGTCCT	Homo sapiens/Mus musculus	x	x		Inteferome
A_87_P037800	FBN1	fibrillin 1 [Gallus gallus]	ENSGALG00000004960	AF194817	GTTTGCAAGATATCAATGAATGCGGTTCTGCACAAGCCCCATGCAGTTATGGTTGTTCAA	Homo sapiens/Mus musculus	x	x		Inteferome
A_87_P010506	FBN2	fibrillin 2 [Gallus gallus]	ENSGALG00000014686	CV859042	TGAGAACTGTATCAGGACTGCCATACGTGCAAACTATTTATGCAGTGCAGACAAGGAAAA	Homo sapiens/Mus musculus	x	x		Inteferome
A_87_P033995	FBN2	fibrillin 2 [Gallus gallus]	ENSGALG00000000327	BU129943	GTACCCCAAGAGAGGTTAGACAACGACGCAGTGTCCATGGCACTGAAGAGGCACAGGATC	Homo sapiens/Mus musculus	x	x		Inteferome
A_87_P035253	FBN2	fibrillin 2 [Gallus gallus]	ENSGALT00000041321	AY165867	GAATCCCAGGCCTGCCTGGAATGGGCCCGGGAAGTTCAAGCATTGGAACTGCGACTTTAA	Homo sapiens/Mus musculus	x	x		Inteferome
A_87_P037709	FBN2	fibrillin 2 [Gallus gallus]	ENSGALT00000037706	AF300614	GTGGACCATGATGAGTGTACGACTACAAACATGTGTTTAAATGGGATGTGCATCAACGAG	Homo sapiens/Mus musculus	x	x		Inteferome
A_87_P000973	FBXO21	F-box protein 21	ENSGALG00000008201	TC225462	TTTTTTGTGCCTCTTGTTGCCTTGCTTAGCTGTAGTAGCTATGTACAATTTTTATCCCCA	Homo sapiens/Mus musculus	x	x		Inteferome
A_87_P011211	FBXO21	F-box protein 21	ENSGALT00000013355	CR524012	CCGCTATTTCTCGGAGTTCACTGGCACTCACTACCTGGCCAATACCGAGCTGGAGATTCG	Homo sapiens/Mus musculus	x	x		Inteferome
A_87_P035960	FBXW11	F-box and WD repeat domain containing 11	ENSGALT00000003489	AJ721075	GAAACTGTTAAATTGTACAGATATCGTTCATGATCTAAAGCTTTGTACTGTGGAATGTGC	Homo sapiens/Mus musculus		x		Inteferome
A_87_P039069	FBXW11	F-box and WD repeat domain containing 11	ENSGALG00000002229	A_87_P039069	TCAAACTGAGGTGGAAACCAAATGGCACAGGCCTTGAATCATAACTGAGAAGGGCAGAAA	Homo sapiens/Mus musculus		x		Inteferome
A_87_P020197	FDPS	farnesyl diphosphate synthase (farnesyl pyrophosphate synthetase, dimethylallyltranstransferase, geranyltranstransferase)		CO635683	AGAATGCCAAAGCCATCCTGCTGGAGATGGGGGAATACTTCCAGATCCAGGATGATTACC	Homo sapiens/Mus musculus	x	x		Inteferome
CUST_501_PI415269071	FDPS	farnesyl diphosphate synthase (farnesyl pyrophosphate synthetase, dimethylallyltranstransferase, geranyltranstransferase)		XM_422855.2	TGGAGATGGGGGAATACTTCCAGATCCAGGATGATTACCTGGACTGCTTTGGGGACCCGG	Homo sapiens/Mus musculus	x	x		Inteferome
A_87_P008693	FGF3	fibroblast growth factor 3 (murine mammary tumor virus integration site (v-int-2) oncogene homolog)	ENSGALT00000012229	Z47555	AAATCCTCCCTCTTTCTGCCCAGAGTATTGGATAGCAAAGACCATGAAATGGTCCGACTT	Homo sapiens/Mus musculus		x		Inteferome
A_87_P031339	FGF3	fibroblast growth factor 3 (murine mammary tumor virus integration site (v-int-2) oncogene homolog)	ENSGALG00000007563	BU263942	CTGAAAGCTGAAGTTGGAGTATTGAATGAACACCGGATACAGAAAATTCCGCCTGGGGAT	Homo sapiens/Mus musculus		x		Inteferome
A_87_P002222	FHIT	fragile histidine triad gene	ENSGALG00000007172	TC223000	GCCTTATGGCTCAGTGCCTTAATTTATTCATCATACGGTGTCTTTACACCACTGGTTTCT	Homo sapiens/Mus musculus		x		Inteferome
A_87_P021725	FHIT	fragile histidine triad gene	ENSGALG00000007172	BX950256	ATAGTGTTTGGTAGCTGCTGTTTGAAGAATAACCACTGTGGTTGCATTAGACAAGCTATG	Homo sapiens/Mus musculus		x		Inteferome
A_87_P022847	FHIT	fragile histidine triad gene	ENSGALG00000007172	BX933844	CGTATTTTTCTGAATTGCGTACTTGGGAGCAAATCTTTTAAAATTGTCCCTTGGTCTAAA	Homo sapiens/Mus musculus		x		Inteferome
A_87_P036470	FKBP4	FK506 binding protein 4, 59kDa [Gallus gallus]	ENSGALT00000030505	AJ720350	GGTCTGGAAAAAGCAATCCAGAAAATGGAGAAATCTGAGGAATCCATTTTTCTATCTCAA	Homo sapiens/Mus musculus	x			Inteferome
CUST_6_PI415900383	FKBP4	FK506 binding protein 4, 59kDa [Gallus gallus]	ENSGALG00000014331	NM_001006250.1	CCAGAAGAATACTGATTGATACCTGAAAGTGACTGGCTTTGAAGATAAAATAAGTGCTAA	Homo sapiens/Mus musculus	x			Inteferome
A_87_P008144	FMR1	fragile X mental retardation 1 [Gallus gallus]	ENSGALG00000009177	TC188266	AAACAATTTGAAAGTGCAACAAATGTCTGATCATTGAGTTCAGGTCTGTTGTATCGGTAA	Homo sapiens/Mus musculus	x	x		Inteferome
A_87_P008145	FMR1	fragile X mental retardation 1 [Gallus gallus]	ENSGALG00000009177	TC188264	AGGAGGAGAATGCTTTATATAACTCTGACTTGTTCCAGATCAGAATTGACTGCAATAATG	Homo sapiens/Mus musculus	x	x		Inteferome
A_87_P016711	FMR1	fragile X mental retardation 1 [Gallus gallus]	ENSGALG00000009177	CR386086	GATAGAAGTTGGCTGATACTTTCCATGTTTCCATTAAGAACTATAAAGACAATTTCAGCC	Homo sapiens/Mus musculus	x	x		Inteferome
A_87_P023463	FMR1	fragile X mental retardation 1 [Gallus gallus]	ENSGALG00000003750	BX932522	TCACCCACTACAGAGAGACGCCGATGAGGTACAGTGGACTTGAGATGAGGCTGACAGAGC	Homo sapiens/Mus musculus	x	x		Inteferome
A_87_P029401	FMR1	fragile X mental retardation 1 [Gallus gallus]	ENSGALG00000009177	BU341201	TTAATGCTCCTGAAAACCATCAGGTATATTCTATCATCAAGATGTACCACGAAGCGGGCA	Homo sapiens/Mus musculus	x	x		Inteferome
A_87_P035935	FMR1	fragile X mental retardation 1 [Gallus gallus]	ENSGALT00000038953	AJ721111	ACATGAAGATTCAATAACAGTTGCATTTGAAAACAATTGGCAACCAGAGAGACAAATACC	Homo sapiens/Mus musculus	x	x		Inteferome
A_87_P002836	FN1	fibronectin 1 [Gallus gallus]	ENSGALT00000005664	TC219352	CATTACTAGAAGCTCTTTTGCTGAAGTTGTTGACCTGCTCCCAGGAACGACCTATCTCTT	Homo sapiens/Mus musculus	x	x		Inteferome
A_87_P004165	FN1	fibronectin 1 [Gallus gallus]	ENSGALG00000003578	TC207106	CTAGACTTAACATTTGGACGAGACAAAAAACTTAGGTCAACTACTAATATTTCAGAGGAG	Homo sapiens/Mus musculus	x	x		Inteferome
A_87_P005173	FN1	fibronectin 1 [Gallus gallus]	ENSGALG00000003578	TC204728	AGATTCAGTTTGTTGCCACTTGCTCTTCGTGCAGCAATATTTGTAAATAAATGTGGTTGC	Homo sapiens/Mus musculus	x	x		Inteferome
A_87_P008986	FN1	fibronectin 1 [Gallus gallus]	ENSGALG00000003578	V00405	GTCCTGATTCTTTCTCCATGATCCTGTAGCTTTAGTATCTCATACTGTTATTTATCAGTT	Homo sapiens/Mus musculus	x	x		Inteferome
A_87_P009126	FN1	fibronectin 1 [Gallus gallus]	ENSGALT00000005663	U21327	TCACTGGCTTGCAACCTGGCAATGACTACAAGATCTACCTTTACACCCTGAATGAGAATG	Homo sapiens/Mus musculus	x	x		Inteferome
A_87_P017700	FN1	fibronectin 1 [Gallus gallus]	ENSGALG00000003578	CR353830	TATTTGTCAAAGCAAGTCTCTTCAGGTTCGGGCTTGCTTTCGCAGTTAAACCCTCTGCTT	Homo sapiens/Mus musculus	x	x		Inteferome
A_87_P022849	FN1	fibronectin 1 [Gallus gallus]	ENSGALT00000005664	BX933838	CCCATGAGGAAATCTGCACCACCAATGATGGTATCATGTACCGTGTTGGGGACCAGTGGG	Homo sapiens/Mus musculus	x	x		Inteferome
A_87_P025652	FN1	fibronectin 1 [Gallus gallus]	ENSGALG00000003578	BU473051	TTTCACCATAAGTGACCCCGGAGTATCTGACCTGTCCTTGCAGGAGCATCCCAAGAGATC	Homo sapiens/Mus musculus	x	x		Inteferome
A_87_P027547	FN1	fibronectin 1 [Gallus gallus]	ENSGALG00000003578	BU420688	CACTGCCTTTGAGTCCTAGCTAATGTGAATGAAACCATTCCAGTTTGAGACCACAGATGA	Homo sapiens/Mus musculus	x	x		Inteferome
A_87_P027612	FN1	fibronectin 1 [Gallus gallus]	ENSGALG00000003578	BU419355	GAATTTTCCACATTCCAACACAAAAATACTGCTTCTTATACTGTACAGGGCTTTTTAACC	Homo sapiens/Mus musculus	x	x		Inteferome
A_87_P028376	FN1	fibronectin 1 [Gallus gallus]	ENSGALG00000003578	BU384995	ACTTCTAAGCTGCACTTCCCCAAAATAAAAGTGCCAAAGTGTGAAGCAGTTCAGCAGGCA	Homo sapiens/Mus musculus	x	x		Inteferome
A_87_P040816	FN1	fibronectin 1 [Gallus gallus]	ENSGALG00000003578	A_87_P040816	AACTGCTGATAGAGCCATCAAGTGTATGCCCATGGGGTAGTTCCATTACTAGCAGGATAT	Homo sapiens/Mus musculus	x	x		Inteferome
A_87_P009344	FOS	v-fos FBJ murine osteosarcoma viral oncogene homolog		M37000	GGGTGGGAAAACCATTAAGTGCAGATTTGTCAGATCTGTCAGTGCCCTGATGTGTTGTTA	Homo sapiens/Mus musculus	x	x		Inteferome
A_87_P009467	FOXG1	forkhead box G1	ENSGALG00000009853	L36814	TCAGACTGTAAGTGAACATTTTACACACGTTCGCGTTGTAAATGATGATTGAAAAGAGAA	Homo sapiens/Mus musculus	x	x		Inteferome
A_87_P000465	FTH1	ferritin, heavy polypeptide 1 [Gallus gallus]	ENSGALG00000007220	TC226738	AGCATGTCCTACGTATTTTGACCGGGATGAATGTGGCTTCTGGAAAACTTTGCCACAGTA	Homo sapiens/Mus musculus	x			Inteferome
A_87_P001354	FTH1	ferritin, heavy polypeptide 1 [Gallus gallus]	ENSGALG00000007220	TC224540	TTGAGCCAAAAACAGGACACCTACTGAGATGTTTAGGCCATGAGATTACAAGGAAGGAAG	Homo sapiens/Mus musculus	x			Inteferome
A_87_P015138	FTH1	ferritin, heavy polypeptide 1 [Gallus gallus]	ENSGALT00000011687	CR388929	TGAAAAGAATGACCCACACTTGTGTGACTTCATTGAGACTCACTACCTGGATGAGCAGGT	Homo sapiens/Mus musculus	x			Inteferome
A_87_P022548	FTH1	ferritin, heavy polypeptide 1 [Gallus gallus]	ENSGALT00000011687	BX934547	AACCGGATCGTGATGACTGGGAGAAATGGACTGACTGCAATTGGAGTGTGCCCTGCACCT	Homo sapiens/Mus musculus	x			Inteferome
A_87_P034699	FTH1	ferritin, heavy polypeptide 1 [Gallus gallus]	ENSGALG00000007220	BU107584	CCCTCGGAACCAACACTGACGCCACAAATTTACACTATGATCCCACACGACCCCCTATAA	Homo sapiens/Mus musculus	x			Inteferome
A_87_P003842	GABRA3	gamma-aminobutyric acid (GABA) A receptor, alpha 3	ENSGALT00000011779	TC210191	TATCAAAGGAATGATCCCTAAACAATAAAACCTATCACACAAACCTTCCATCAGTGAGCA	Homo sapiens/Mus musculus		x		Inteferome
A_87_P009667	GADD45A	growth arrest and DNA-damage-inducible, alpha		DQ358721	GTGCCGGTGATCAACCTCCCCGAACGGTGACCGCGGCCCGAAGCTCACGAAATCCTTTTT	Homo sapiens/Mus musculus	x	x		Inteferome
A_87_P009666	GADD45B	growth arrest and DNA-damage-inducible, beta		DQ358722	GCCGGAACATCAATGAGTGGGTGCCAACTATTGCCTTACCTGAGTGACCATGACCTGGCA	Homo sapiens/Mus musculus	x			Inteferome
A_87_P013276	GAL3ST1	galactose-3-O-sulfotransferase 1	ENSGALG00000007781	CR391704	AAGCAATTCTACTTTTGTAAGATAATTGTATTGTATATTTGGCAGTTTTTAATACACCAA	Homo sapiens/Mus musculus	x	x		Inteferome
A_87_P036421	GALNT1	UDP-N-acetyl-alpha-D-galactosamine:polypeptide N-acetylgalactosaminyltransferase 1 (GalNAc-T1)	ENSGALT00000021443	AJ720423	TATGATAAATGTCATTGTTTGGCCAACTGTCCTGTAAAGCGAATTAAATCTAGTCTCCTG	Homo sapiens/Mus musculus	x	x		Inteferome
A_87_P040366	GALNT1	UDP-N-acetyl-alpha-D-galactosamine:polypeptide N-acetylgalactosaminyltransferase 1 (GalNAc-T1)	ENSGALG00000013135	A_87_P040366	AAGCTTGTGGACTAGAGAAAGCCACATGTAATACTCCGACAGAGCAAGCTGAGGAAATGT	Homo sapiens/Mus musculus	x	x		Inteferome
A_87_P008983	GAPDH	glyceraldehyde-3-phosphate dehydrogenase [Gallus gallus]	ENSGALT00000037122	X01578	ATGGGTGTCAACCATGAGAAATATGACAAGTCCCTGAAAATTCTCAGCAATGCATCGTGC	Homo sapiens/Mus musculus	x	x		Inteferome
CUST_233_PI415269069	GAPDH	glyceraldehyde-3-phosphate dehydrogenase [Gallus gallus]	ENSGALG00000014442	NM_204305.1	GATAGAAACTGATCTGTTTGTGTACCACCTTACATCAATAAAAGTGTTCACCATCTGAAG	Homo sapiens/Mus musculus	x	x		Inteferome
A_87_P011135	GARS	glycyl-tRNA synthetase [Gallus gallus]	ENSGALT00000039019	CR524115	CATGGAGACAGCACTTTATACAGGAAGAGCAAATCCTGGAGATTGACTGTACCATGCTCA	Homo sapiens/Mus musculus	x	x		Inteferome
CUST_12_PI415900419	GARS	glycyl-tRNA synthetase [Gallus gallus]	ENSGALG00000005694	NM_001031510.1	ATCGTGTATTATTCAAAGCTGCATTGTTTGTGCACACAGGGACTATTTGGTTGGTTTTTT	Homo sapiens/Mus musculus	x	x		Inteferome
A_87_P035222	GCK	glucokinase		AY256906	TGGACGGCTCTGTCTACAAGCTGCACCCCAGCTTCAAGGACCGTTTCCACGCCACGGTAC	Homo sapiens/Mus musculus	x			Inteferome
A_87_P003754	GCLC	glutamate-cysteine ligase, catalytic subunit	ENSGALT00000026320	TC211145	GAATATAAGCCAACGCCAGTGGAAGGAGGAGCTTCAAAATCCCTCTTCTTTCCAGATGAA	Homo sapiens/Mus musculus	x			Inteferome
A_87_P036758	GCLM	glutamate-cysteine ligase, modifier subunit	ENSGALT00000009287	AJ719931	TTCTTGTAGGCTGTTGTATGAATTCTCATTGTCCTCCTCCTACTTTTTCACCTTATCGGA	Homo sapiens/Mus musculus	x	x		Inteferome
A_87_P029146	GCSH	glycine cleavage system protein H (aminomethyl carrier) [Gallus gallus]	ENSGALG00000005446	BU356453	GTTCTCAACAAAAAAGAGAAGATACGCAATAATCAAGGCGTAATTAAAATATCCGGCGGA	Homo sapiens/Mus musculus	x	x		Inteferome
A_87_P030354	GCSH	glycine cleavage system protein H (aminomethyl carrier) [Gallus gallus]	ENSGALG00000005446	BU299240	GACCTTAAGTCACCATTAGAAAAGCTTAATAACTGGTAGTTGAAGTAAACATGTGTATGC	Homo sapiens/Mus musculus	x	x		Inteferome
A_87_P037934	GDF5	growth differentiation factor 5	ENSGALT00000040511	AF075441	CAACCAGGCTGAGTCCTATCAGCATTCTCTTCATTGACTCTGCAAACAATGTGGTCTACA	Homo sapiens/Mus musculus	x			Inteferome
A_87_P038090	GEM	GTP binding protein overexpressed in skeletal muscle	ENSGALT00000025711	AB105812	TTGTGCTGGGAAAGCATTCCGGAATATACCTATTTCTTCTCCACTCACCTTTGGATAATA	Homo sapiens/Mus musculus	x			Inteferome
A_87_P002107	GEMIN8	gem (nuclear organelle) associated protein 8	ENSGALG00000016574	TC223202	TACTGTCATGTCAGTTCATTACTGTAGGATAATGGTCTGTCAGTTGTTAATGCTACAACT	Homo sapiens/Mus musculus	x			Inteferome
A_87_P007857	GEMIN8	gem (nuclear organelle) associated protein 8	ENSGALG00000016574	TC191164	TGTGTTCCTCCATTCGGGTTAGCTACTGACTTTTGTTGAGAACAGGATCTGGAGTTCAAA	Homo sapiens/Mus musculus	x			Inteferome
A_87_P010034	GEMIN8	gem (nuclear organelle) associated protein 8	ENSGALT00000026750	CV861665	AAGGGGAGTTTGAATATGACCTGAGTAACATGGAGATCACGGAGGAACTTCGCCAGTTTT	Homo sapiens/Mus musculus	x			Inteferome
A_87_P041169	GEMIN8	gem (nuclear organelle) associated protein 8	ENSGALG00000016574	A_87_P041169	TTCGCAGGAGAAGTGAGCATTAGGAAGGAGTAAGTTACTTCTGAAAATCGCTTCGAGGGA	Homo sapiens/Mus musculus	x			Inteferome
A_87_P041185	GEMIN8	gem (nuclear organelle) associated protein 8	ENSGALG00000016574	A_87_P041185	GCTGGGAACTGCATTGCTGTGGGCTGAGAATTAGTTTCTTAATAAACCTTGCTGCCTAAC	Homo sapiens/Mus musculus	x			Inteferome
A_87_P014864	GINS1	GINS complex subunit 1 (Psf1 homolog)	ENSGALT00000010139	CR389376	AGTCCTGCAGTGGGTGGAGGGATGTTGTAAGCCCCACCAGCTACAAGCAGGGTTTGTGAA	Homo sapiens/Mus musculus	x			Inteferome
A_87_P022168	GINS1	GINS complex subunit 1 (Psf1 homolog)		BX935368	GAAGAAGAGGTTACGCTGTTGTGACTGTACTAAACGACCATTTGTGAGCAGTGAGGGAAT	Homo sapiens/Mus musculus	x			Inteferome
A_87_P009067	GLG1	golgi apparatus protein 1	ENSGALT00000039971	U48395	GAATGCCTGAAAGTGAACCTGCTGAAAATAAAAACCGAAATGTGCAAGAAGGAGGTGCTC	Homo sapiens/Mus musculus	x	x		Inteferome
A_87_P041260	GLG1	golgi apparatus protein 1	ENSGALG00000002745	A_87_P041260	GCAGCTAATTTTAGCCTGTATAGCTAAGCTTGGTAATTTTTCTTGACTAAATAGATCTGC	Homo sapiens/Mus musculus	x	x		Inteferome
A_87_P005878	GLI2	GLI family zinc finger 2 [Gallus gallus]	ENSGALG00000011630	TC203213	CTAGATTTTTACTTGTGTGTTAGAGAATGGTCTGGTCTTTCCAGCTCTGGAGCTAGGGAA	Homo sapiens/Mus musculus	x	x		Inteferome
A_87_P013596	GLI2	GLI family zinc finger 2 [Gallus gallus]	ENSGALG00000011630	CR391257	CTGTTTGTTCTATTCAGTGTCTTTTCTATACCATACGCACATGGAACGTAGAGTGAGAAA	Homo sapiens/Mus musculus	x	x		Inteferome
A_87_P018461	GLI2	GLI family zinc finger 2 [Gallus gallus]	ENSGALG00000011630	CR352639	CTCAAAACAGGTATTTGGATCAAAATAGTGGCTCTGTCTGGGAGAGTATCTTGCAAACAT	Homo sapiens/Mus musculus	x	x		Inteferome
A_87_P020725	GLI2	GLI family zinc finger 2 [Gallus gallus]	ENSGALG00000011630	CN227271	TTGGATTTCAGTGTTTTCTTCCTCTTACAGCCCTGGATTCTGGGGTTGCGTCTTGTTTCT	Homo sapiens/Mus musculus	x	x		Inteferome
A_87_P027162	GLI2	GLI family zinc finger 2 [Gallus gallus]	ENSGALG00000011630	BU432469	TCTAGATGAGAGTACAGACCATGAGGAACATCCACAGTGACATCATACCATGTGTTACAT	Homo sapiens/Mus musculus	x	x		Inteferome
A_87_P029848	GLI2	GLI family zinc finger 2 [Gallus gallus]	ENSGALG00000011630	BU321731	TTTCCAGACGTGGTCTCCTTCATTTACTGAAATAGTATTATAATACCATTCCAGCACTGA	Homo sapiens/Mus musculus	x	x		Inteferome
A_87_P038009	GLI2	GLI family zinc finger 2 [Gallus gallus]	ENSGALT00000018998	AF022818	TTCTTCTCGTACGCTGCCTAACCCAAGAATAATGGAGCTGTCTGTCAATGAGGTTACGAT	Homo sapiens/Mus musculus	x	x		Inteferome
A_87_P038926	GLI2	GLI family zinc finger 2 [Gallus gallus]	ENSGALG00000011630	A_87_P038926	TGCTGTAGGAATGCGCACTTGCAATCTCAGACTGTCCTCTAAATGCACAAGAAGGACTTT	Homo sapiens/Mus musculus	x	x		Inteferome
A_87_P003620	GLMN	glomulin, FKBP associated protein	ENSGALG00000005959	TC212597	GTGAATGCATAGCTTCCGAATCAAACCAGATATCAGGATGACTTCTCTTTAGTGCAGTTC	Homo sapiens/Mus musculus	x	x		Inteferome
A_87_P015632	GLUD1	glutamate dehydrogenase 1	ENSGALT00000003144	CR387697	CCACGAAAATTTCTTTTCTTCTGACGTTATAGTGGATTCTATTCTCAATTAGTTTCAGCC	Homo sapiens/Mus musculus		x		Inteferome
A_87_P003854	GLUL	glutamate-ammonia ligase (glutamine synthetase)	ENSGALG00000003678	TC210123	TCACTCTGTGTTATGAGCGGGAGATCGCCTGACTTCCAATGACAGGACGAGGAGCTCTCC	Homo sapiens/Mus musculus	x			Inteferome
A_87_P009202	GLUL	glutamate-ammonia ligase (glutamine synthetase)	ENSGALT00000005829	S45408	GGCACTGTCACATTTCTAGGCTCCTTCTTGGCATCGAGCGTGTGGTGTAGGAGCACCTAG	Homo sapiens/Mus musculus	x			Inteferome
A_87_P000687	GMPR	guanosine monophosphate reductase [Gallus gallus]	ENSGALG00000012705	TC226348	CCTGCATGGTTATTGCTGGACTTCTGGCAAGACTACTAAAGAAGAGAGTTACCCTTCTGA	Homo sapiens/Mus musculus	x	x		Inteferome
A_87_P014743	GMPR	guanosine monophosphate reductase [Gallus gallus]		CR389567	CAGGGGCGCAGTCATGTATCGCGTTTGGAAGTTGTCCATGGAAAGTTTTGTTATGCAATA	Homo sapiens/Mus musculus	x	x		Inteferome
A_87_P036349	GMPR	guanosine monophosphate reductase [Gallus gallus]	ENSGALT00000020743	AJ720528	GTTCCAAAGGCAGTAATGAATGTTTAAGACTCTGGATAACACTTTAATAAAGTGCAATGG	Homo sapiens/Mus musculus	x	x		Inteferome
CUST_7_PI415900406	GMPR	guanosine monophosphate reductase [Gallus gallus]	ENSGALG00000012705	NM_001030998.1	AAGGCAGTAATGAATGTTTAAGACTCTGGATAACACTTTAATAAAGTGCAATGGCCCACT	Homo sapiens/Mus musculus	x	x		Inteferome
A_87_P011464	GNA13	guanine nucleotide binding protein (G protein), alpha 13	ENSGALG00000004109	CR523657	TTTTCGATACGATGCTGGTTTCTGTTTCAGTGATGAAGTTATGTGCCAGTGCTCATTAGC	Homo sapiens/Mus musculus	x			Inteferome
A_87_P023165	GNA13	guanine nucleotide binding protein (G protein), alpha 13	ENSGALT00000006536	BX933165	ATAAAGAATGTTCCTTTCAAAATGGTTGATGTAGGTGGCCACAGGTCAGAACGGAAACGT	Homo sapiens/Mus musculus	x			Inteferome
A_87_P018606	GNAZ	guanine nucleotide binding protein (G protein), alpha z polypeptide	ENSGALG00000006719	CR352420	TGCAGCAAAACTACAAAAAATGAATCAATGAATAGGCCAAACTAAGGTCAGTGTTTCTTC	Homo sapiens/Mus musculus	x	x		Inteferome
A_87_P022194	GNB1	guanine nucleotide binding protein (G protein), beta polypeptide 1	ENSGALT00000040371	BX935263	ATGAATGCTTGTTTAAAGAATCCTTTCACGTTTTATGGATAACAAATGCAATCCTTGGCC	Homo sapiens/Mus musculus	x	x		Inteferome
CUST_17_PI415900397	GNB1	guanine nucleotide binding protein (G protein), beta polypeptide 1 [Gallus gallus]	ENSGALG00000001334	NM_001012835.1	AGGAGGCAAACAATCACTTTTCAGCTTTACAGAGTTATCGTCACTCAGCATTGCTGCGCT	Homo sapiens/Mus musculus	x	x		Inteferome
A_87_P009604	GNG10	guanine nucleotide binding protein (G protein), gamma 10	ENSGALG00000015683	DR974172	GAGTTCAATTTTGATTGCATCATCAAGGCAGGATATGAAGTACTTTCCCAAGCCAGGGTT	Homo sapiens/Mus musculus		x		Inteferome
A_87_P022759	GNG10	guanine nucleotide binding protein (G protein), gamma 10	ENSGALG00000015683	BX934054	CACAAACAGACTACACGTGGTCTTTCGCCTTCACTTTTCTATAGAACACTTTTACAAGGA	Homo sapiens/Mus musculus		x		Inteferome
A_87_P019464	GNL2	guanine nucleotide binding protein-like 2 (nucleolar)	ENSGALG00000001973	CO768887	AGAAATATTCCGACCATGGAATGAAGCAACTCATGGCAAATGTTCCGGCAAACTTTGGGA	Homo sapiens/Mus musculus	x	x		Inteferome
A_87_P001652	GOLGA3	golgi autoantigen, golgin subfamily a, 3	ENSGALT00000039857	TC224014	ATGTTGGACCAAAGAAGCTGCCTTCATGCAAGATCCAAGAGGCTAAAACCATGGTGGAAA	Homo sapiens/Mus musculus	x	x		Inteferome
A_87_P003111	GOLGA3	golgi autoantigen, golgin subfamily a, 3	ENSGALG00000002158	TC217083	CAAGCACCATGCCATTCGTTTCGTTGCAGATTACATGATAAGGTCTGTGGGTCTAAATTC	Homo sapiens/Mus musculus	x	x		Inteferome
A_87_P010011	GOLGA3	golgi autoantigen, golgin subfamily a, 3	ENSGALT00000003379	CV861819	AGAACATCCTCCTTCGCCACACCTGTAATCTCTTACTCTTTGAGATTACAGCTGTCTATA	Homo sapiens/Mus musculus	x	x		Inteferome
A_87_P031360	GOLGA3	golgi autoantigen, golgin subfamily a, 3	ENSGALG00000002158	BU263190	AAGGGAGAAATGCCTGGTTTAACAGCAGGTTCCCCAGCATACAGAATTACCACCAAATTG	Homo sapiens/Mus musculus	x	x		Inteferome
A_87_P011105	GPR133	G protein-coupled receptor 133	ENSGALG00000002557	CR524147	GAGATGCCAATGCCTTCAAATACCATTACAAAAATGGGACCTCAGAAACTTGAAAGAAGA	Homo sapiens/Mus musculus	x	x		Inteferome
A_87_P012891	GPR133	G protein-coupled receptor 133	ENSGALT00000004041	CR406282	AAGCTTAATTCAAACTATTGACAGTGTGATGGTGCATATGACACGCAATCTGGAAGAAAA	Homo sapiens/Mus musculus	x	x		Inteferome
A_87_P036956	GPS1	G protein pathway suppressor 1	ENSGALT00000004462	AJ719637	GAACTCCATCAAAGAAAGTATCAGGAGAGGCCACGACGACTTAGGTGATCATTACCTTGA	Homo sapiens/Mus musculus	x			Inteferome
A_87_P022622	GSTO1	glutathione S-transferase omega 1 [Gallus gallus]	ENSGALT00000013697	BX934375	GGCTTTGAGTATCTAGTGTAATTTGATGTGGGGTCTTTTCTGGTTGCGTTTCTTAATGCT	Homo sapiens/Mus musculus	x	x		Inteferome
A_87_P023223	GSTO1	glutathione S-transferase omega 1 [Gallus gallus]	ENSGALG00000008409	BX933058	AACCAGCCCATCAGGGTTCTTCTCAAAGATCCAGTCCGGTTTGTTCTTCAGATTGATGTT	Homo sapiens/Mus musculus	x	x		Inteferome
A_87_P000753	GTF2H1	general transcription factor IIH, polypeptide 1, 62kDa	ENSGALG00000006281	TC226231	ATTACTTGCTGGCAAAGTAATAACGACAGCATTGCCACACTGCATTTTCAGACACACTAC	Homo sapiens/Mus musculus	x	x		Inteferome
A_87_P007761	GTF2H1	general transcription factor IIH, polypeptide 1, 62kDa	ENSGALT00000010146	TC192472	CTGACGTACGACCTCAAACAGATGGCTGCAATGGTCTGAGGTACAATTTGACTTCAGATA	Homo sapiens/Mus musculus	x	x		Inteferome
A_87_P034212	GTF2H1	general transcription factor IIH, polypeptide 1, 62kDa	ENSGALT00000010146	BU123040	AGCACATGTGCAGATCTTATAGTTGTTGCAGGAAGAACTGCAACTAATGGACTTCTGGAA	Homo sapiens/Mus musculus	x	x		Inteferome
A_87_P040563	GTF2H1	general transcription factor IIH, polypeptide 1, 62kDa	ENSGALG00000006281	A_87_P040563	CTTATCTCCTGCATGCTTTGTAATCTGTACTCTTGCACTAGAATAGAGAACTGTAGGTAC	Homo sapiens/Mus musculus	x	x		Inteferome
A_87_P030321	GTPBP1	GTP binding protein 1	ENSGALT00000019949	BU300795	ATGGGAGTTTGAAGCAGAGATTCTGGTGCTCCATCACCCCACCACCATCAGCCCACGGTA	Homo sapiens/Mus musculus	x	x		Inteferome
A_87_P037122	GTPBP1	GTP binding protein 1	ENSGALT00000030604	AJ719389	CCGCGGCGGTGTTCTCTTTCTCCATTCCTTGTGCTCCAAATGAAGGAGACTGCCGAGACT	Homo sapiens/Mus musculus	x	x		Inteferome
A_87_P026220	GTPBP2	GTP binding protein 2	ENSGALG00000010315	BU457988	GTTGGTTTTGCATTACTCCAGTCTGAGTATCTTACTGTTGGACAAGCGTCCTGTCCTGTT	Homo sapiens/Mus musculus	x	x		Inteferome
A_87_P038975	GTPBP2	GTP binding protein 2	ENSGALT00000016793	A_87_P038975	AGATGCGTGCCTCACTCAAGACCCTGCGCCGTATGGCAGAGAAGGTTGGAGCTGACATTA	Homo sapiens/Mus musculus	x	x		Inteferome
A_87_P009006	HADHA	hydroxyacyl-Coenzyme A dehydrogenase/3-ketoacyl-Coenzyme A thiolase/enoyl-Coenzyme A hydratase (trifunctional protein), alpha subunit	ENSGALG00000016536	U83249	GAGACATTGGTGCTGTGTTTGGTTTGGGCTTCCCACCTTGCTTGGGAGGTCCCTTCAGGT	Homo sapiens/Mus musculus	x	x		Inteferome
CUST_62_PI415269069	HADHA	hydroxyacyl-Coenzyme A dehydrogenase/3-ketoacyl-Coenzyme A thiolase/enoyl-Coenzyme A hydratase (trifunctional protein), alpha subunit [Gallus gallus]	ENSGALG00000016536	NM_205056.1	ACAAAATGCAGCTGCTGGAAATCATCACTACAGACAAAACATCCCAGGACACAGCTGCTT	Homo sapiens/Mus musculus	x	x		Inteferome
A_87_P015226	HADHB	hydroxyacyl-Coenzyme A dehydrogenase/3-ketoacyl-Coenzyme A thiolase/enoyl-Coenzyme A hydratase (trifunctional protein), beta subunit	ENSGALT00000026714	CR388803	AGTGTCTGAAGAGCATCGGAATGAGCAAATTGCTTCTGAGAAATCAGTGTCGCCGATGTT	Homo sapiens/Mus musculus	x	x		Inteferome
CUST_454_PI415269071	HADHB	hydroxyacyl-Coenzyme A dehydrogenase/3-ketoacyl-Coenzyme A thiolase/enoyl-Coenzyme A hydratase (trifunctional protein), beta subunit [Gallus gallus]	ENSGALG00000016555	XM_420004.2	AATTGCTTCTGAGAAATCAGTGTCGCCGATGTTAGCCTCAATAAACCAGAAAAACACAAG	Homo sapiens/Mus musculus	x	x		Inteferome
A_87_P037871	HBEGF	heparin-binding EGF-like growth factor	ENSGALT00000001401	AF131224	GAAAATGAAGAAAAAATAAAGCTGGGCATCACTGTGAATCACTGAGGATGCCAGGTGCTG	Homo sapiens/Mus musculus		x		Inteferome
A_87_P014389	HCRT	hypocretin (orexin) neuropeptide precursor	ENSGALG00000011485	CR390067	ACCTCCCTGTGGCCCTGGCCAAGGCTGCTCGGCACACTTGGCCTTTCACAATAAACGGTA	Homo sapiens/Mus musculus		x		Inteferome
A_87_P003901	HDAC1	histone deacetylase 1 [Gallus gallus]	ENSGALG00000003297	TC209573	GGGGGGAAATATATTGTGGTTTTTTAAAGATGCTTTTATTTTAAATTTTGAGAATCTTTG	Homo sapiens/Mus musculus	x	x		Inteferome
A_87_P023137	HDAC1	histone deacetylase 1 [Gallus gallus]	ENSGALG00000003297	BX933239	TTAGCAGATGTATATAAAGTTGTTCTGCCTGAGAAAGTGCTTTGTTGCAGGTGGGGCTGA	Homo sapiens/Mus musculus	x	x		Inteferome
CUST_4_PI415900431	HDAC1	histone deacetylase 1 [Gallus gallus]	ENSGALG00000003297	NM_204156.1	CTCCTGCTCTTCAGTGTTTGTATGTGAAGCGAGAGAGATCAGTGTATCTTTGTGTCTTGG	Homo sapiens/Mus musculus	x	x		Inteferome
A_87_P035349	HDC	histidine decarboxylase	ENSGALG00000023436	AM070771	ATTCAGTGTGGTCTTCAGCTGCCATGTTGTCCCCTGCAAGCCATCGTTTAACAAGTAAAA	Homo sapiens/Mus musculus	x			Inteferome
A_87_P018832	HDHD1A	haloacid dehalogenase-like hydrolase domain containing 1A [Gallus gallus]	ENSGALG00000016623	CR338801	TGTCACCTGTGAATCCTTGAGATACTACAGAAAGAAAATACACTGCTTGAGGTTTTCTTT	Homo sapiens/Mus musculus	x	x		Inteferome
A_87_P023418	HDHD1A	haloacid dehalogenase-like hydrolase domain containing 1A [Gallus gallus]	ENSGALT00000026831	BX932630	ATTTCTAGTCTGTGCAAAGAGATTTCACCCTCCTGCACCTCCAGAGAAGTGTCTAGTGTA	Homo sapiens/Mus musculus	x	x		Inteferome
A_87_P035883	HDHD1A	haloacid dehalogenase-like hydrolase domain containing 1A [Gallus gallus]	ENSGALG00000016623	AJ729814	CTTACTGCTTGCTGCTGACCAACTTCTCACTCCTCTGCTGAATCCATTGACAGTTATTAA	Homo sapiens/Mus musculus	x	x		Inteferome
CUST_368_PI415269071	HDHD1A	haloacid dehalogenase-like hydrolase domain containing 1A [Gallus gallus]	ENSGALG00000016623	XM_416052.1	CTGAATACCTCCTTTGCTTGTAGCAACCATCAGGAAAAACAAATAAAGAGAGAAAATGTT	Homo sapiens/Mus musculus	x	x		Inteferome
A_87_P003883	HDLBP	high density lipoprotein binding protein (vigilin)	ENSGALG00000005823	TC209717	TTTGGAGACTATATGCAAACATGTAAAAAGGCTCATGAGTATGGATGACACTGGAATTTT	Homo sapiens/Mus musculus	x	x		Inteferome
A_87_P008870	HDLBP	high density lipoprotein binding protein (vigilin)	ENSGALT00000041042	X65292	GTGGCTAGGAATCTACTTCCTGTCTCATGACCTCAGGAAATAAATTTCCTTGACTTTCTA	Homo sapiens/Mus musculus	x	x		Inteferome
CUST_496_PI415269069	HDLBP	high density lipoprotein binding protein (vigilin)	ENSGALG00000005823	NM_205096.1	GGCTAGGAATCTACTTCCTGTCTCATGACCTCAGGAAATAAATTTCCTTGACTTTCTAAA	Homo sapiens/Mus musculus	x	x		Inteferome
A_87_P023548	HEXB	hexosaminidase B (beta polypeptide) [Gallus gallus]	ENSGALT00000024086	BX932316	GTCCATCTGGTGATCGAGTATGCCCGATTAAGAGGCATTAGAGTTATCCCAGAGTTTGAT	Homo sapiens/Mus musculus	x	x		Inteferome
CUST_185_PI415269071	HEXB	hexosaminidase B (beta polypeptide) [Gallus gallus]		XM_424791.2	CCTCTGAGGTGTGAAGATGTGTACATGTGGTTTGATTGTTGAACCAAAAATATTTTAACT	Homo sapiens/Mus musculus	x	x		Inteferome
CUST_35_PI415269071	HEXB	hexosaminidase B (beta polypeptide) [Gallus gallus]	ENSGALG00000014933	XM_422036.2	TTTGTGACTGTCTGTCGACAGTGTGTACTGTAATAAACAGCAGTGCACAGTGCATGTCTG	Homo sapiens/Mus musculus	x	x		Inteferome
A_87_P003641	HEY1	hairy/enhancer-of-split related with YRPW motif 1 [Gallus gallus]		TC212372	TGGGCTTGACTGCTCTTGTATTTGTGTCGTGGTTAAATAAAGGAGAAAGAACCATGTATT	Homo sapiens/Mus musculus		x		Inteferome
CUST_142_PI415269071	HEY1	hairy/enhancer-of-split related with YRPW motif 1 [Gallus gallus]	ENSGALG00000015738	XM_425926.2	GGCTTGACTGCTCTTGTATTTGTGTCGTGGTTAAATAAAGGAGAAAGAACAATGTATTTT	Homo sapiens/Mus musculus		x		Inteferome
CUST_213_PI415269071	HEY1	hairy/enhancer-of-split related with YRPW motif 1 [Gallus gallus]	ENSGALG00000015738	XM_424384.2	CCAGGGGAGACAGTCTCAATGATTGTTTTTGTTTCCAGTTTTATGCTTTTGTTAATCATT	Homo sapiens/Mus musculus		x		Inteferome
A_87_P005619	HIF1A	hypoxia-inducible factor 1, alpha subunit (basic helix-loop-helix transcription factor)	ENSGALG00000011870	TC203696	TCCTGGAAGTAATCTGCTTTCTTCAGAATGCAAGAATCACCATGCGTGGCTTATCCTACC	Homo sapiens/Mus musculus	x	x		Inteferome
A_87_P009685	HIF1A	hypoxia-inducible factor 1, alpha subunit (basic helix-loop-helix transcription factor)	ENSGALT00000037379	DQ166204	CAGTCGATGGATGAAAGTGGACTACCCCAACTCACGAGTTACGATTGTGAAGTAAATGCT	Homo sapiens/Mus musculus	x	x		Inteferome
A_87_P027000	HIF1A	hypoxia-inducible factor 1, alpha subunit (basic helix-loop-helix transcription factor)	ENSGALG00000011870	BU435303	CAGACAGTGAAGAAAAACAAATAACTGCATGCTCAGCGCAGTTGAGTATAGCACGGCTGT	Homo sapiens/Mus musculus	x	x		Inteferome
A_87_P038201	HIF1A	hypoxia-inducible factor 1, alpha subunit (basic helix-loop-helix transcription factor)	ENSGALT00000019364	AB013746	ACTATGCTTGTAGAAGTGAATGAAGATAAGACTGAACTGCAGTACACTGTAGCTGTTTGC	Homo sapiens/Mus musculus	x	x		Inteferome
A_87_P038106	HIRA	HIR histone cell cycle regulation defective homolog A (S. cerevisiae)	ENSGALT00000039961	AB091180	GACTCAGCATGGTATACCTGTAATGAGCATGTCTGATGGAAAGGCGTACTGTTTTAATCC	Homo sapiens/Mus musculus	x	x		Inteferome
A_87_P035605	HK1	hexokinase 1	ENSGALG00000004222	AJ851693	AGAGAGTCTTTTTACTTTGCACACTAGTAGCTCCAGTACTAGTGTTACGTGGTATTTGTG	Homo sapiens/Mus musculus	x	x		Inteferome
A_87_P038115	HK2	hexokinase 2	ENSGALG00000009754	AB083370	CCGCATCTCAGAGCGGCTCAAGACCAGAGGGATCTTCGAGACAAAGTTCCTGTCCCAGAT	Homo sapiens/Mus musculus	x	x		Inteferome
A_87_P022833	HMGA1	high mobility group AT-hook 1		BX933876	ACCCAAAAAACCGCAGCAGGACGAGGAGGAGGTGAACATTTCCCAGGAGTCATCCGAGGA	Homo sapiens/Mus musculus	x	x		Inteferome
A_87_P002125	HMGA2	high mobility group AT-hook 2	ENSGALG00000009875	TC223166	TTTCTCACTTCAGTTTCTGTGAACAGAACGAACACAAACATTAACGCAGGAGGAGAGAGC	Homo sapiens/Mus musculus	x	x		Inteferome
A_87_P004954	HMGA2	high mobility group AT-hook 2	ENSGALG00000009875	TC205398	AGAGCACTTCATAGCCACTCAATTATTTATACTTGTCTTATCTTGTTAATTACCTGCAGC	Homo sapiens/Mus musculus	x	x		Inteferome
A_87_P013333	HMGA2	high mobility group AT-hook 2	ENSGALG00000009875	CR391617	GGGGAATATTTCTGTATCTTTACATTTTGCACTGTCTAGATGCTTATGAAAACTGAATGC	Homo sapiens/Mus musculus	x	x		Inteferome
A_87_P029547	HMGA2	high mobility group AT-hook 2		BU333741	TGGGTCAAGAAGAACTCCAAATCAGGTTTAAGTCATTCACTGCACTGCATATAACAAGAA	Homo sapiens/Mus musculus	x	x		Inteferome
A_87_P039619	HMGA2	high mobility group AT-hook 2	ENSGALG00000009875	A_87_P039619	GCAGGCATTTGGACAGTGGAGAGGTGAAAAAATAAACTGGAAGTCAGTTTGGCGGCAAAA	Homo sapiens/Mus musculus	x	x		Inteferome
A_87_P040589	HMGA2	high mobility group AT-hook 2	ENSGALG00000009875	A_87_P040589	GAAATACAGATGGTAGATGGGCAACACAAGCCTAATGATAGAGTGCATTGGTAATGCTAA	Homo sapiens/Mus musculus	x	x		Inteferome
A_87_P000607	HMGB1	high-mobility group box 1 [Gallus gallus]	ENSGALG00000017082	TC226499	TGTAATCAATCTTGCTTCGCCTTTTAGGTGACGTTCCAAAGTAAATAAGGTCAAAAAGCT	Homo sapiens/Mus musculus	x	x		Inteferome
A_87_P021083	HMGB1	high-mobility group box 1 [Gallus gallus]	ENSGALG00000017082	CF253418	TGAGTACTTTTGTGTGCTTTTCTTCAGCTGACATAGAAGATAGGGCTGGGAAGGGACCTT	Homo sapiens/Mus musculus	x	x		Inteferome
A_87_P035635	HMGB1	high-mobility group box 1 [Gallus gallus]	ENSGALT00000027593	AJ851648	CCGCACTCTCGATGTCTGCCCATTTTTAAGTTAAATATAGCTGTATGGAAAAGTACATTT	Homo sapiens/Mus musculus	x	x		Inteferome
CUST_464_PI415269069	HMGB1	high-mobility group box 1 [Gallus gallus]	ENSGALG00000017082	NM_204902.2	CGCACTCTCGATGTCTGCCCATTTTTAAGTTAAATATAGCTGTATGGAAAAGTACATTTT	Homo sapiens/Mus musculus	x	x		Inteferome
A_87_P009288	HMGB2	high-mobility group box 2 [Gallus gallus]	ENSGALT00000017483	M83235	GTTGTGGAATGTTTCTGCATATTTAATGGTTTTGTTGAAATTCAGTGAATGATAGCCAGG	Homo sapiens/Mus musculus	x	x		Inteferome
CUST_512_PI415269069	HMGB2	high-mobility group box 2 [Gallus gallus]	ENSGALG00000010745	NM_205486.1	GTGGAATGTTTCTGCATATTTAATGGTTTTGTTGAAATTCAGTGAATGATAGCCAGGTGT	Homo sapiens/Mus musculus	x	x		Inteferome
A_87_P008921	HMOX1	heme oxygenase (decycling) 1	ENSGALT00000020496	X56201	AGAGTCTTGGAGGAAGCCAAGAAAGCATTCCTGCTAAATATACAGGTGTTTGAGGCGCTG	Homo sapiens/Mus musculus	x			Inteferome
A_87_P019669	HMOX1	heme oxygenase (decycling) 1	ENSGALG00000012550	CO765865	ACCAACTGCCATGAGCTGTAGTTTATTGTACAGAGCATCTGGCAAAAATCCCCCACATGA	Homo sapiens/Mus musculus	x			Inteferome
A_87_P031771	HMOX1	heme oxygenase (decycling) 1	ENSGALG00000012550	BU245373	CTACTGGCAAGTGCTGATCCTGAACTGTGCACAGCTTGAGCAAGAAAGGCAATTGTTTTT	Homo sapiens/Mus musculus	x			Inteferome
A_87_P009257	HNF1A	HNF1 homeobox A	ENSGALT00000011286	NM_001030668	CACAGTCAGCTGCTGCCATCCACTCATAACGTCATTGAGACCTTCATCTCCACGCAGATG	Homo sapiens/Mus musculus	x	x		Inteferome
A_87_P017208	HNMT	histamine N-methyltransferase	ENSGALG00000012377	CR385301	GAGGGTGCAAAGCCTTTCACTGGTGCAAAAGCCTTGATTATGAATCAGCTATGCTGTTGT	Homo sapiens/Mus musculus	x			Inteferome
A_87_P023330	HNMT	histamine N-methyltransferase	ENSGALG00000012377	BX932826	CCAGTGCGCAGCATTCTGTACCTTTAAAAGTCATCAATGCTGCTATAAAGTAGCAACTGC	Homo sapiens/Mus musculus	x			Inteferome
A_87_P024637	HNMT	histamine N-methyltransferase	ENSGALT00000020209	BX929661	CAAAAATGGGACTTCATTCACATGATTCAGATGCTGTACTACGTGAAAGACATCCCTGCA	Homo sapiens/Mus musculus	x			Inteferome
A_87_P037089	HNRNPA2B1	heterogeneous nuclear ribonucleoprotein A2/B1 [Gallus gallus]	ENSGALT00000017975	AJ719443	GAAAGCTTGAGGAATTACTACCAGCAATGGGGAAAGCTTACAGATTGCGTGGTAATGCGG	Homo sapiens/Mus musculus	x	x		Inteferome
CUST_1_PI415900406	HNRNPA2B1	heterogeneous nuclear ribonucleoprotein A2/B1 [Gallus gallus]	ENSGALG00000011036	NM_001030985.1	GCCAGGATCATGGTGTAATAAGACATAACGTTTTCCTTTTAAAAATTTAAGTGCGTGTGT	Homo sapiens/Mus musculus	x	x		Inteferome
A_87_P012174	HNRNPU	heterogeneous nuclear ribonucleoprotein U (scaffold attachment factor A)	ENSGALT00000031877	CR407290	GAACCTCAGCATTGTGCACGATAAGAGAATGTGTCAGTATTTCAGGGTTCTACATTTTAT	Homo sapiens/Mus musculus	x	x		Inteferome
CUST_510_PI415269071	HNRNPU	heterogeneous nuclear ribonucleoprotein U (scaffold attachment factor A) [Gallus gallus]	ENSGALG00000010671	XM_419539.2	AAGAGCAATAAAAATCAGTTTAATAGAGGGCAGAGGGGGCGTGGAGGATTCAACATGCGT	Homo sapiens/Mus musculus	x	x		Inteferome
A_87_P036219	HNRPK	heterogeneous nuclear ribonucleoprotein K	ENSGALT00000035757	AJ720731	CTGCTGTTCACCAGATATGTTTTACTTGCTTAAAAAGATTTGGGAGAAAGGAAAGGGCAC	Homo sapiens/Mus musculus	x	x		Inteferome
A_87_P022561	HOPX	HOP homeobox	ENSGALT00000037951	BX934519	TCCTTTGAATGTATGTCTCACATTTCTGTTAAGGATCACCGAAGGGAGAGAACTGGTCTT	Homo sapiens/Mus musculus	x			Inteferome
A_87_P008936	HOXA4	homeobox A4	ENSGALT00000018006	X52670	AACGCTATTAAAGGCTGTGGCTGTTTTCATATTTGGCACCGTCTAAATCGTTTGGGTCCA	Homo sapiens/Mus musculus	x			Inteferome
A_87_P039271	HOXA4	homeobox A4	ENSGALG00000011055	A_87_P039271	GTAGCTGTGATATATGAGTTATTTCCTCCACATTCCCCATCGGCATTTATTTAGAAAGGA	Homo sapiens/Mus musculus	x			Inteferome
A_87_P022552	HOXB7	homeobox B7	ENSGALG00000013215	BX934539	CGGACCAGAGGGATTCAGATTTGCAAAGCGACAGTAACTTCCGCATCTACCCCTGGATGA	Homo sapiens/Mus musculus	x	x		Inteferome
A_87_P023240	HOXB7	homeobox B7	ENSGALG00000013215	BX933018	CCGGATGGGAAAACCGAACTTGCGGCTTGATATTTAGAAAATAAAGCATTCGCATAATAC	Homo sapiens/Mus musculus	x	x		Inteferome
A_87_P000896	HPRT1	hypoxanthine phosphoribosyltransferase 1 (Lesch-Nyhan syndrome)	ENSGALG00000006098	TC225699	TGTGCCTGCTCGAGTAGAAAAAGCAGAGGTCGCTAAATTAGAAACTCAGCTTCATCATTC	Homo sapiens/Mus musculus	x	x		Inteferome
A_87_P003054	HPRT1	hypoxanthine phosphoribosyltransferase 1 (Lesch-Nyhan syndrome)	ENSGALG00000006098	TC217694	CAGCTCAACTAAAACTAGACCTCAAGCATTCTGTTTTGTCATTCCATCTCAAAAGAAGAA	Homo sapiens/Mus musculus	x	x		Inteferome
A_87_P037511	HPRT1	hypoxanthine phosphoribosyltransferase 1 (Lesch-Nyhan syndrome)	ENSGALT00000032384	AJ132697	CTTCTTCTTCTTTTTGAGATGGAATGACAAAACAGAATGCTTGAGGTCTAGTTTTAGTTG	Homo sapiens/Mus musculus	x	x		Inteferome
CUST_189_PI415269069	HSPA8	heat shock 70kDa protein 8 [Gallus gallus]	ENSGALG00000006512	NM_205003.1	CCCAAACCTGTAGGCACATCTGGGTATATTGCCAGATTAAAACTCCATAACTGAGCTGCT	Homo sapiens/Mus musculus	x			Inteferome
A_87_P037992	HSPE1	heat shock 10kDa protein 1 (chaperonin 10) [Gallus gallus]	ENSGALG00000009070	AF031309	GGGCTTCTACCATTGCAAAAATAGGTCTCTACAAGTGCTATTCTGTCTGCACTGCCAGTA	Homo sapiens/Mus musculus	x	x		Inteferome
CUST_27_PI415269069	HSPE1	heat shock 10kDa protein 1 (chaperonin 10) [Gallus gallus]	ENSGALG00000009070	NM_205067.1	AGGAAAAGCATTTAGGAAATTCCTTCCCCTGTTTGATCGTGTTCTGGTTGAACGATGCGC	Homo sapiens/Mus musculus	x	x		Inteferome
A_87_P036896	HYOU1	hypoxia up-regulated 1 [Gallus gallus]	ENSGALG00000007659	AJ719727	TTTATAATGGACTGGGTCAGTTATGATGTAAATGGAACACAACAAACGGTCTGAAAACAC	Homo sapiens/Mus musculus	x	x		Inteferome
CUST_17_PI415900391	HYOU1	hypoxia up-regulated 1 [Gallus gallus]	ENSGALG00000007659	NM_001006588.1	ATGGACTGGGTCAGTTATGATGTAAATGGAACACAACAAACGGTCTGAAAACACAAAAAA	Homo sapiens/Mus musculus	x	x		Inteferome
A_87_P009498	IAPP	islet amyloid polypeptide	ENSGALT00000021509	L16955	TGCATAGGCTATCGTTTCACATCCTTTAAGAACTCCAGAAGTCTGCTTGTCAAGTTCCTT	Homo sapiens/Mus musculus	x			Inteferome
A_87_P011125	IARS	isoleucyl-tRNA synthetase [Gallus gallus]	ENSGALG00000004813	CR524126	GAAGTGTGTGGTTGTTGATTTAAAATACTCCCTGAACTCAACAGTTCCAACAATAAATTC	Homo sapiens/Mus musculus	x	x		Inteferome
A_87_P024241	IARS	isoleucyl-tRNA synthetase [Gallus gallus]	ENSGALT00000007684	BX930585	GAGATACTCAAAGGAATGGGAGTTCAACGTTACCAGATTAGGACGCTGGATTGATTTTGA	Homo sapiens/Mus musculus	x	x		Inteferome
CUST_455_PI415269069	IARS	isoleucyl-tRNA synthetase [Gallus gallus]	ENSGALG00000004813	XM_414300.2	GTTGATTTAAAATACTCCCTGAACTCAACAGTTCCAACAATAAATTCGCTTTACCTGCAA	Homo sapiens/Mus musculus	x	x		Inteferome
A_87_P035302	ID3	inhibitor of DNA binding 3, dominant negative helix-loop-helix protein		AY040528	CCCGGCTGCGACTTTTGGAGCGGCGCTCCCCAAATCCCGGCTTTCTTTTTAGGACTTTTT	Homo sapiens/Mus musculus	x	x		Inteferome
A_87_P021486	IDI1	isopentenyl-diphosphate delta isomerase 1	ENSGALT00000010875	BX950735	AATGTAAATAGCTGCAGTGAGAGATGCTGAAGGCTGGACGTGATGTCTGTGTGGTTACTT	Homo sapiens/Mus musculus	x	x		Inteferome
A_87_P002918	IFIH1	interferon induced with helicase C domain 1 [Gallus gallus]	ENSGALT00000018067	TC218839	GATGCTCTGCAAATTAATGATACCATTCGAATGGTTGATGCATACAATCACCTAAATAAC	Homo sapiens/Mus musculus	x	x	x	Inteferome
A_87_P017301	IFIH1	interferon induced with helicase C domain 1 [Gallus gallus]	ENSGALT00000018067	CR385175	CAGTGGCAAAACCAGAGTGGCTGTTTACATTACCAAAGATCACTTGGATAAGAAGAGAAA	Homo sapiens/Mus musculus	x	x	x	Inteferome
A_87_P020946	IFIH1	interferon induced with helicase C domain 1 [Gallus gallus]	ENSGALT00000018067	CK608418	AAAGATTTCCAACATCTTTACCATAAAAGAGAAAACAGGACATTGCAAGACAAGCATGCT	Homo sapiens/Mus musculus	x	x	x	Inteferome
A_87_P033909	IFIH1	interferon induced with helicase C domain 1 [Gallus gallus]	ENSGALG00000011089	BU133120	AATCCCTGCTTAATGCACTGAAGAAGAGGAAGTGGCGGTGGTCCAAAATTTCCTCATCAT	Homo sapiens/Mus musculus	x	x	x	Inteferome
A_87_P034964	IFIH1	interferon induced with helicase C domain 1 [Gallus gallus]	ENSGALG00000011089	BG710754	GCACAGAACATAAGACAGACTTTTTGAGACTTGCCATAGTGATTGTTTTCAGTTCTACTT	Homo sapiens/Mus musculus	x	x	x	Inteferome
A_87_P040991	IFIH1	interferon induced with helicase C domain 1 [Gallus gallus]	ENSGALG00000011089	A_87_P040991	TGTGGCACATTGCAGGTATCATCAAACTGGCACAGGCTAATTTGTGGATAAGTACTTACT	Homo sapiens/Mus musculus	x	x	x	Inteferome
A_87_P017785	IFNAR2	interferon (alpha, beta and omega) receptor 2 [Gallus gallus]	ENSGALG00000015938	CR353674	CTCTTCTTTTTTCCCTTCCTTTTCTAGAAAAGATTCCGAGAGAGCCACCTGATAATCTAC	Homo sapiens/Mus musculus	x			Inteferome
A_87_P021293	IFNAR2	interferon (alpha, beta and omega) receptor 2 [Gallus gallus]	ENSGALG00000015938	CD730245	ATTAGAACAGGCATGTGTGGAATATGGCCCAAGTATAGCCTGCTGAATCATAGAATCATA	Homo sapiens/Mus musculus	x			Inteferome
A_87_P035432	IFNAR2	interferon (alpha, beta and omega) receptor 2 [Gallus gallus]	ENSGALT00000036781	AM049246	AGTTGTCATCCTGAAATGTTTGCATTTAGGAGGTTATATTCTTCACAAGAAATCACTTCC	Homo sapiens/Mus musculus	x			Inteferome
CUST_178_PI415269069	IFNAR2	interferon (alpha, beta and omega) receptor 2 [Gallus gallus]	ENSGALG00000015938	NM_204689.1	ATGTAAATTGTTCTTGGATATGTGTCTTTGGAGGGCAATAAATGCTCTGAACAGCACTTG	Homo sapiens/Mus musculus	x			Inteferome
A_87_P013268	IFNGR1	interferon gamma receptor 1	ENSGALG00000013865	CR391718	CACATTCCTCTAATGGCACATGCTGGACAGTGGAAGAGAACAGCTCACGATGTGTTTAAA	Homo sapiens/Mus musculus	x	x		Inteferome
CUST_14_PI415900429	IFNGR1	interferon gamma receptor 1		NM_001130387.1	GAGTAGTGCCTGTAAACTGTAATAAAAACTCTGGGGAAATATTCATGATAACCTTTCTCT	Homo sapiens/Mus musculus	x	x		Inteferome
A_87_P014429	IFNGR2	interferon gamma receptor 2 (interferon gamma transducer 1)	ENSGALT00000025738	CR390008	AAGAAAGGCAAAGCACAGTTAATTCCATCCCCCTTGGATCTGTGCATCTTCATACAGTGA	Homo sapiens/Mus musculus	x	x		Inteferome
CUST_3_PI415900393	IFNGR2	interferon gamma receptor 2 (interferon gamma transducer 1) [Gallus gallus]	ENSGALG00000015972	NM_001008676.2	GGTGTCTCATAAGACAAAAGTAACCACTTCTATAGTAAAAAGACGGGGTTTATTCCATTT	Homo sapiens/Mus musculus	x	x		Inteferome
A_87_P034255	IGF2	insulin-like growth factor 2 (somatomedin A) [Gallus gallus]	ENSGALG00000006555	BU121649	GGAACATTGGGTGTTAGTACTCGTGAAGAAGGGATGGTATGTGTTCACAATGTGGTGTTC	Homo sapiens/Mus musculus	x	x		Inteferome
A_87_P035220	IGF2	insulin-like growth factor 2 (somatomedin A) [Gallus gallus]	ENSGALT00000032708	AY267181	ATCTCACGCCAAGTACTCCAAGTACAACGTGTGGCAGAAGAAGAGCTCGCAGCGGCTGCA	Homo sapiens/Mus musculus	x	x		Inteferome
A_87_P037239	IGFBP2	insulin-like growth factor binding protein 2, 36kDa	ENSGALG00000011469	AJ544105	AATTGCAGGCGCTCTGAGATGTTTTGCACTGGACGTGCCGCTCTGAGGACCGATGTGTCT	Homo sapiens/Mus musculus	x			Inteferome
A_87_P019152	IGFBP3	insulin-like growth factor binding protein 3 [Gallus gallus]	ENSGALG00000012439	CO771929	CGGAATCCAAGCAAGAAACTGAATATGGTCCCTGCCGTAGAGAAATGGAAGACACCTTTA	Homo sapiens/Mus musculus	x			Inteferome
A_87_P035232	IGFBP4	insulin-like growth factor binding protein 4		AY230206	CCATCGCTCAGCTGTGTAGCACCATCCTTCCTTCTTTTACGGTAAACTTGAAGCTTTGTA	Homo sapiens/Mus musculus	x	x		Inteferome
CUST_106_PI415269069	IGFBP4	insulin-like growth factor binding protein 4		NM_204353.1	GCTGTGTAGCACCATCCTTCCTTCTTTTACGGTAAACTTGAAGCTTTGTATCATTACAAG	Homo sapiens/Mus musculus	x	x		Inteferome
A_87_P037529	IKZF3	IKAROS family zinc finger 3 (Aiolos)	ENSGALT00000021966	AJ005933	GTACCGCTGCGACCACTGCCGGGTGCTCTTCTTGGATTACGTCATGTTCACCATCCACAT	Homo sapiens/Mus musculus		x		Inteferome
CUST_12_PI415269069	IKZF3	IKAROS family zinc finger 3 (Aiolos)		NM_204820.1	AAGTTCATTGGTGAGAAGCGGCACAGCTTTGACGTCAATTACAACTCGTCCTTCGTGTAT	Homo sapiens/Mus musculus		x		Inteferome
A_87_P037221	IL10	interleukin 10 [Gallus gallus]	ENSGALT00000001312	AJ621254	GCCATGGGGGAGTTCGACATCTTCATCAACTACATCGAGGAGTACCTGCTGATGAGGAGG	Homo sapiens/Mus musculus		x		Inteferome
CUST_10_PI415900379	IL10	interleukin 10 [Gallus gallus]	ENSGALG00000000892	NM_001004414.2	AAAGCCATCAAGCAGATCAAGGAGACGTTCGAGAAGATGGATGAGAACGGGATCTACAAA	Homo sapiens/Mus musculus		x		Inteferome
CUST_37_PI415269177	IL10	interleukin 10 [Gallus gallus]	ENSGALG00000000892	NM_001004414.2	AAAGCCATCAAGCAGATCAAGGAGACGTTCGAGAAGATGGATGAGAACGGGATCTACAAA	Homo sapiens/Mus musculus		x		Inteferome
A_87_P004065	IL10RB	interleukin 10 receptor, beta [Gallus gallus]	ENSGALG00000015941	TC207629	ACTGAAGTGCTGGAACATAGCACAATAAACAAAATACAACATTGCAAATTAATGTGGGTG	Homo sapiens/Mus musculus	x			Inteferome
A_87_P035430	IL10RB	interleukin 10 receptor, beta [Gallus gallus]	ENSGALG00000015941	AM049250	CATCCTACTGGCTCTGTCTGGAACTAAGTGATGTTTGTCTGTAACAGCATTCTCAGGTCA	Homo sapiens/Mus musculus	x			Inteferome
CUST_254_PI415269069	IL10RB	interleukin 10 receptor, beta [Gallus gallus]	ENSGALG00000015941	NM_204650.1	TTTATTTCCTGCTGTGGAAGAGCATATGAGGTTGATGCCCTGAATTCTGTGAGGACATCG	Homo sapiens/Mus musculus	x			Inteferome
A_87_P037219	IL12RB2	interleukin 12 receptor, beta 2	ENSGALT00000018300	AJ621939	AAGCCTACCTTCAGGGCTTAGCACAGAAGAAATCCTCACCAGAAATAAAGCAGTCACCAT	Homo sapiens/Mus musculus	x	x		Inteferome
A_87_P009267	IL13	interleukin 13	ENSGALT00000011000	NM_001007085	CTCATCCCCAGGGAACCATTAGTGCCTGATTAATTGCCTTTCCACCACAACAAATGAATG	Homo sapiens/Mus musculus		x		Inteferome
A_87_P037851	IL15	interleukin 15 [Gallus gallus]	ENSGALT00000016045	AF152927	ACGGAACATATGGAAAAATGGAAATGCAAGATTTGCAACTTACCAGTTGAATTCCACAAC	Homo sapiens/Mus musculus	x	x		Inteferome
CUST_38_PI415269177	IL15	interleukin 15 [Gallus gallus]	ENSGALG00000009870	NM_204571.1	ACGCAAGCTGGGAACAGTGACTTTTCAAGAAACATACCTCAGATAAATTAGATTGTCAAT	Homo sapiens/Mus musculus	x	x		Inteferome
A_87_P035990	IL16	interleukin 16 (lymphocyte chemoattractant factor) [Gallus gallus]	ENSGALT00000038649	AJ721031	ACATACAAGTTTACTGCCTGTTAGAGAAAGCTGTTTGGGATCAAATGAGAAGATGTGAAC	Homo sapiens/Mus musculus		x		Inteferome
CUST_109_PI415269069	IL16	interleukin 16 (lymphocyte chemoattractant factor) [Gallus gallus]	ENSGALG00000006388	NM_204352.3	GCTGTTTGGGATCAAATGAGAAGATGTGAACAAAACGTACATGATTACTATTTCAGCAAA	Homo sapiens/Mus musculus		x		Inteferome
A_87_P023110	IL17RA	interleukin 17 receptor A	ENSGALT00000037496	BX933298	TGTGGGAACCCAAGATCCAAGCCAGAAGTCTAGATGATATAACTCTGCTTGTGAGCTTTA	Homo sapiens/Mus musculus		x		Inteferome
A_87_P035046	IL18	interleukin 18 (interferon-gamma-inducing factor)	ENSGALT00000012787	AY775780	GACATTCCTGGTGAAAGTAACATCATATTTTTCAAAAAGACATTTACATCTTGCAGCTCC	Homo sapiens/Mus musculus		x		Inteferome
CUST_356_PI415269069	IL18	interleukin 18 (interferon-gamma-inducing factor)		NM_204608.1	GTTCGTCCAGATTTAAACGTGGCAGCTTTTGAAGATGTAACAGATCAGGAGGTGAAATCT	Homo sapiens/Mus musculus		x		Inteferome
A_87_P008722	IL1B	interleukin 1, beta	ENSGALT00000000738	Y15006	TTCGACATCTTCGACATCAACCAGAAGTGCTTCGTGCTGGAGTCACCCACCCAGCTGGTG	Homo sapiens/Mus musculus	x	x		Inteferome
CUST_21_PI415269177	IL1B	interleukin 1, beta	ENSGALG00000000534	NM_204524.1	TTCATCTCCCCTTGTCGGGGTGGAGGTATTTATTGTGACTGGAGAAATAAAAGCTTCCCT	Homo sapiens/Mus musculus	x	x		Inteferome
CUST_429_PI415269069	IL1B	interleukin 1, beta	ENSGALG00000000534	NM_204524.1	TTCATCTCCCCTTGTCGGGGTGGAGGTATTTATTGTGACTGGAGAAATAAAAGCTTCCCT	Homo sapiens/Mus musculus	x	x		Inteferome
A_87_P007349	IL1R2	interleukin 1 receptor, type II [Gallus gallus]	ENSGALG00000016782	TC196106	TCCGTGGGAAGAAGTGGATTTTTACACAGATTTTAAGTGTCTGGCCCAGAACAGATATGG	Homo sapiens/Mus musculus	x			Inteferome
A_87_P007910	IL1R2	interleukin 1 receptor, type II [Gallus gallus]		TC190733	AAATCATACAAAAAACCCAGTTCAGTTCAATTTCAGTTTTGGGCACCCCAATACAGAAAG	Homo sapiens/Mus musculus	x			Inteferome
CUST_309_PI415269071	IL1R2	interleukin 1 receptor, type II [Gallus gallus]	ENSGALG00000016782	XM_416914.2	TCTGCACCAGTGTGAAAATGTAGTTTCCTTCTGCACCCAAACTCACTTTATTTTTGTTTT	Homo sapiens/Mus musculus	x			Inteferome
A_87_P023094	IL20RA	interleukin 20 receptor, alpha [Gallus gallus]	ENSGALT00000022493	BX933318	TGCACAGGTACATTCATGTCAGCAAACAGAAGCATCCAACAAGCCTGGTATGGCACTATA	Homo sapiens/Mus musculus	x			Inteferome
A_87_P031925	IL20RA	interleukin 20 receptor, alpha [Gallus gallus]	ENSGALG00000013869	BU240368	CAACTTCCAGGCATGATATTGGTGATTTCAACTCCCACTGTAGACCTCTCAGGTGAAATA	Homo sapiens/Mus musculus	x			Inteferome
CUST_63_PI415269071	IL20RA	interleukin 20 receptor, alpha [Gallus gallus]	ENSGALG00000013869	XM_419061.2	GGACTTCAGTTTAAACAGAAACATCACTGAATAATTACCTGCATGCTTGCACATATCTGT	Homo sapiens/Mus musculus	x			Inteferome
A_87_P005223	IL22	interleukin 22	ENSGALG00000009904	TC204601	TTGAAACTAAGACTGCAGAAACAGTGGTTGTGGCTCCACTTCACTGTTGCCACTGGTTAT	Homo sapiens/Mus musculus		x		Inteferome
A_87_P021978	IL28RA	interleukin 28 receptor, alpha (interferon, lambda receptor) [Gallus gallus]	ENSGALG00000004231	BX935722	CCTGAGGAAGGATGTGTTAAGATATCAGATGAGGTTACAGAATATCAAAGAATTCCATCA	Homo sapiens/Mus musculus	x	x		Inteferome
CUST_483_PI415269071	IL28RA	interleukin 28 receptor, alpha (interferon, lambda receptor) [Gallus gallus]	ENSGALG00000004231	XM_416356.2	CTTCAGACATCAATTTTGTAGTGCAGAATTGTGTTTTCTGATGCTTTGTTCTTAGCGTTA	Homo sapiens/Mus musculus	x	x		Inteferome
A_87_P035050	IL2RA	interleukin 2 receptor, alpha	ENSGALT00000010240	AY772091	TTTTGGGTTGTCTGGTTCAGCTGTTAAATACTGGCACAAGAAAAGGAGGAATCAGAGCTT	Homo sapiens/Mus musculus	x			Inteferome
A_87_P037224	IL3	interleukin 3	ENSGALT00000039981	AJ621251	TTCAAGAATTTTGAAGAACTATTGAAGTTCCTGAACATGTATGGTGTCTCAAAGAAGACG	Homo sapiens/Mus musculus	x			Inteferome
A_87_P037225	IL4	interleukin 4 [Gallus gallus]	ENSGALT00000011036	AJ621249	ACTACTTCAATGGAGAAGTTCCTAGCAGACCTACGTACCTTCTTCCACCAACTAGCTAAA	Homo sapiens/Mus musculus		x		Inteferome
CUST_18_PI415900391	IL4	interleukin 4 [Gallus gallus]	ENSGALG00000006827	NM_001007079.1	ATGGAGAAGTTCCTAGCAGACCTACGTACCTTCTTCCACCAACTAGCTAAAAATAAGTGA	Homo sapiens/Mus musculus		x		Inteferome
CUST_19_PI415269177	IL4	interleukin 4 [Gallus gallus]	ENSGALG00000006827	NM_001007079.1	ATGGAGAAGTTCCTAGCAGACCTACGTACCTTCTTCCACCAACTAGCTAAAAATAAGTGA	Homo sapiens/Mus musculus		x		Inteferome
A_87_P037223	IL5	interleukin 5 (colony-stimulating factor, eosinophil) [Gallus gallus]	ENSGALT00000039930	AJ621252	ATCCCTCACAGCACAACTGACAGGAGAGGGAGAATGTGACACAGAAAGGAAGAATGTAAA	Homo sapiens/Mus musculus		x		Inteferome
CUST_5_PI415900391	IL5	interleukin 5 (colony-stimulating factor, eosinophil) [Gallus gallus]	ENSGALG00000023822	NM_001007084.1	ATCCCTCACAGCACAACTGACAGGAGAGGGAGAATGTGACACAGAAAGGAAGAATGTAAA	Homo sapiens/Mus musculus		x		Inteferome
A_87_P037522	IL6ST	interleukin 6 signal transducer (gp130, oncostatin M receptor)	ENSGALT00000023728	AJ011688	GTTATATGCCTCAGTGAGAGAAGAGACTGGCTGTATTAGGCCTTCATTAGTGCCTGTTCA	Homo sapiens/Mus musculus	x	x	x	Inteferome
A_87_P017415	INOC1	INO80 complex homolog 1 (S. cerevisiae)	ENSGALG00000008553	CR354294	AAAGGAAGTACTGTGCTGTCACACAGCACGGAAGATCATTAATAGTCTACAGACAATTTG	Homo sapiens/Mus musculus	x			Inteferome
A_87_P018143	INOC1	INO80 complex homolog 1 (S. cerevisiae)	ENSGALT00000013933	CR353131	ATACAGCAAAGACAAAGAGTTGCAGCAATACCAGTACTACAGTGCAGGACTGCTGTCTAC	Homo sapiens/Mus musculus	x			Inteferome
A_87_P028460	INOC1	INO80 complex homolog 1 (S. cerevisiae)	ENSGALG00000008553	BU382495	ATGGGGATGACTCCTTTGTTAGTGTAGACTCTTGCATGCCAAGGTCCTTTCAGTGAGATA	Homo sapiens/Mus musculus	x			Inteferome
CUST_348_PI415269071	INOC1	INO80 complex homolog 1 (S. cerevisiae)		XM_421134.2	TGAGATGTAGGTGTGGGGCAGTTCTTCTGTCTGACACATTGAATTAAAAGGCTGTTCTGC	Homo sapiens/Mus musculus	x			Inteferome
A_87_P007331	INPP4B	inositol polyphosphate-4-phosphatase, type II, 105kDa	ENSGALT00000016060	TC196246	ACAGCAAACACTTGCAGACAGGTTTGGAGATACCACTTTGCAAGAAAACATTAACCAAGA	Homo sapiens/Mus musculus	x			Inteferome
A_87_P011852	INPP4B	inositol polyphosphate-4-phosphatase, type II, 105kDa	ENSGALG00000009880	CR523079	CATTGCTAGAATCTATGTGTACGGTCCTAAGACTTAAGATGTTATGTACAAACATTTCCT	Homo sapiens/Mus musculus	x			Inteferome
A_87_P020394	INPP4B	inositol polyphosphate-4-phosphatase, type II, 105kDa	ENSGALG00000009880	CN602621	TGACTAAAGACAATGTCTCTCCTTAGGGTCAGCATCAAACATTGTGGCAAACCACAGGCA	Homo sapiens/Mus musculus	x			Inteferome
A_87_P022308	INPP4B	inositol polyphosphate-4-phosphatase, type II, 105kDa	ENSGALT00000016060	BX935013	TTGACCCTTACCCTCAGAACTTCCGATGGTGGAAAGACAGTTGGTACCATTGAAGTCAAT	Homo sapiens/Mus musculus	x			Inteferome
A_87_P039699	INPP4B	inositol polyphosphate-4-phosphatase, type II, 105kDa	ENSGALG00000009880	A_87_P039699	CCTCCTCCCTCCAAGTTCTACATTTGGGAACTCAAATCTCTATTGACTTTTTAGCAAACA	Homo sapiens/Mus musculus	x			Inteferome
A_87_P040662	INPP5A	inositol polyphosphate-5-phosphatase, 40kDa	ENSGALG00000010493	A_87_P040662	CATATGCGCTCATAAAAATTCAATATAATTATTTCAGGCAACTTCAGGAAATGCAGCTGC	Homo sapiens/Mus musculus	x	x		Inteferome
A_87_P002678	INPP5E	inositol polyphosphate-5-phosphatase, 72 kDa	ENSGALG00000002364	TC220414	TGTGTGGGATGAAAAGAAGCAGCGTTGGGTTAATTTGGATGAACCAGAAGAAGAGAGTAA	Homo sapiens/Mus musculus	x			Inteferome
A_87_P008389	INPP5E	inositol polyphosphate-5-phosphatase, 72 kDa	ENSGALG00000001964	TC186136	AGTGACAGGCTGTGATGCAGCTGTCTCCACTTTTAAGCCCATATAGCAAGGGATTATTCA	Homo sapiens/Mus musculus	x			Inteferome
A_87_P039376	INPP5E	inositol polyphosphate-5-phosphatase, 72 kDa	ENSGALG00000002364	A_87_P039376	TCTTCTTGTCTCTGTGCATGCGTATAATTTCACTAATATTAAACGTGAGACTCAGAGATG	Homo sapiens/Mus musculus	x			Inteferome
A_87_P009890	IQGAP1	IQ motif containing GTPase activating protein 1 [Gallus gallus]	ENSGALG00000008600	CV862557	CGAATCTTGGACACTCCAGCTACTTCAGAGCAAGAAACAGAGCATCAAAGAGCTTTGCAA	Homo sapiens/Mus musculus	x	x		Inteferome
A_87_P016525	IQGAP1	IQ motif containing GTPase activating protein 1 [Gallus gallus]	ENSGALG00000008600	CR386372	AATATTGGATGAGTGAGGGCTGTGGACTCTTGGCTTCATATCTGAGCTTACAGCTGTGAA	Homo sapiens/Mus musculus	x	x		Inteferome
A_87_P026147	IQGAP1	IQ motif containing GTPase activating protein 1 [Gallus gallus]	ENSGALT00000014003	BU460133	GATTGTGCAAGCTGTTCTATATCTAGTAACAATGGAGAGAATCTTTGAATAAATCCTACC	Homo sapiens/Mus musculus	x	x		Inteferome
A_87_P030255	IQGAP1	IQ motif containing GTPase activating protein 1 [Gallus gallus]	ENSGALG00000008600	BU303417	AAAGGACACTGAAGAGTCACAGAGATTTTCTTTAGGAATTCTGGGCCATTAAACGAAGCA	Homo sapiens/Mus musculus	x	x		Inteferome
A_87_P041255	IQGAP1	IQ motif containing GTPase activating protein 1 [Gallus gallus]	ENSGALT00000014003	A_87_P041255	CACGAAGAGGTGAGGACACGCCTGGATGCCTCAATCAGAAATATGAAGACAGTGACAGAC	Homo sapiens/Mus musculus	x	x		Inteferome
CUST_508_PI415269069	IQGAP1	IQ motif containing GTPase activating protein 1 [Gallus gallus]	ENSGALG00000008600	XM_413959.2	TACCAGGAGTCAACTTTTTACTGGAACTTCTGAAACACAGAAAATTATATTTGAGCCTCA	Homo sapiens/Mus musculus	x	x		Inteferome
A_87_P036432	IRF5	interferon regulatory factor 5		AJ720409	TCTGACCCAGAACATTGCAGTACCTGGTCTGCTGCTACTCCAGGAGCACATCTGGAACAC	Homo sapiens/Mus musculus	x	x		Inteferome
CUST_20_PI415900419	IRF5	interferon regulatory factor 5		NM_001031587.1	AGTACCTGGTCTGCTGCTACTCCAGGAGCACATCTGGAACACACATCTGGAGCACCACCA	Homo sapiens/Mus musculus	x	x		Inteferome
A_87_P009462	IRF8	interferon regulatory factor 8	ENSGALT00000009243	L39767	TTTCTTTTTTCCCCCAAAGAATTTGCAATCCTGCTGAAGTCTGTGGTATGCCTTCCATGG	Homo sapiens/Mus musculus	x	x		Inteferome
A_87_P014549	IRF8	interferon regulatory factor 8	ENSGALG00000005757	CR389843	GGTCCTGAAATCCCCCAATTACGTGTTTGTACCAAGAAATGAGTAATGCTCATTGCAAAC	Homo sapiens/Mus musculus	x	x		Inteferome
A_87_P014550	IRF8	interferon regulatory factor 8	ENSGALG00000005757	CR389843	AGGTCCTGAAATCCCCCAATTACGTTTTGTACCAAGAAATGAGTAATGCTCATTGCAAAC	Homo sapiens/Mus musculus	x	x		Inteferome
A_87_P030250	IRF8	interferon regulatory factor 8	ENSGALG00000005757	BU303766	TTGTGGTTGTCCATCCCATTTCCACAACCAAAACCCGTCAGAACAAAGCGCCTTTGTGCT	Homo sapiens/Mus musculus	x	x		Inteferome
A_87_P038452	IRF8	interferon regulatory factor 8	ENSGALG00000005757	A_87_P038452	AATGCCTGAGAAAAAGCCCTGCTTTACTTAGCATGTGGTCCCTCTACTGCATCAAGAACT	Homo sapiens/Mus musculus	x	x		Inteferome
A_87_P040111	IRF8	interferon regulatory factor 8	ENSGALG00000005757	A_87_P040111	CTCACCAGCTGCCCCTTTTTTGCCTTGCTTTCAAGTCCTCTTCTTTATAACGAGAGAAAA	Homo sapiens/Mus musculus	x	x		Inteferome
A_87_P037679	ITGA3	integrin, alpha 3 (antigen CD49C, alpha 3 subunit of VLA-3 receptor)		AF330146	CATGCTCACCCCCCATCTGCTGGGGGCCAATAAAGCCTTGCTCTGGGATTTGTAACCTCT	Homo sapiens/Mus musculus	x			Inteferome
A_87_P009323	ITGAV	integrin, alpha V (vitronectin receptor, alpha polypeptide, antigen CD51)	ENSGALT00000004182	M60517	GACATGTTTTTAACAGACCGACTTTATATGAGCTACTACAGACTCTTCACACAGCTGAAC	Homo sapiens/Mus musculus	x			Inteferome
CUST_93_PI415269069	ITGAV	integrin, alpha V (vitronectin receptor, alpha polypeptide, antigen CD51) [Gallus gallus]	ENSGALG00000002655	NM_205439.1	ATATGAGCTACTACAGACTCTTCACACAGCTGAACCCAACAGCTTCCATAGATACTTGAA	Homo sapiens/Mus musculus	x			Inteferome
A_87_P006320	ITGB1	integrin, beta 1 (fibronectin receptor, beta polypeptide, antigen CD29 includes MDF2, MSK12)	ENSGALG00000007145	TC202422	TTATTAAAGCAATAAGTGTCCACCAGACACAGTTTGTTCCACACCCAAAGCCAGACTATC	Homo sapiens/Mus musculus	x	x		Inteferome
A_87_P035257	ITGB1	integrin, beta 1 (fibronectin receptor, beta polypeptide, antigen CD29 includes MDF2, MSK12)	ENSGALG00000007145	AY159125	AAAGGAGAAGATGAATGCCAAGTGGGATACGGGTGAAAATCCTATTTACAAGAGCGCCGT	Homo sapiens/Mus musculus	x	x		Inteferome
A_87_P039316	ITGB1	integrin, beta 1 (fibronectin receptor, beta polypeptide, antigen CD29 includes MDF2, MSK12)	ENSGALG00000007145	A_87_P039316	ATTTCCACTGAGACCTCTCTCTAAATGTGCTTCATTCCCCCAGGGTTAGTAGTAGAAGTA	Homo sapiens/Mus musculus	x	x		Inteferome
A_87_P040186	ITGB1	integrin, beta 1 (fibronectin receptor, beta polypeptide, antigen CD29 includes MDF2, MSK12)	ENSGALG00000007145	A_87_P040186	CCCTGCTTTGTTCATGGAAAAGACTGAGTTCTGCCTTTTTTGTTTCACTCACTGTGAAGA	Homo sapiens/Mus musculus	x	x		Inteferome
A_87_P041140	ITGB1	integrin, beta 1 (fibronectin receptor, beta polypeptide, antigen CD29 includes MDF2, MSK12)	ENSGALG00000007145	A_87_P041140	TCGGATTTTACTGGTTCCATCTTGTCGTTGCATAAATGTGCATGATGTTTCCATTTATAA	Homo sapiens/Mus musculus	x	x		Inteferome
A_87_P008850	ITGB2	integrin, beta 2 (complement component 3 receptor 3 and 4 subunit)	ENSGALT00000012144	X71786	GCCGAGAAGTTTGAGAGTGAAGTGGGGAAGCAGTTCATCTCAGGGAACCTGGATGCCCCT	Homo sapiens/Mus musculus	x			Inteferome
A_87_P011334	ITGB5	integrin, beta 5	ENSGALG00000011778	CR523835	GCAATAGGGTGTCAGATTTGTAAATATACTCTAAAATACCAAAACCACTTCTGTAAAGGG	Homo sapiens/Mus musculus	x	x		Inteferome
A_87_P035167	ITGB5	integrin, beta 5	ENSGALT00000019224	AY434090	GGGGGAATTAGCTTAAAAAGAGGAGGGTGTTGGAAGCATCTGTGTAAGAAATTAGGATAC	Homo sapiens/Mus musculus	x	x		Inteferome
A_87_P038344	ITGB5	integrin, beta 5	ENSGALG00000011778	A_87_P038344	AACCATGGACCTTTGGTGAACTTGCACCAGATTATGTGTTTGCATCCTAACGTGGAACTG	Homo sapiens/Mus musculus	x	x		Inteferome
A_87_P007780	ITGB6	integrin, beta 6	ENSGALG00000011141	TC192193	GGAGTGCCCAAAGGAGTAGGGAAATCCAGATATAGCCGGTGTGAATAATCTGTTACTCTT	Homo sapiens/Mus musculus	x	x		Inteferome
A_87_P032028	ITGB8	integrin, beta 8	ENSGALT00000017676	BU237612	GCTCTCCGAAAAATTGATTGATAATAACATCAATGTCATTTTTGCAGTTCAAGGAAGCCA	Homo sapiens/Mus musculus	x	x		Inteferome
A_87_P033761	ITGB8	integrin, beta 8	ENSGALT00000017677	BU137894	TAATTCTGCAGGGAAATAGCAATAAAGTTAAATCTTCAGCTGATTAACGAGTCTCTGCGA	Homo sapiens/Mus musculus	x	x		Inteferome
A_87_P003543	ITPR1	inositol 1,4,5-triphosphate receptor, type 1 [Gallus gallus]	ENSGALT00000013505	TC213281	AATTTCTGTATCATCTGCTGTACCTCCTGATCTGTGCTCTGGGGCTCTTTGTACACGAAT	Homo sapiens/Mus musculus	x		x	Inteferome
A_87_P004700	ITPR1	inositol 1,4,5-triphosphate receptor, type 1 [Gallus gallus]	ENSGALG00000008294	TC205930	AGTGGGGTAAAGCACTCCGTCATGTGCTAAATGCTGTCATGTTACAATCAGTCACTTGGT	Homo sapiens/Mus musculus	x		x	Inteferome
A_87_P027845	ITPR1	inositol 1,4,5-triphosphate receptor, type 1 [Gallus gallus]	ENSGALT00000013505	BU411691	TATTGGAAGGACTAAAAGAGAGCACTGAATTGCACTTGAAAAGAATATTTTGACTACGTG	Homo sapiens/Mus musculus	x		x	Inteferome
A_87_P029892	ITPR1	inositol 1,4,5-triphosphate receptor, type 1 [Gallus gallus]	ENSGALT00000013505	BU319505	AACCCTTTGGGAACAGAAGAGGATGGACCTCGTGTTAGAACTGAAGAACAACGCTTCAAA	Homo sapiens/Mus musculus	x		x	Inteferome
A_87_P037698	ITPR1	inositol 1,4,5-triphosphate receptor, type 1 [Gallus gallus]	ENSGALT00000036216	AF312710	TAAAACAAGATTTGGACCAGCTGAGATCTATTGTGGAAAAATCCGAGCTTTGGGTATACA	Homo sapiens/Mus musculus	x		x	Inteferome
A_87_P038559	ITPR1	inositol 1,4,5-triphosphate receptor, type 1 [Gallus gallus]	ENSGALG00000008294	A_87_P038559	ATGCAGTTTAGGTCCTCGCAAAGTTTATGGTATTAGGCTATTAAATGTGATCTCAGAGGA	Homo sapiens/Mus musculus	x		x	Inteferome
A_87_P008782	JAG1	jagged 1 (Alagille syndrome)	ENSGALT00000039291	X95283	CAGGACAACAGAGACTTGGAAAGTGCACAAAGTTTAAATAGAATGGAGTACATTGTATAG	Homo sapiens/Mus musculus	x	x		Inteferome
A_87_P022024	JAG1	jagged 1 (Alagille syndrome)		BX935649	GGGAAAAAAGCAATTGCTTCAAGCTTTTTCCTAGCAGACACCCACGAGAAAGGCTCGTAA	Homo sapiens/Mus musculus	x	x		Inteferome
A_87_P000432	JAK2	Janus kinase 2 (a protein tyrosine kinase)	ENSGALG00000015027	TC226796	TTCAAGATGTTGCTTGACAAATGGTATACAATGATGTGGCTTTTCTTATTTAGACTTGGC	Homo sapiens/Mus musculus	x	x		Inteferome
A_87_P015010	JAK2	Janus kinase 2 (a protein tyrosine kinase)	ENSGALG00000015027	CR389133	CATTTCGTGTAAGACTGTCTTCAGTTTGTTTCTGAATATGAAAAAGCCAAACATACTGCT	Homo sapiens/Mus musculus	x	x		Inteferome
A_87_P035335	JAK2	Janus kinase 2 (a protein tyrosine kinase)	ENSGALT00000038380	AM179859	TGGAGTCTGTGTGTGTGGAGAGGAGAATATCCTTGTACAAGAGTATGTGAAATTTGGATC	Homo sapiens/Mus musculus	x	x		Inteferome
CUST_1_PI415900827	JAK2	Janus kinase 2 (a protein tyrosine kinase)	ENSGALG00000015027	NM_001030538.1	ACTTGGTCTGCTGTGTATAATTGACATATGTGCACATGTGCATCTATCTGTGCTGGGAGT	Homo sapiens/Mus musculus	x	x		Inteferome
A_87_P016738	JARID1A	jumonji, AT rich interactive domain 1A	ENSGALG00000012986	CR386041	TTCAAAGTTACACCTGGCTTTGCCAGAGGACCAGAGGGCTTGGGGTCATCCTGGGTGACA	Homo sapiens/Mus musculus	x			Inteferome
A_87_P028902	JARID1A	jumonji, AT rich interactive domain 1A		BU367763	AATTCGTGACACAACGAGGAAAGTATGGTCAGCATATCCTGTTAACTGTCGAGCGTATCC	Homo sapiens/Mus musculus	x			Inteferome
A_87_P031391	JARID1A	jumonji, AT rich interactive domain 1A	ENSGALT00000021199	BU262290	TGAGCCCTCGCACTGATATTGGTGTTTATGGAAGCAGTAAGAATAGACGGAAGAGGGCAA	Homo sapiens/Mus musculus	x			Inteferome
A_87_P012325	JMJD2A	jumonji domain containing 2A		CR407065	GGGGCTGTGGAGCAGATAGGCCACCTTCCTTTTTGCATAGGATGACGGGATGACTTTTCT	Homo sapiens/Mus musculus	x	x		Inteferome
A_87_P009238	JUN	jun oncogene	ENSGALG00000010870	NM_001031289	AGGGAGGTTTGTGGGAGGCTGATAAAGAAACAAGAACTGTTCTGCCTGCCTTCAGTAAAT	Homo sapiens/Mus musculus	x	x	x	Inteferome
CUST_8_PI415900415	JUN	jun oncogene	ENSGALG00000010870	NM_001031289.1	GATAAAGAAACAAGAACTGTTCTGCCTGCCTTCAGTAAATGGTGTATGTACATATCCTTT	Homo sapiens/Mus musculus	x	x	x	Inteferome
A_87_P024394	KCTD14	potassium channel tetramerisation domain containing 14	ENSGALG00000017266	BX930218	GGGGACAGGAAGAAATGCGTGGGCCCATAGAAATCTCGTTTGGTTGTTTGCCAAATTAAA	Homo sapiens/Mus musculus	x	x		Inteferome
A_87_P016405	KDELR2	KDEL (Lys-Asp-Glu-Leu) endoplasmic reticulum protein retention receptor 2	ENSGALT00000011481	CR386542	TTGGCAGTGCAGGTTGTGAAGAGTGAGAGTTATGGTTCTGTTGCTTAGTGGCAAATGCTT	Homo sapiens/Mus musculus	x	x		Inteferome
A_87_P036743	KDELR2	KDEL (Lys-Asp-Glu-Leu) endoplasmic reticulum protein retention receptor 2	ENSGALT00000011481	AJ719955	ATTCAGTGTATGGTTTCAATATGGAATAATTCCAAAAGTGAGATTTTTGTGAGATTGTTT	Homo sapiens/Mus musculus	x	x		Inteferome
A_87_P041891	KDELR2	KDEL (Lys-Asp-Glu-Leu) endoplasmic reticulum protein retention receptor 2	ENSGALG00000007089	A_87_P041891	GGTGTCACATCTTTGCATTTGCTAAACTTTAAAATTTTTCCTTTCCTACAGTACTCAAGG	Homo sapiens/Mus musculus	x	x		Inteferome
A_87_P037176	KIF11	kinesin family member 11	ENSGALT00000010981	AJ719314	TCTGTACCTGCCTTACTCTGATTCCTGTTACTATGAAGTAGATAGTAGTCTTTGGGATAC	Homo sapiens/Mus musculus	x	x		Inteferome
A_87_P000250	KIF1A	kinesin family member 1A	ENSGALG00000006221	TC227161	ACAGCCATTGGTGGCTCCCTTTAGAGACGCACCGGATGGGCAAGTCTCTGTTTCCTGACA	Homo sapiens/Mus musculus	x	x		Inteferome
A_87_P015697	KIF1A	kinesin family member 1A	ENSGALT00000010045	CR387607	GGTTGTGGGTCGGATCCGGAACACCCCAGAAGCTGATGAGTCTCTTATTGACCCCAACAT	Homo sapiens/Mus musculus	x	x		Inteferome
A_87_P038976	KIF1A	kinesin family member 1A	ENSGALG00000006221	A_87_P038976	TTCCTCATCTCTGACTTCTTTTGTCTCTTGGTTTCCAATTCAGATCCAAGCTGTCCCAGA	Homo sapiens/Mus musculus	x	x		Inteferome
A_87_P030499	KIF9	kinesin family member 9	ENSGALT00000008851	BU294136	CGGATCAAAAGCACACATACAGCAGAACCATGTCATCCCTCAAGCTAATGCACAAGAAAC	Homo sapiens/Mus musculus	x			Inteferome
CUST_13_PI415900427	KIFC1	kinesin family member C1		NM_001081698.1	TTTGTAATGCCCCTTCTAATAAAGAACCCCCAGCGGTGGGGGCGCACTTCCGCTTTTGCG	Homo sapiens/Mus musculus	x	x		Inteferome
A_87_P017598	KLF11	Kruppel-like factor 11	ENSGALG00000016440	CR354013	CGTAGTTTGTTATTTTTCCAGAGCGTTGGCCTCCTCTGGTTGATTAATGTCAGCTGAATC	Homo sapiens/Mus musculus	x			Inteferome
A_87_P036471	KLF11	Kruppel-like factor 11	ENSGALG00000016440	AJ720349	AACTCGACGATGCTCTCTCTTCACGTGGCCTTATACTTCTCCACAGTACTTTGTATCAAA	Homo sapiens/Mus musculus	x			Inteferome
A_87_P037065	KPNA2	karyopherin alpha 2 (RAG cohort 1, importin alpha 1)	ENSGALT00000005672	AJ719475	TCATAAAAACAACATTCAAAAAGAAGCCGCCTGGACAATGTCCAACATCACAGGTGGACG	Homo sapiens/Mus musculus	x	x		Inteferome
A_87_P036865	KPNA4	karyopherin alpha 4 (importin alpha 3)	ENSGALT00000015544	AJ719777	ATGAGAAGACAAAGGAATGAAGTTCTCGTGGAGTTGAGAAAGAACAAAAGAGACGAACAC	Homo sapiens/Mus musculus	x	x		Inteferome
A_87_P027322	KRAS	v-Ki-ras2 Kirsten rat sarcoma viral oncogene homolog [Gallus gallus]	ENSGALG00000014033	BU425531	CTGTATGTACATTACAAACGTATTACTGAGGTTTGAAGTATCGTATGGATGATTCTCTTC	Homo sapiens/Mus musculus		x		Inteferome
A_87_P033234	KRAS	v-Ki-ras2 Kirsten rat sarcoma viral oncogene homolog [Gallus gallus]	ENSGALG00000014033	BU209359	CTCCCTGTGCATTCACACACCTGTGGATGACTTGCCGACTGAAGCTGAATATTTCTAAAT	Homo sapiens/Mus musculus		x		Inteferome
A_87_P039393	KRAS	v-Ki-ras2 Kirsten rat sarcoma viral oncogene homolog [Gallus gallus]	ENSGALG00000014033	A_87_P039393	CAGTGAATGTTAGCTGTTTTTGTATCGGGGTGCACAACAAAAAGATGAGCAGGAGAGTAA	Homo sapiens/Mus musculus		x		Inteferome
A_87_P035128	KRT14	keratin 14	ENSGALT00000006100	AY574987	GGAGCTGCGCAGCAAGATTCTTGCCGCAACTGTTGAGAATGCCAACATTGTCCTGCAGAT	Homo sapiens/Mus musculus	x			Inteferome
CUST_10_PI415922305	KRT14	keratin 14	ENSGALG00000023855	NM_001001311	CCACGCGCAGCTGCATTTGTGCATTCTGTACACATTTAATAAAGCTTTGTTTTTCATTCA	Homo sapiens/Mus musculus	x			Inteferome
CUST_208_PI415269069	KRT4	keratin 4 [Gallus gallus]	ENSGALG00000018943	XM_001231585.1	TGTTTGCTTAAGCCTTTCTCCTTTGGCATGTGCCATACCCCAATAAACACTAGAGGCAGT	Homo sapiens/Mus musculus	x			Inteferome
A_87_P035132	KRT5	keratin 5	ENSGALT00000016650	AY574983	AGGATGGTTCCAGCCAACGGTGTGTTTCCTGCCTTCCAAAAGCAACGTGCTGTCTTACCA	Homo sapiens/Mus musculus	x			Inteferome
CUST_6_PI415922305	KRT5	keratin 5		NM_001001195	GTGTGTTTCCTGCCTTCCAAAAGCAACGTGCTGTCTTACCAATCAGTGCTGTACATAGCT	Homo sapiens/Mus musculus	x			Inteferome
A_87_P036520	LACTB	lactamase, beta	ENSGALG00000003505	AJ720272	TCATTTTAGTAGCGGGGCTTTTTTCCTCATCCAGATCTTTGACCAACATTCAAAAAATAA	Homo sapiens/Mus musculus	x		x	Inteferome
A_87_P002948	LAG3	lymphocyte-activation gene 3	ENSGALG00000019251	TC218644	TCATTCAGCGGTAGAGGGGATCCTACAGAGGACTGCACGTATTACACATTTTGAGCATTT	Homo sapiens/Mus musculus	x	x		Inteferome
A_87_P020382	LAG3	lymphocyte-activation gene 3	ENSGALG00000019251	CN778193	TGGCAGACGCGCCCTTTTTTGCAGCCCCAGAGCCAGAATGCAGACCATAAGCAGGAAGAA	Homo sapiens/Mus musculus	x	x		Inteferome
A_87_P008964	LAMP1	lysosomal-associated membrane protein 1	ENSGALT00000030221	X07775	CTGATGAAACTTTATTCCCTAATGCAACCGAAGGAAAAGTGATGGTAGCGACACAAAAAT	Homo sapiens/Mus musculus	x	x		Inteferome
A_87_P035415	LAMP3	lysosomal-associated membrane protein 3	ENSGALT00000039697	AM063277	TGAAGAACGTGACTGTGCCCCCATACAACCAAATCACAACACATGTGGACACAGTTACAA	Homo sapiens/Mus musculus	x	x	x	Inteferome
A_87_P036482	LAP3	leucine aminopeptidase 3 [Gallus gallus]	ENSGALG00000006334	AJ720335	GTGTTGGACCTACCTGAGGTATTTAATACCAGACTGTGACCAAAGGAGCTACTTCATGTA	Homo sapiens/Mus musculus	x		x	Inteferome
CUST_5_PI415900415	LAP3	leucine aminopeptidase 3 [Gallus gallus]	ENSGALG00000006334	NM_001031336.1	GACTGTGACCAAAGGAGCTACTTCATGTATAAAGTAAGCACAGTTCTTGTGACCAAAAAA	Homo sapiens/Mus musculus	x		x	Inteferome
A_87_P014707	LAPTM4B	lysosomal associated protein transmembrane 4 beta	ENSGALG00000016005	CR389610	ACATGCAGTCATAGGGAATGTAGGACTTTGCATTATCAAACAGGTCAAACAGGTTCAGAG	Homo sapiens/Mus musculus	x			Inteferome
A_87_P007432	LARGE	like-glycosyltransferase		TC195432	CATCTGCTGGTATATATAAAGAAAAGCAAAAAGGCCACATTTTTGACCAGAAATAACAGG	Homo sapiens/Mus musculus	x	x		Inteferome
A_87_P010911	LARGE	like-glycosyltransferase	ENSGALG00000012559	CR524414	GCTAAAATTCGTGGGTTTTGTGCTTCTGTCTGTCACATAAAGAACCACAACTTATGTGGA	Homo sapiens/Mus musculus	x	x		Inteferome
A_87_P017164	LARGE	like-glycosyltransferase	ENSGALT00000013712	CR385383	TCTCCGATCATACCCGCTCAGAGCTGTGCTACACTGAGGTCTCAGATCTCAAGGTGATCC	Homo sapiens/Mus musculus	x	x		Inteferome
A_87_P039134	LARGE	like-glycosyltransferase	ENSGALG00000012559	A_87_P039134	AGGGATTTGAATCCCATATCCAAAAGCAGTGCCTACACCTCTGGGTTGCTGCTCAAAAAT	Homo sapiens/Mus musculus	x	x		Inteferome
A_87_P004969	LARP5	La ribonucleoprotein domain family, member 5	ENSGALG00000006672	TC205353	ATATCCACAAAGTAAATTTAGCTGTGTCCCGAGTGCACCGAGAGCCACAAGATGACACAT	Homo sapiens/Mus musculus	x	x		Inteferome
A_87_P012540	LARP5	La ribonucleoprotein domain family, member 5	ENSGALG00000006672	CR406777	CAGAAAATGGGTGAAATGAAGGGAGGATTAAACTGGGTCATAAGCTGTATTACAAATGTG	Homo sapiens/Mus musculus	x	x		Inteferome
A_87_P015056	LARP5	La ribonucleoprotein domain family, member 5	ENSGALG00000006672	CR389063	GATGTGGAGGTTTCAGACGCTGGTATTCACACTTTCTCTGGCAAGAAAAAGGGAGAACAT	Homo sapiens/Mus musculus	x	x		Inteferome
A_87_P024884	LARP5	La ribonucleoprotein domain family, member 5	ENSGALG00000006672	BX274986	GACACCTAAATACCCTTGCAATCATCTATGACATAAACTATATCATCAGATGTGTTCTTG	Homo sapiens/Mus musculus	x	x		Inteferome
A_87_P027884	LARP5	La ribonucleoprotein domain family, member 5	ENSGALG00000006672	BU410077	TGTGTACAGCTAGTCATAATGCTCACTGGTACATAAGGTAATCTCTTGAGACCAGCAGGA	Homo sapiens/Mus musculus	x	x		Inteferome
A_87_P038498	LARP5	La ribonucleoprotein domain family, member 5	ENSGALG00000006672	A_87_P038498	CTTACCTACTGAGCTGTGAATTCCCTTATGCGCCAGTGGAGCTACTGCTCATTAAATCTA	Homo sapiens/Mus musculus	x	x		Inteferome
A_87_P027603	LARS2	leucyl-tRNA synthetase 2, mitochondrial	ENSGALG00000011877	BU419520	CACTGCACAGGTCTGAATTTGGCACTTTCTGAATTCCATCTGTGCGGGTCAATGAAAGAT	Homo sapiens/Mus musculus	x	x		Inteferome
A_87_P028276	LARS2	leucyl-tRNA synthetase 2, mitochondrial	ENSGALT00000019376	BU387619	ACTTTGTACTCATCATAACTGGATTGCTGATGTGCTGCATCAGTCCTGGCCCAAAGTAGA	Homo sapiens/Mus musculus	x	x		Inteferome
A_87_P039658	LARS2	leucyl-tRNA synthetase 2, mitochondrial	ENSGALG00000011877	A_87_P039658	TTCCTGAGTCCCAAGAAGCCATTCAGTTGTCTGTTCAAACATGTGGAACAGGCACCAAAT	Homo sapiens/Mus musculus	x	x		Inteferome
A_87_P006204	LBA1	lupus brain antigen 1	ENSGALT00000019695	TC202634	CATTGAACTGGTGTATTTGCTTCTGACCAAGGGTGCAGATCCTCGAAATATCTCCTTTGC	Homo sapiens/Mus musculus		x		Inteferome
A_87_P010084	LBA1	lupus brain antigen 1	ENSGALG00000012057	CV861416	CTTGGGGTACCTCTCTTTTATATTTTTATAGACAAGAATGATCATTCCTATGCTTGTTCG	Homo sapiens/Mus musculus		x		Inteferome
A_87_P017756	LBA1	lupus brain antigen 1	ENSGALT00000019695	CR353727	CAAGAGGACAAATGGTATCCAAACTCTCATGTACAGCAAACCAGTTGTATTTGGAAGCAG	Homo sapiens/Mus musculus		x		Inteferome
A_87_P026364	LBA1	lupus brain antigen 1	ENSGALT00000019695	BU454653	GAACTCAGTTTGGCACTTGTACTGACAGTTTATGAAGCAAAGGGCTGGAATTTGATGATG	Homo sapiens/Mus musculus		x		Inteferome
A_87_P008795	LCAT	lecithin-cholesterol acyltransferase		X91011	AGGCAACAAGCTGAGCCCCTGCTGCAAGACTGGCTTAGAATTAGCAGATCTAATAAACAT	Homo sapiens/Mus musculus	x			Inteferome
A_87_P002353	LCOR	ligand dependent nuclear receptor corepressor	ENSGALG00000023649	TC222741	GAAAAATAAATAACGCAAAAAGTGATGTTACCCAAGCAAGGCCTTCTAATAAAGGAGTGG	Homo sapiens/Mus musculus		x		Inteferome
A_87_P021143	LCOR	ligand dependent nuclear receptor corepressor	ENSGALT00000012355	CF249917	TGGACCTTACTGTCAGAAAGTCTCAGTCAGAACCTAGTGAACAGACGGTGTGCTTGATTT	Homo sapiens/Mus musculus		x		Inteferome
A_87_P027412	LCOR	ligand dependent nuclear receptor corepressor	ENSGALT00000012355	BU423463	TCCAAGAAGCTTGCAGGATGGAACCAGGAAGGTTATGGCCACTCTACATCTCTTAAAGTA	Homo sapiens/Mus musculus		x		Inteferome
A_87_P036964	LCP1	lymphocyte cytosolic protein 1 (L-plastin) [Gallus gallus]	ENSGALT00000027443	AJ719624	CTCCTTCCCCAGCCCCTTCAGAATTGCCTTAATAAAGAGCCGATATCCAATGATATGAGA	Homo sapiens/Mus musculus	x	x		Inteferome
A_87_P039260	LCP1	lymphocyte cytosolic protein 1 (L-plastin) [Gallus gallus]	ENSGALG00000016986	A_87_P039260	CTGACACCCTGGTCATTGTGGGGAAGGCATAGGGTAACTCCTTGTACCTGGAGGTGCTTC	Homo sapiens/Mus musculus	x	x		Inteferome
CUST_4_PI415900393	LCP1	lymphocyte cytosolic protein 1 (L-plastin) [Gallus gallus]	ENSGALG00000016986	NM_001008440.1	CTTAATAAAGAGCCGATATCCAATGATATGAGAAATCTCTCCGAATAAAGTGTTCTACAG	Homo sapiens/Mus musculus	x	x		Inteferome
A_87_P024675	LDHB	lactate dehydrogenase B [Gallus gallus]	ENSGALT00000021652	BX929571	AGAACTGGAAGGAAGTCCACAAAGCAGGTTGTTGAAAGTGCCTATGAGGGTAATCAGACT	Homo sapiens/Mus musculus	x	x		Inteferome
A_87_P037774	LDHB	lactate dehydrogenase B [Gallus gallus]	ENSGALG00000013257	AF218801	CGCGCTGGAATGCCGGCCCGTTAAACCGAACCTCCTCCAATCCCTTCTGTGTAGGACGTT	Homo sapiens/Mus musculus	x	x		Inteferome
A_87_P039017	LDHB	lactate dehydrogenase B [Gallus gallus]	ENSGALG00000013257	A_87_P039017	TATTTGTGGGGGAAAAAATGGTGAAGGGCTTTCACTTGCTGATACTTAAGCCTTGCCAGC	Homo sapiens/Mus musculus	x	x		Inteferome
CUST_1_PI415900433	LDHB	lactate dehydrogenase B [Gallus gallus]	ENSGALG00000013257	NM_204177.1	GCTAAACATAAGCTTGCTGTAACGCACAGACCTTATGAACAAATAAAGCAACTTTCAGGC	Homo sapiens/Mus musculus	x	x		Inteferome
A_87_P033752	LGMN	legumain	ENSGALT00000017577	BU138109	TCAATTGGCACTCTCCTTTGTATGAGTATGCGCTGAGACAACTGTATGCTTTGGTCAATG	Homo sapiens/Mus musculus	x			Inteferome
A_87_P037392	LIFR	leukemia inhibitory factor receptor alpha	ENSGALT00000005924	AJ416111	ATTCAATGTTTGACTCAGGGGTACAAACTTGGGAAAAAAGTGTAACACTGATTTAAACCT	Homo sapiens/Mus musculus	x	x		Inteferome
CUST_346_PI415269069	LIFR	leukemia inhibitory factor receptor alpha [Gallus gallus]	ENSGALG00000003733	NM_204575.1	GTACAAACTTGGGAAAAAAGTGTAACACTGATTTAAACCTCAACAAGAACTGCATGAAGT	Homo sapiens/Mus musculus	x	x		Inteferome
A_87_P036969	LIG3	ligase III, DNA, ATP-dependent	ENSGALT00000003599	AJ719618	GTGTAGACCAACACCCTTATCTAGGTGCTGGTTTCATCTCGGTGGGTTTTTAAAGTTTGG	Homo sapiens/Mus musculus	x	x		Inteferome
A_87_P009443	LIMK2	LIM domain kinase 2	ENSGALG00000006950	L48894	TGGAAAACACAGGTACAAACATATACACGCACACACACACACTGTCCTGGTTGGGTCTTT	Homo sapiens/Mus musculus	x	x		Inteferome
A_87_P009802	LIMK2	LIM domain kinase 2	ENSGALT00000011263	D26310	ATTTGAGGGGACCTCTGAAGGGAAGAGTCCTAGGTAATGTGTGGGTGAGATTTAAGAACT	Homo sapiens/Mus musculus	x	x		Inteferome
A_87_P030024	LIMK2	LIM domain kinase 2	ENSGALG00000006950	BU313785	ACTCAAGTTTACCGAAGGTGATGCACTACTGCTGGATTCACAGTTTCAGACTGAAAACCA	Homo sapiens/Mus musculus	x	x		Inteferome
A_87_P008946	LMNB2	lamin B2 [Gallus gallus]	ENSGALT00000000640	X16880	TCGCATACGTGAGTTGAAGGAAACGATGGCTGGTGAACGGGATAAATTTAGGAAGATGCT	Homo sapiens/Mus musculus	x	x		Inteferome
A_87_P013954	LMNB2	lamin B2 [Gallus gallus]	ENSGALG00000000470	CR390745	TCTTATGTGTACTGTGAATGTAAACCAACTTACTGTAGTTGTTTTGTGTGTTATTGAGCC	Homo sapiens/Mus musculus	x	x		Inteferome
A_87_P034485	LMNB2	lamin B2 [Gallus gallus]		BU114647	CAGAACAGTAACTTCTCCGTTCAGCTCTGTTCGTAACGATGGTGGTGATGTGATTGAATT	Homo sapiens/Mus musculus	x	x		Inteferome
CUST_274_PI415269069	LMNB2	lamin B2 [Gallus gallus]	ENSGALG00000000470	NM_205285.1	CAGAGCCACTGAAAACTATTTTTATACGTATCATCTGATTTCTTTGATGGTTACTCCTTG	Homo sapiens/Mus musculus	x	x		Inteferome
A_87_P037596	LMO2	LIM domain only 2 (rhombotin-like 1) [Gallus gallus]	ENSGALT00000000471	AF468789	AGGATTGTGCAATTGACTTTTCTTTTCAACTTGTTTTAGTTACTCAGTCTAGACAACTGC	Homo sapiens/Mus musculus	x	x		Inteferome
CUST_217_PI415269069	LMO2	LIM domain only 2 (rhombotin-like 1) [Gallus gallus]	ENSGALG00000000351	NM_204271.1	TTTAGTTACTCAGTCTAGACAACTGCTCCTAATGTAGACATGAAGAGGAATACTGGTAAA	Homo sapiens/Mus musculus	x	x		Inteferome
A_87_P036602	LPGAT1	lysophosphatidylglycerol acyltransferase 1	ENSGALT00000016009	AJ720154	GGGAGAGTTTAAATGATTCAATGCCAACCATCTTAATGTTTTGCTAAGAAATAACAGAGG	Homo sapiens/Mus musculus	x	x		Inteferome
A_87_P009270	LPIN2	lipin 2	ENSGALT00000023948	NM_001006386	CTCACCTAGAAATGGACTTTCGTATTCAGCTACTCGACTTCAGTTTAAATGTGAAGAACT	Homo sapiens/Mus musculus	x			Inteferome
A_87_P014485	LTK	leukocyte receptor tyrosine kinase [Gallus gallus]		CR389932	TTGCTTTGCTGATGGAAGACAACCAACTCATTTTAAAGGAAAGCATCAGTACCCACGGGA	Homo sapiens/Mus musculus	x	x		Inteferome
A_87_P009472	LY6E	lymphocyte antigen 6 complex, locus E [Gallus gallus]	ENSGALT00000026025	L34554	TCCAGTATCAGAGACCTAATTGGCTGGGCCTAACCCTACTCCTCCTCCTTTGGACGTACC	Homo sapiens/Mus musculus	x	x	x	Inteferome
A_87_P011818	LY6E	lymphocyte antigen 6 complex, locus E [Gallus gallus]	ENSGALG00000016152	CR523130	CTTGTCCTGGTTTCCTACCTACTTTTCCTACCTGCTAGACTCAAAACAAGCCAAAAGTGA	Homo sapiens/Mus musculus	x	x	x	Inteferome
CUST_49_PI415269069	LY6E	lymphocyte antigen 6 complex, locus E [Gallus gallus]	ENSGALG00000016150	NM_204775.1	AACAAATGACATGTACCTTGTCCCTCTGAGCTCTGTAAGTGCCAGACCTGAATAAACATG	Homo sapiens/Mus musculus	x	x	x	Inteferome
A_87_P023475	LY96	lymphocyte antigen 96 [Gallus gallus]	ENSGALT00000025232	BX932484	ACTGTTATATTACAAGCATTCTCTGATGATTCTGAGCAGAATATTATCACGTGCTTGAAC	Homo sapiens/Mus musculus	x		x	Inteferome
CUST_235_PI415269071	LY96	lymphocyte antigen 96 [Gallus gallus]	ENSGALG00000015648	XM_418301.2	GCTGTGCCTTCAGTTATGGAAAAGCCAAGTATTTCAGACTATGCTAAATTAATACAAGAA	Homo sapiens/Mus musculus	x		x	Inteferome
A_87_P023309	M6PRBP1	mannose-6-phosphate receptor binding protein 1	ENSGALT00000003248	BX932860	AGTGGATCAGGTTATCTCTGAAACAAAAGAGCTGGTGTCATCCACAGTGGCTGATGCAAA	Homo sapiens/Mus musculus	x			Inteferome
A_87_P029089	MAD2L1BP	MAD2L1 binding protein	ENSGALG00000010305	BU359585	AGACACGCTTGCTGAACTGACATATACTGGGTAACAGTCTTCCTGAGTTTACTCTCCTGA	Homo sapiens/Mus musculus	x	x		Inteferome
A_87_P006817	MAFG	v-maf musculoaponeurotic fibrosarcoma oncogene homolog G (avian)	ENSGALT00000011813	TC200127	AAACGGACGCCCGGTCTTAGTGAAGCGAGTGTTGCCTGAGCTTGTCTGTGCAGGGCAATT	Homo sapiens/Mus musculus	x			Inteferome
A_87_P009807	MAFK	v-maf musculoaponeurotic fibrosarcoma oncogene homolog K	ENSGALT00000006656	D16187	AGAAGCTGGCCAGAGAAAACAGCAGCATGAAGCTAGAGCTGGACGCCTTGCGCTCCAAGT	Homo sapiens/Mus musculus	x			Inteferome
A_87_P024718	MALL	mal, T-cell differentiation protein-like	ENSGALT00000040136	BX929438	AAGGTGTCCTGGCACCTCCACCGACCCTGTCGAGACGCGGCTGTTTTTTCAGTTCATTGA	Homo sapiens/Mus musculus	x			Inteferome
A_87_P013764	MAML1	mastermind-like 1 (Drosophila)	ENSGALT00000009539	CR391039	GATCTTAATCTTAACGAGCAAGAATGGAAGGAGCTTATTGAGGAGCTTAATAGGTCAGTG	Homo sapiens/Mus musculus	x	x		Inteferome
A_87_P014584	MAML1	mastermind-like 1 (Drosophila)	ENSGALT00000009539	CR389798	ATGCAGCAAACTCATCTAAAGATGGCCAACCAACAGTTTGCTCAAGGAATGCCTCAGGTA	Homo sapiens/Mus musculus	x	x		Inteferome
A_87_P036749	MANSC1	MANSC domain containing 1	ENSGALT00000022888	AJ719946	CTTCTTTGGTCACCAGTAGCCACATGGTTTTGCTGGGGAAGAAAACTTTCCAGACTGAAT	Homo sapiens/Mus musculus	x			Inteferome
A_87_P017059	MAP2K1	mitogen-activated protein kinase kinase 1	ENSGALG00000007687	CR385584	TCATGTTACACTTGATGTATGGGAGAGAAAATCTGCACAATGAGTGACTGGCTATTTCTG	Homo sapiens/Mus musculus	x	x		Inteferome
A_87_P036145	MAP2K1	mitogen-activated protein kinase kinase 1	ENSGALT00000012462	AJ720834	GTGGGCTTTTATGGAGCTTTTTACAGCGATGGGGAAATCAGCATTTGCATGGAACACATG	Homo sapiens/Mus musculus	x	x		Inteferome
CUST_14_PI415900379	MAP2K1	mitogen-activated protein kinase kinase 1	ENSGALG00000007687	NM_001005830.1	CAGCTGTGTTTGGTGTCTAAAATGTATGAAGATCCTCTATTGTTTTATTCTCTCAGATGT	Homo sapiens/Mus musculus	x	x		Inteferome
A_87_P009478	MAP2K2	mitogen-activated protein kinase kinase 2 [Gallus gallus]	ENSGALT00000001934	L28703	GCCTCTGCTCCAGCTTGGAGCTCTTGACACTTGGGAAATGTGCTGCTTATGTTAATTTTT	Homo sapiens/Mus musculus	x	x		Inteferome
CUST_125_PI415269069	MAP2K2	mitogen-activated protein kinase kinase 2 [Gallus gallus]	ENSGALG00000001267	NM_205388.1	CCTCTGCTCCAGCTTGGAGCTCTTGACACTTGGGAAATGTGCTGCTTATGTTAATTTTTT	Homo sapiens/Mus musculus	x	x		Inteferome
CUST_328_PI415269071	MAP3K1	mitogen-activated protein kinase kinase kinase 1	ENSGALG00000014718	XM_424734.2	GTTTTACCTGCTGTTTTCCTTCTGCCATACATCATCTATTTACTGTAGCTGTTAGTGATA	Homo sapiens/Mus musculus	x			Inteferome
A_87_P006638	MAP3K5	mitogen-activated protein kinase kinase kinase 5	ENSGALG00000013892	TC201341	CTGTCTCACCTGATACAGAGTTGAAAATTGATCCATTCTCTTTCAAAACAAGAGCAAAAT	Homo sapiens/Mus musculus	x	x		Inteferome
A_87_P012464	MAP3K5	mitogen-activated protein kinase kinase kinase 5	ENSGALT00000022522	CR406884	CAGTACTTCTTCTGGCAGCTGGACATTGCTTTGATACTTCTTTTGAGCTTCGGAAAGTTG	Homo sapiens/Mus musculus	x	x		Inteferome
A_87_P021079	MAP3K5	mitogen-activated protein kinase kinase kinase 5		CF253512	AGTTGTTTATGTACTACTGAACTGTACCAGTTGCATACACCTCAACCATAGTACTGTTAG	Homo sapiens/Mus musculus	x	x		Inteferome
CUST_273_PI415269071	MAP3K5	mitogen-activated protein kinase kinase kinase 5		XM_419725.2	CTCAACCATAGTACTGTTAGCTTGTTCTAAAGCTATCTGACACACACAGTTGAAAATAAA	Homo sapiens/Mus musculus	x	x		Inteferome
A_87_P003604	MAP3K7IP1	mitogen-activated protein kinase kinase kinase 7 interacting protein 1	ENSGALG00000012150	TC212837	AAATCCAACTACAGCAAACCCCGCCACTCGGCACATGTGTTTACAATATCCTATATATTT	Homo sapiens/Mus musculus	x	x		Inteferome
A_87_P036489	MAP3K7IP1	mitogen-activated protein kinase kinase kinase 7 interacting protein 1	ENSGALT00000019844	AJ720321	ATGCTGTGATTCCAGTGTTCAACTCCATAGAAGATACCTCTATTTTGCAGAATAAATAAC	Homo sapiens/Mus musculus	x	x		Inteferome
A_87_P041787	MAP3K7IP1	mitogen-activated protein kinase kinase kinase 7 interacting protein 1	ENSGALG00000012150	A_87_P041787	GCACTTGTTCTGGTGCCTTGTGCGAGGTTGTGGATGTGGAAAAATAAAGCTGCTTTTGTT	Homo sapiens/Mus musculus	x	x		Inteferome
CUST_19_PI415900381	MAP3K7IP1	mitogen-activated protein kinase kinase kinase 7 interacting protein 1	ENSGALG00000012150	NM_001006240.1	GCTGTGATTCCAGTGTTCAACTCCATAGAAGATACCTCTATTTTGCAGAATAAATAACTT	Homo sapiens/Mus musculus	x	x		Inteferome
A_87_P027279	MAP3K8	mitogen-activated protein kinase kinase kinase 8	ENSGALG00000007356	BU426379	TCGTCAGAAAGCAAGCTCTAGACAAGGAAATCCTAACCATAGACTGTCTGCAGCAGAGTT	Homo sapiens/Mus musculus	x	x		Inteferome
A_87_P040712	MAP3K8	mitogen-activated protein kinase kinase kinase 8	ENSGALG00000007356	A_87_P040712	AACGTGCGGAATCTTTACTGTTTTGTGAGAGGGACGTATCTTTGATGTCTCCGCAAATAT	Homo sapiens/Mus musculus	x	x		Inteferome
A_87_P041473	MAP3K8	mitogen-activated protein kinase kinase kinase 8	ENSGALG00000007356	A_87_P041473	TTAGGGCAAGATTCCAAAAATTCTCTCATTTTTGAACAGGATGTATCTGGATTAGAAAGG	Homo sapiens/Mus musculus	x	x		Inteferome
A_87_P036844	MAPRE1	microtubule-associated protein, RP/EB family, member 1 [Gallus gallus]	ENSGALT00000010768	AJ719807	TTTCTCTTGTGGCCTTTTAGACTTTCGTTGCCCTAAAAACTCCATTTGACTGAGAAACCA	Homo sapiens/Mus musculus	x	x		Inteferome
CUST_19_PI415900497	MAPRE1	microtubule-associated protein, RP/EB family, member 1 [Gallus gallus]	ENSGALG00000006657	NM_001030860.1	CCTAAAAACTCCATTTGACTGAGAAACCATATTTGACTTGGATTTTTCTTGACAGGGTTT	Homo sapiens/Mus musculus	x	x		Inteferome
A_87_P001511	MATR3	matrin 3	ENSGALG00000002478	TC224276	GGTGTGCTTTTTCAGCTTCTGAACTGCTTCATGGCTTCATTGTAGGTGGATTTACTTAAA	Homo sapiens/Mus musculus	x	x		Inteferome
A_87_P014391	MATR3	matrin 3	ENSGALG00000002478	CR390063	CCTAAGCAATCAGTGCACAAACCTGACCACGTGGGAGTTAAAGTTCTTCAGTCTGATTTT	Homo sapiens/Mus musculus	x	x		Inteferome
A_87_P016777	MATR3	matrin 3	ENSGALG00000002478	CR385985	CAGGCAGGCTTGCACTCGCTGATTAGTCAGAAGGCTGTTTCATTGCTTAACAGAACAAAT	Homo sapiens/Mus musculus	x	x		Inteferome
A_87_P034475	MATR3	matrin 3	ENSGALG00000002478	BU114799	AGAAATTACTTAGTGCCTGTTAATATCTAGAGGCCCTGCTACCTCAGACAAGTGGCACCT	Homo sapiens/Mus musculus	x	x		Inteferome
A_87_P038191	MATR3	matrin 3	ENSGALT00000003907	AB021168	AAATCTTGCATCCTTGTGGAACGCTCGTCTATGGCAAGAAAATTTTCTTGAAGTGAAATT	Homo sapiens/Mus musculus	x	x		Inteferome
A_87_P038922	MATR3	matrin 3	ENSGALG00000002478	A_87_P038922	AGCTGGGGTAGAGGCACATGCGTAACCTTGACCTTTTTTCTTGTTTCCAGTACAAGAGAA	Homo sapiens/Mus musculus	x	x		Inteferome
CUST_15_PI415900431	MATR3	matrin 3	ENSGALG00000002478	NM_204147.1	CGCTCGTCTATGGCAAGAAAATTTTCTTGAAGTGAAATTTACTACTTTCAAGCTTCGAAA	Homo sapiens/Mus musculus	x	x		Inteferome
A_87_P038010	MBL2	mannose-binding lectin (protein C) 2, soluble	ENSGALT00000003952	AF022226	GCGGTGATAGAAGACTCTGGAAAATGGAATGATTTAGACTGTTCAAATTCAAATATCTTC	Homo sapiens/Mus musculus		x		Inteferome
A_87_P009228	MC2R	melanocortin 2 receptor (adrenocorticotropic hormone)	ENSGALT00000022521	NM_001031515	CATCATTTTGCAGAGTTAAAAATACTAACCCAAAATGATACTACACTTGCAGGAAACTGC	Homo sapiens/Mus musculus	x	x		Inteferome
A_87_P008752	MCAM	melanoma cell adhesion molecule	ENSGALT00000040822	Y08854	CTCCATCATTTACTTCCTGCACAAGAAGGGCAAGATCTCCTGCGGCCGCAGCGGCAAACA	Homo sapiens/Mus musculus	x	x		Inteferome
A_87_P028049	MCL1	myeloid cell leukemia sequence 1 (BCL2-related) [Gallus gallus]	ENSGALG00000014628	BU398682	TCGTGGGTACCCAATGACGATTTATTGCCTTCGGGAACACGAACGTGGAGCGACGTTGAC	Homo sapiens/Mus musculus	x	x	x	Inteferome
CUST_220_PI415269069	MCL1	myeloid cell leukemia sequence 1 (BCL2-related) [Gallus gallus]	ENSGALG00000014628	XM_001233734.1	AATGTAAAGTGTTTTGCAGCTGTGTAGAACTTGGTGCCTTAGCTTTGCAGCTCCTGCCAA	Homo sapiens/Mus musculus	x	x	x	Inteferome
A_87_P003511	MCM4	minichromosome maintenance complex component 4 [Gallus gallus]	ENSGALG00000012915	TC213487	AACGGAGCAACTTCCCTTCTATTCTAGTTAAAAATGTAACTGATGTCAGAAGCATTGATT	Homo sapiens/Mus musculus	x	x		Inteferome
A_87_P034987	MCM4	minichromosome maintenance complex component 4 [Gallus gallus]	ENSGALT00000021064	BF723984	AGGATTGCTGAACCATCAGTGTGCAAGAACTGTAACACAACGCACAGTATGGCTCTGATT	Homo sapiens/Mus musculus	x	x		Inteferome
CUST_238_PI415269071	MCM4	minichromosome maintenance complex component 4 [Gallus gallus]	ENSGALG00000012915	XM_424376.2	AGGTTAAGTGAGGAAGCAAGCCAAGCCCTTATTCAGGCATATGTGGACATGAGGAAGATT	Homo sapiens/Mus musculus	x	x		Inteferome
A_87_P037968	MEOX1	mesenchyme homeobox 1	ENSGALG00000001191	AF043432	TATTTTAAACAGAACTCTACACTGGCATGTCATAGAATGGCTATTAAACACGACTTTTGG	Homo sapiens/Mus musculus	x	x		Inteferome
A_87_P025038	MGST2	microsomal glutathione S-transferase 2	ENSGALG00000009803	BX266546	AAGGAGTGCTGGCTATGACAGGGAAGCCTTGTGGTAAGGTGTGCACGCACTGCAGGTGAT	Homo sapiens/Mus musculus	x			Inteferome
A_87_P028067	MGST2	microsomal glutathione S-transferase 2	ENSGALT00000015944	BU397614	GTTCTGAAGACTTTAAAACAAAATAAAACTCACAAGTAAATAACGCAGAAGCTCTCCCTG	Homo sapiens/Mus musculus	x			Inteferome
A_87_P015629	MICALL2	MICAL-like 2	ENSGALG00000004070	CR387701	AGATGGCAGGGAAAGATGAGAATAATTCATGATGCCTCTAGCTCTACTATGCACTCCCCT	Homo sapiens/Mus musculus		x		Inteferome
A_87_P033365	MICALL2	MICAL-like 2	ENSGALT00000006473	BU204831	GAGCTGCTGGATTCATATCTTGAACACAGTCAATGATCGGAATACTATTGTGGAGTGCCT	Homo sapiens/Mus musculus		x		Inteferome
A_87_P002219	MINPP1	multiple inositol polyphosphate histidine phosphatase, 1	ENSGALG00000003695	TC223005	ACTTACCTAACTGCATATGCAAATAACAGAATATTTGATGGTTTTCTCCCAGTACAGAGA	Homo sapiens/Mus musculus	x			Inteferome
A_87_P009055	MINPP1	multiple inositol polyphosphate histidine phosphatase, 1	ENSGALT00000005862	U59421	TTGGAAACCGATCTCAGTTTTCTTCAACAGATGTTGTGAACGAGCACTTTGGATGCAATG	Homo sapiens/Mus musculus	x			Inteferome
A_87_P010877	MLF1	myeloid leukemia factor 1	ENSGALT00000015722	CR732677	CTACTCTAATCTCTTGACTACTGAATGTTGTATAAGCCATTGGATCCTAGGCTAAGCTAT	Homo sapiens/Mus musculus	x	x		Inteferome
A_87_P035187	MME	membrane metallo-endopeptidase	ENSGALG00000010331	AY371191	CAATGGCCTTCTGCATTATGATTTCACATGTCAAAGTTACCACCATGATCTCCCCCTGGA	Homo sapiens/Mus musculus	x	x		Inteferome
A_87_P037769	MMP9	matrix metallopeptidase 9 (gelatinase B, 92kDa gelatinase, 92kDa type IV collagenase)	ENSGALG00000006992	AF222690	CAGCTTTGCTGCCCGGAGACGTTTGCCCGGCGCAAACTGCACACGGATTTGTAATGACTT	Homo sapiens/Mus musculus	x			Inteferome
A_87_P036607	MOV10	Mov10, Moloney leukemia virus 10, homolog (mouse)	ENSGALT00000002368	AJ720147	CATCACCTCCAAGGACCCTGTGCTGAGGGCGCTGCCAGACATTGGGCAGCTGAAGGTACT	Homo sapiens/Mus musculus		x		Inteferome
A_87_P026562	MPO	myeloperoxidase	ENSGALT00000001482	BU450362	CTCTTTTTGCATGGGGTCAAAACTGTTTTTCTCTTTCCTCTGCGATTCGCTGTCTTGCTA	Homo sapiens/Mus musculus	x	x		Inteferome
A_87_P040571	MPO	myeloperoxidase	ENSGALT00000001482	A_87_P040571	GAAATTGAGCAAAACCTTTTTTGGTGTTTGGCATATTGTGAAAGGAGGTGGCATTGACCC	Homo sapiens/Mus musculus	x	x		Inteferome
A_87_P023886	MPST	mercaptopyruvate sulfurtransferase [Gallus gallus]		BX931542	CATGGGTTTCTCTGATGGAGGGAAGATGTGGAGGGAATTGAGAGAAAGAACAGAACTTTA	Homo sapiens/Mus musculus	x	x		Inteferome
A_87_P003992	MRPL12	mitochondrial ribosomal protein L12 [Gallus gallus]	ENSGALT00000011655	TC208216	AGCTGAAGGCCACCGACAAAGTGAAGCTCATCAAGGAGGTGAAGAACTTCGTGCCCGGCA	Homo sapiens/Mus musculus	x	x		Inteferome
CUST_320_PI415269069	MRPL12	mitochondrial ribosomal protein L12 [Gallus gallus]	ENSGALG00000007201	XM_001232213.1	GCTGCTGTTTAGTTCCGGCATCGCAATGAACTCTACGTTCATAAAAGCCAAGTGGGAAAA	Homo sapiens/Mus musculus	x	x		Inteferome
A_87_P022511	MRPL23	mitochondrial ribosomal protein L23 [Gallus gallus]	ENSGALG00000006561	BX934611	TTTTTTCCTGGCTGTTTATGCTCGACTGCAACAAAATGGCCCTAAAGAAATAAAAAGGCG	Homo sapiens/Mus musculus	x	x		Inteferome
A_87_P023278	MRPL23	mitochondrial ribosomal protein L23 [Gallus gallus]	ENSGALG00000006561	BX932913	TAGATTTTCTCAAGGTAATTCTTGATATCCACTTTTGTCATTTCCATAGAGACGCGAAAC	Homo sapiens/Mus musculus	x	x		Inteferome
CUST_171_PI415269069	MRPL23	mitochondrial ribosomal protein L23 [Gallus gallus]	ENSGALG00000006561	XM_001234395.1	CACCGTGCAGTTTCGCGTCTCTATGGAAATGACAAAAGTGGATATCAAGAATTACCTTGA	Homo sapiens/Mus musculus	x	x		Inteferome
CUST_444_PI415269071	MRPL23	mitochondrial ribosomal protein L23 [Gallus gallus]	ENSGALG00000006561	XM_419966.2	GCTTCCATGGTCTTTCAAGTGAAATATTAGTATATTTGATACTGTGTTTACAAGAGCCCT	Homo sapiens/Mus musculus	x	x		Inteferome
A_87_P021528	MRPS21	mitochondrial ribosomal protein S21	ENSGALT00000000618	BX950658	TGTGGCTGTCTGTCTGCATGGCCGTCTGTCCGTTGGGCGGTGCATCTGTTAATAAAGGCT	Homo sapiens/Mus musculus		x		Inteferome
A_87_P009197	MSX2	msh homeobox 2	ENSGALT00000004659	S64478	TCGCGTTAGCAAAGCAAGGCATCCTGTATGCAACAGGCTGGGTGTCTTCTGAGAGCGCTC	Homo sapiens/Mus musculus	x	x		Inteferome
A_87_P036623	MTF2	metal response element binding transcription factor 2	ENSGALT00000009507	AJ720132	GGAGGGGAATATTCGTCAAACTGTCCATAGACTTAATATTGTGAATGTCATTGTTTCATT	Homo sapiens/Mus musculus		x		Inteferome
A_87_P038297	MTF2	metal response element binding transcription factor 2	ENSGALG00000005911	A_87_P038297	ATCAGATGTTTCTTCTTTTTTCCTGAAATACACTTTTTGATACTTTGCCTTGAACAGGGC	Homo sapiens/Mus musculus		x		Inteferome
A_87_P036082	MTHFD1	methylenetetrahydrofolate dehydrogenase (NADP+ dependent) 1, methenyltetrahydrofolate cyclohydrolase, formyltetrahydrofolate synthetase	ENSGALT00000019249	AJ720908	ATTTGTAGTAGGCTTTGTCAACAGGCCAAAAATCATTTTGTAACAGAAATAGAGTTGCTG	Homo sapiens/Mus musculus	x	x		Inteferome
CUST_5_PI415900421	MTHFD1	methylenetetrahydrofolate dehydrogenase (NADP+ dependent) 1, methenyltetrahydrofolate cyclohydrolase, formyltetrahydrofolate synthetase [Gallus gallus]	ENSGALG00000011797	NM_001039303.1	GCTTTGTCAACAGGCCAAAAATCATTTTGTAACAGAAATAGAGTTGCTGCCAGATTTTTA	Homo sapiens/Mus musculus	x	x		Inteferome
A_87_P001846	MTMR3	myotubularin related protein 3	ENSGALT00000013063	TC223672	AAAGCGGCATAGAACTTCAGAAACTGGGCACAAAAGTACATAGGACTTCTGGTAGCAGCA	Homo sapiens/Mus musculus	x	x		Inteferome
A_87_P006573	MTMR3	myotubularin related protein 3	ENSGALT00000013063	TC201812	CCTCTTTGGTACATTCCTGTGCAACAATGCGAAAGAGAGAGGAGAAAAACACACTCAGGA	Homo sapiens/Mus musculus	x	x		Inteferome
A_87_P011184	MTMR3	myotubularin related protein 3		CR524045	TGTAAATGCAATTCCTTATTTAAAACCCAGTGGGAAAATAGCAGCCCTCCGATGCGTGTC	Homo sapiens/Mus musculus	x	x		Inteferome
A_87_P024142	MTMR3	myotubularin related protein 3	ENSGALT00000013063	BX930947	GGATGGGTTTTGATATGAACAATGCCTGGAGAATTTCCAACATCAATGAAAAGTACAAGC	Homo sapiens/Mus musculus	x	x		Inteferome
A_87_P041027	MTMR3	myotubularin related protein 3	ENSGALG00000008051	A_87_P041027	GCTGTTACCCTCCTAGTTGTGGAGGGGAGGTTTTAAGCCGTAGTAGCTGAACTTAAAAAA	Homo sapiens/Mus musculus	x	x		Inteferome
A_87_P022404	MTTP	microsomal triglyceride transfer protein	ENSGALT00000037627	BX934807	TCTGGACACCTGTGAAATAGAAAAAACAGGATTTACCAGCCATAACCAGATTTTAGATGT	Homo sapiens/Mus musculus	x			Inteferome
A_87_P008822	MYBL1	myeloblastosis oncogene-like 1	ENSGALT00000025027	X79470	AGTCTGCTAAGGGAAACCTTCAGGCTACCTCAAAGCTTCCTTTCTTCTCTTGACTGACAA	Homo sapiens/Mus musculus	x	x		Inteferome
A_87_P008865	MYBL2	v-myb myeloblastosis viral oncogene homolog (avian)-like 2	ENSGALT00000034569	X67505	ATTTTTTCCTTCTCTTCCCAGGTTAGATCTGTATTGTAATAAATTGAGTTAACTGCTGGC	Homo sapiens/Mus musculus	x	x		Inteferome
A_87_P014479	MYD88	myeloid differentiation primary response gene (88) [Gallus gallus]	ENSGALT00000009565	CR389938	CTGCAAACAGTCAGCAGTTCTGTGTTTTCTCTTTCAAACAAGCTTTTGGTATGTGACAAA	Homo sapiens/Mus musculus	x	x	x	Inteferome
CUST_11_PI415900406	MyD88	myeloid differentiation primary response gene (88) [Gallus gallus]	ENSGALG00000005947	NM_001030962.1	GTCAGCAGTTCTGTGTTTTCTCTTTCAAACAAGCTTTTGGTATGTGACAAAACATTGTAA	Homo sapiens/Mus musculus	x	x	x	Inteferome
A_87_P009553	MYL1	myosin, light chain 1, alkali; skeletal, fast	ENSGALG00000002907	J00887	ACCCAACACCTCTGTGTTCCTGAGATTGACCTCCGAAAATAAAGCATCAGTAAATCCCTG	Homo sapiens/Mus musculus	x	x		Inteferome
A_87_P008932	MYLK	myosin, light chain kinase	ENSGALT00000019136	X52876	ACAGAAGATTTTCACTTTGAGAACGAAAGGCAATGAATACAGTCTGTACATCCAGGAAGT	Homo sapiens/Mus musculus	x	x		Inteferome
A_87_P009280	MYLK	myosin, light chain kinase	ENSGALG00000011708	M88280	CCTAACTACATTTGCAGAAGTAGTAATGATGATATCACTGTGCTGGTTGCAAAAGTCACG	Homo sapiens/Mus musculus	x	x		Inteferome
A_87_P038809	MYLK	myosin, light chain kinase	ENSGALG00000011708	A_87_P038809	TGGTTTACTGGAGCTCACTGGCTCTATACCATCATTTTCTCAGCCTAAACTGGCAGCTAA	Homo sapiens/Mus musculus	x	x		Inteferome
A_87_P015425	MYO1F	myosin IF	ENSGALT00000002387	CR388502	ATACCGGCAGTAGCTTTGGGACTACGGCGTCGATGCTGCTTTGCAAACACAGCACATCAA	Homo sapiens/Mus musculus	x	x		Inteferome
A_87_P016212	NAP1L1	nucleosome assembly protein 1-like 1	ENSGALG00000010238	CR386847	ACTTTGTGAAGAAACAGCTTTCGATTTTTAGGTTACTAATGTGGACAAATGCATGACAAC	Homo sapiens/Mus musculus	x	x		Inteferome
A_87_P017189	NAP1L1	nucleosome assembly protein 1-like 1	ENSGALT00000016642	CR385336	AGTCTGCTTGCACTAGCTGTGCCTTCATTACTTTGTTATAGAAATGGCAGTGACTTGTAC	Homo sapiens/Mus musculus	x	x		Inteferome
CUST_342_PI415269071	NAP1L1	nucleosome assembly protein 1-like 1	ENSGALG00000010238	XM_416106.2	TCATTTCTTACGTGAGCGTATAGTCCCCCGATCAGTATTGTACTTCACAGGAGAAGCTAT	Homo sapiens/Mus musculus	x	x		Inteferome
A_87_P036515	NARS	asparaginyl-tRNA synthetase	ENSGALG00000003087	AJ720276	GAGAAAGTGGGGATTCAAGCTTTTCAAATTCCTAAATCTTGACCTCCGAGAATGATTTGA	Homo sapiens/Mus musculus	x	x		Inteferome
A_87_P036150	NCDN	neurochondrin	ENSGALT00000003792	AJ720824	TCTGTCAGCGTTTTGTTTTCAAAACAGATCATTTGACTATTAAAGAGGTTTTCCTCTTCC	Homo sapiens/Mus musculus	x			Inteferome
A_87_P015140	NCOA3	nuclear receptor coactivator 3	ENSGALG00000004570	CR388925	GAACTCTACCTGTTCTTCAAAAGAAGTCTGTCTGTTGCAAAATATTTGTTGTTATGTGAC	Homo sapiens/Mus musculus	x		x	Inteferome
A_87_P025444	NCOA3	nuclear receptor coactivator 3	ENSGALG00000004570	BU479457	CTTTGGGAGTCCTGGTAATTGGCTTAATTTGGCTGAGCTATGCTCACATTGGGAGAACTA	Homo sapiens/Mus musculus	x		x	Inteferome
A_87_P026174	NCOA3	nuclear receptor coactivator 3	ENSGALT00000007275	BU459279	AGCCCTTTATCTACAGGCAGACAAAAGTGCCTGGAGAAATCCACAGTGATAGAACTTTCT	Homo sapiens/Mus musculus	x		x	Inteferome
A_87_P029793	NCOA3	nuclear receptor coactivator 3	ENSGALT00000007275	BU323625	TACAGCATCGAACTCACCTTTAGACTCTAATTGTAAAGAATCTTCTACCAACGTTACCAG	Homo sapiens/Mus musculus	x		x	Inteferome
A_87_P039175	NCOA3	nuclear receptor coactivator 3	ENSGALG00000004570	A_87_P039175	CTGATGAAAAAACAGAATACAGTGATACTGTACGCACTTGTAACTAAATTCACCTCAAGG	Homo sapiens/Mus musculus	x		x	Inteferome
A_87_P018904	NEK2	NIMA-related kinase 2	ENSGALG00000009854	CR338700	AATCCAAAACTCCTCAGAGCTGTACTTATTTTAGTTGTCGTCTTATGGACCTTTGATATA	Homo sapiens/Mus musculus	x	x		Inteferome
A_87_P037187	NEK2	NIMA (never in mitosis gene a)-related kinase 2	ENSGALT00000016017	AJ719299	TCCCTTGATAGCAGATTTAGTGGCAGAAGAACAGAGAAAAATCCTGATAAAGAGGCCGGA	Homo sapiens/Mus musculus	x	x		Inteferome
A_87_P023774	NET1	neuroepithelial cell transforming gene 1	ENSGALG00000008437	BX931815	GAATTAAAAATGACTCTCAATGCTTTGTCCCCCTCCTCACAGGCAATATATGAGATGTCC	Homo sapiens/Mus musculus	x	x		Inteferome
A_87_P036429	NET1	neuroepithelial cell transforming gene 1	ENSGALT00000013746	AJ720414	TGCCCCTACCCCTTCTAAAAGAAGAAACAGCGTCCTTTGGTCTGAGATGTTAGATGTCAA	Homo sapiens/Mus musculus	x	x		Inteferome
A_87_P037676	NFIL3	nuclear factor, interleukin 3 regulated [Gallus gallus]	ENSGALT00000024541	AF335427	ATCTGCAGAGGTTGCTTCACTTAAAAGACTTATAACTACACAACAAATTTCTGCATCAGA	Homo sapiens/Mus musculus	x			Inteferome
CUST_365_PI415269069	NFIL3	nuclear factor, interleukin 3 regulated [Gallus gallus]	ENSGALG00000015209	NM_204567.1	AAGCTGTCATATCAGTAGCGCCTGCCCTTAGGTTTCTTAAGCCTTTCTTTCTCCTTTCTT	Homo sapiens/Mus musculus	x			Inteferome
A_87_P009303	NFKBIA	nuclear factor of kappa light polypeptide gene enhancer in B-cells inhibitor, alpha	ENSGALT00000016362	M74544	TGGAAACTGTGTGTTTCACACCATGTGTGTCATAATTGCTACACTTTTTAGCAACTGTAT	Homo sapiens/Mus musculus	x			Inteferome
A_87_P021895	NIPA2	non imprinted in Prader-Willi/Angelman syndrome 2	ENSGALT00000027011	BX935905	AAATGACCTCAGACCACAGTTGGTGTTGTTGCTTAAGTTATGTAAATACTTTCATTTCCC	Homo sapiens/Mus musculus	x	x		Inteferome
A_87_P016837	NKTR	natural killer-tumor recognition sequence	ENSGALT00000008470	CR385906	CATCTTCAGAATCTGAGAGTTCTCATTCTAACTCAACACATACCAGAGGACAGTCAAAAA	Homo sapiens/Mus musculus	x	x		Inteferome
A_87_P017822	NKTR	natural killer-tumor recognition sequence	ENSGALG00000005282	CR353619	GCAGGTACTGAATTATATCTTGCCAAAGTGATATGATTTCAGAAATGCTTGTATGCCTGA	Homo sapiens/Mus musculus	x	x		Inteferome
A_87_P024258	NKTR	natural killer-tumor recognition sequence	ENSGALT00000008470	BX930551	TGAACCGAAGCTCCTTGATGCTACTCCAGTTCTAACTGACCAGAAACCATCAGTGTCTAA	Homo sapiens/Mus musculus	x	x		Inteferome
A_87_P026051	NKTR	natural killer-tumor recognition sequence	ENSGALG00000005282	BU462267	CATCTTAAGATATCTTTACAGATGCACAGCCTTGAATATTCCAATTTTAAATCCAGCCTG	Homo sapiens/Mus musculus	x	x		Inteferome
A_87_P002749	NONO	non-POU domain containing, octamer-binding	ENSGALG00000005507	TC219907	AAGGAATGTAATTCCAGTGCTGATATGAGCTGAAATCTGTTGCTCTGAAATGTACAGACT	Homo sapiens/Mus musculus	x			Inteferome
A_87_P036275	NONO	non-POU domain containing, octamer-binding	ENSGALT00000008838	AJ720639	TAGACCGTAACATCAAGGAAGCTCGAGAGAAGCTGGAAATGGAAATGGAAGCAGCTCGCC	Homo sapiens/Mus musculus	x			Inteferome
A_87_P041124	NONO	non-POU domain containing, octamer-binding	ENSGALG00000005507	A_87_P041124	TGCAAAAATGAGTTCACGATAATTTGCTTAGGAACTGAGGAGCAAAGAATCATTGGAGGC	Homo sapiens/Mus musculus	x			Inteferome
CUST_9_PI415900419	NONO	non-POU domain containing, octamer-binding	ENSGALG00000005507	NM_001031532.1	TCCCACTAACAAGTTTGAGTTTGTCTGAGGAATGTTACAGGAATGCATTATTAAAGTGGA	Homo sapiens/Mus musculus	x			Inteferome
A_87_P018282	NOTCH2	Notch homolog 2 (Drosophila)	ENSGALT00000039988	CR352920	AACACGCTGGGAAATGTGTAAACACAGAAGGCTCTTTTCACTGTGAGTGTTTGAAGGGAT	Homo sapiens/Mus musculus	x			Inteferome
A_87_P018544	NOTCH2	neuro-oncological ventral antigen 1	ENSGALG00000002922	CR352513	CGTGAAATATACAAAAGGTTGCTTAGTTCTTGCGTTGTTTCCAGCACCCTCGTTTGAATG	Homo sapiens/Mus musculus	x			Inteferome
A_87_P023226	NOTCH2	Notch homolog 2 (Drosophila)	ENSGALT00000039988	BX933050	CATGTATAAATGAAGTCAATGGCTTTCGCTGTGTATGTCCTGAAGGTTACCATCATCCTC	Homo sapiens/Mus musculus	x			Inteferome
A_87_P038142	NOTCH2	neuro-oncological ventral antigen 1	ENSGALT00000039983	AB052936	CTGCTGCTGTCAACAATGTGGAAGCAACACTAGTGTTACTGAAAAATGGAGCCAACAGAG	Homo sapiens/Mus musculus	x			Inteferome
CUST_358_PI415269069	NOTCH2	Notch homolog 2 (Drosophila)		XM_001233595.1	CTCTTAAGCCTTTTTATGTTTTTAATCTTCCTCCTGAAAACGCTGGTCTGACCCATCTTC	Homo sapiens/Mus musculus	x			Inteferome
A_87_P039553	NPAL1	NIPA-like domain containing 1	ENSGALT00000022868	A_87_P039553	TGCGAGTATGAAACCTCTCACACTTTACTGGAGAGCATGGAAGACCCAGCTGTGATATAT	Homo sapiens/Mus musculus	x			Inteferome
A_87_P006581	NPM1	nucleophosmin (nucleolar phosphoprotein B23, numatrin) [Gallus gallus]		TC201739	CAGGGGGAGAACCAGACTTCTGTTACGACACACCATTTACACACCGTTTTGTTAAAGTCT	Homo sapiens/Mus musculus	x	x		Inteferome
A_87_P008943	NPM1	nucleophosmin (nucleolar phosphoprotein B23, numatrin)	ENSGALT00000003436	X17200	GACAAATCTCTAACTCCAAAAACACCGAAAGTTCCTCTGTCGTTAGAGGAGATCAAAGCA	Homo sapiens/Mus musculus	x	x		Inteferome
A_87_P010195	NPM1	nucleophosmin (nucleolar phosphoprotein B23, numatrin) [Gallus gallus]	ENSGALG00000002197	CV860665	AGGATTACAAGGGATCCGAAAAAGCTTCAAAAAGAAAAGGAATGTTTGTGGAACCATTTG	Homo sapiens/Mus musculus	x	x		Inteferome
CUST_322_PI415269069	NPM1	nucleophosmin (nucleolar phosphoprotein B23, numatrin) [Gallus gallus]	ENSGALG00000002197	NM_205267.1	GAATGTGTTGTCCAAAATGCCTGTTTAGTTTTTAAAGATGGGACTCCACCCCGAGAATTC	Homo sapiens/Mus musculus	x	x		Inteferome
A_87_P008817	NR1D2	nuclear receptor subfamily 1, group D, member 2 [Gallus gallus]	ENSGALG00000011291	X80258	CACTCATGGTTTCACTGTTGTTATTCCATTAAACCTGATGGAATGATTTCAGCCCAAAAA	Homo sapiens/Mus musculus	x	x		Inteferome
A_87_P014030	NR1D2	nuclear receptor subfamily 1, group D, member 2 [Gallus gallus]	ENSGALG00000011291	CR390621	TGTTAAACGCTGAGATAATAGACTTCATGGCAGGCATTTGAGTACTGTAGATTGGGTCAT	Homo sapiens/Mus musculus	x	x		Inteferome
CUST_360_PI415269069	NR1D2	nuclear receptor subfamily 1, group D, member 2 [Gallus gallus]	ENSGALG00000011291	NM_204961.1	GTATATTTGATTTCTATGCTCTGACTTCACTTGATTTGTTTGTAATCTCGTGCCGAATTC	Homo sapiens/Mus musculus	x	x		Inteferome
A_87_P014061	NR3C1	nuclear receptor subfamily 3, group C, member 1 (glucocorticoid receptor)	ENSGALG00000007394	CR390575	GGCTGGAGCCCTACTGCACCAAATTTTAGAATCACTTGAAGTCAAGCATGCAGTATAGAA	Homo sapiens/Mus musculus	x			Inteferome
A_87_P026420	NR3C1	nuclear receptor subfamily 3, group C, member 1 (glucocorticoid receptor) [Gallus gallus]	ENSGALG00000007394	BU453467	TCCTGCCTGAGGACATTTAGCAGTTGCCTCACAGAAGAAAACGTGATGCAAAATCACAGT	Homo sapiens/Mus musculus	x			Inteferome
A_87_P033405	NR3C1	nuclear receptor subfamily 3, group C, member 1 (glucocorticoid receptor)	ENSGALG00000007394	BU203360	AGCTCCTTATCTGTGCATTAGAAGATGAAGTGGCTTTGAAGAACCACCCAAAGCAGTGCT	Homo sapiens/Mus musculus	x			Inteferome
A_87_P037571	NR3C1	nuclear receptor subfamily 3, group C, member 1 (glucocorticoid receptor)	ENSGALG00000007394	AF525751	CAGTTGAGGGTCAGCACAACTATCTCTGCGCTGGAAGGAACGATTGCATTATTGACAAAA	Homo sapiens/Mus musculus	x			Inteferome
A_87_P018547	NR4A3	nuclear receptor subfamily 4, group A, member 3	ENSGALG00000013568	CR352507	TCTGATGTCTTTCCTATTAATATCTTTCGGTGCTAAGCTGTCTTTGACTTTTAAGTACAG	Homo sapiens/Mus musculus	x	x		Inteferome
A_87_P035931	NRBP1	nuclear receptor binding protein 1	ENSGALT00000026641	AJ721116	TCGGGGTGTTCTGTAGCCCCGTTCATGTGCATGGAATTTGTTCTGTTTGGATTGTACAAA	Homo sapiens/Mus musculus		x		Inteferome
A_87_P028257	NSDHL	NAD(P) dependent steroid dehydrogenase-like [Gallus gallus]	ENSGALG00000007493	BU387886	TGGGGTTTCATGTCCGTATCTTGAACTGGGCTGAACAACGATGCACCCAAGTACTATATT	Homo sapiens/Mus musculus	x	x		Inteferome
CUST_39_PI415269071	NSDHL	NAD(P) dependent steroid dehydrogenase-like [Gallus gallus]	ENSGALG00000007493	XM_420279.2	GCACATGCCTTTAATTCTACAGGAGCTTGGTTCTATTCAAAAAGAATGCAAATAAAGAAG	Homo sapiens/Mus musculus	x	x		Inteferome
A_87_P012842	NSF	N-ethylmaleimide-sensitive factor	ENSGALG00000001055	CR406350	GCAGCACTCGTTAACTTATTTCAGAGTAAATGATGTAAACCTTATTGTGTCTATGTCCAG	Homo sapiens/Mus musculus	x	x		Inteferome
A_87_P023409	NSF	N-ethylmaleimide-sensitive factor	ENSGALG00000013143	BX932665	ACTTGTTTGTACAACAGAGGTAACCATGAAATAGGCCTTGCTCCAGAGGAGGGTGTTTCT	Homo sapiens/Mus musculus	x	x		Inteferome
A_87_P033210	NT5C3	5'-nucleotidase, cytosolic III	ENSGALG00000012192	BU210329	CAGGGATTCTTAATGGAAAGTAAATTCTCAAGCGTTGCACAAAATACAGATATAACCATG	Homo sapiens/Mus musculus	x		x	Inteferome
A_87_P037563	NT5C3	5'-nucleotidase, cytosolic III	ENSGALT00000037476	AF548635	GCTACAGACTGTCACAGAAGTTTTTCATACATATTTTTCTTCAGTAAAAATACTGCACCC	Homo sapiens/Mus musculus	x		x	Inteferome
A_87_P021704	NUAK2	NUAK family, SNF1-like kinase, 2	ENSGALG00000000680	BX950299	TGTGTGGGCAATGGCTCTGTTCCTTCCTACAGTGTGGTCCAGAGAGAAACCATTAAATTA	Homo sapiens/Mus musculus	x			Inteferome
A_87_P022307	NUDT2	nudix (nucleoside diphosphate linked moiety X)-type motif 2	ENSGALG00000005810	BX935014	TTCACCTGCATCAGCTTTTCTGTGAATCTCTCTTTTGTCATTGACATGCTAGTGCTTTGT	Homo sapiens/Mus musculus	x			Inteferome
CUST_478_PI415269069	NUMA1	nuclear mitotic apparatus protein 1 [Gallus gallus]	ENSGALG00000001258	XM_001231804.1	TTCGTGCTGGACCATGAGGAGAGCTTGAGTGAGAACCTGGAGGTGTTTCTGCAGCGCAGA	Homo sapiens/Mus musculus	x	x		Inteferome
A_87_P003601	NUP107	nucleoporin 107kDa	ENSGALG00000009934	TC212870	ATTTCACTTTCTGAAGCCCTGACCGACGTGAGAGATATTCGTTACGGCTCTTTGTCACTT	Homo sapiens/Mus musculus		x		Inteferome
A_87_P003602	NUP107	nucleoporin 107kDa	ENSGALT00000038607	TC212869	CACAGATTTCACTTCTGAAGCCCTGACCGACGTGAGAGGATATTTGTTACGGTCTCTTTT	Homo sapiens/Mus musculus		x		Inteferome
A_87_P005154	NUP107	nucleoporin 107kDa	ENSGALG00000009934	TC204772	TCTCCATTACGCTTCGGAGCATTTTATAAGCAGGTTTCACTTGGGAGTTCTTGGTTTATC	Homo sapiens/Mus musculus		x		Inteferome
A_87_P040208	NUP107	nucleoporin 107kDa	ENSGALT00000016152	A_87_P040208	CGCCAGCCATTTACTGCACTATCTCGAAGCTCTCTGAAACAGACAGACATATCTACCATC	Homo sapiens/Mus musculus		x		Inteferome
A_87_P016819	NUP153	nucleoporin 153kDa	ENSGALT00000020766	CR385932	CGAGTGTCACAGGAAGTTTTAAATTTGGAGAACAAGGGGGCTTCAAGTTTGGCATTGCAT	Homo sapiens/Mus musculus	x	x		Inteferome
A_87_P019607	NUP153	nucleoporin 153kDa	ENSGALG00000012720	CO766803	CATTCTTACAGCCCTTTATCACCTGTCTCGCCTTTGTTATTTTATTATGAAACGTGTAAA	Homo sapiens/Mus musculus	x	x		Inteferome
A_87_P023081	NUP153	nucleoporin 153kDa	ENSGALT00000020766	BX933339	GAAGAGAATCCAGTAAATTATCATCACGATTATGGAGATGAAGATACCATAATGACCGAT	Homo sapiens/Mus musculus	x	x		Inteferome
A_87_P029738	NUP205	nucleoporin 205kDa [Gallus gallus]	ENSGALT00000019063	BU325394	AGGATGCAGAAGAATTAATTAATCCAGATGAAGAGTTGGAGCCTGAAAAGAAGCGGGCGC	Homo sapiens/Mus musculus	x	x		Inteferome
A_87_P033781	NUP205	nucleoporin 205kDa [Gallus gallus]	ENSGALT00000019063	BU137305	GCCATCGTCAGAGTGTTAACAAACTGCAAAATGTGGAGCAACTCCCACCAGATGAAATAA	Homo sapiens/Mus musculus	x	x		Inteferome
A_87_P037310	NUP205	nucleoporin 205kDa [Gallus gallus]	ENSGALT00000019063	AJ450922	CTCATTTTCCTGGCCTTACAAGAAGTCTTGTGGCTGTGCTGTTGTACTGGGATGGAAAAA	Homo sapiens/Mus musculus	x	x		Inteferome
CUST_169_PI415269071	NUP205	nucleoporin 205kDa [Gallus gallus]	ENSGALG00000011662	XM_416176.2	GATCAGTTTTGTGCATTCTTTCTTACTGCTCCCAACTTGAAAGGAAAAATAAAGGATCAT	Homo sapiens/Mus musculus	x	x		Inteferome
A_87_P007402	NUP214	nucleoporin 214kDa		TC195568	TGTGAAATTCTCATATGTTTGTACTTGAACATACAGAGCAAATGCTATAAAGAATGCCCC	Homo sapiens/Mus musculus	x	x		Inteferome
A_87_P011742	NUP214	nucleoporin 214kDa	ENSGALT00000006070	CR523252	CGTTGCGAACTGAGTCAGATGATCTCCACACCTTCCTCTTGGAAATTAAAGAAACAACCG	Homo sapiens/Mus musculus	x	x		Inteferome
A_87_P014441	NUP214	nucleoporin 214kDa	ENSGALT00000006070	CR389994	GTTCATGAGTCACCTGTGTGATCAATATCCAAACAGCTTTTCATTTAAATACAAAATGTC	Homo sapiens/Mus musculus	x	x		Inteferome
A_87_P010071	NUP88	nucleoporin 88kDa	ENSGALT00000002637	CV861453	AACTGCAGACAATCCATGACCAGCTGCAGCACTTGAGCAATGCAATCAGACAGGTTAAAA	Homo sapiens/Mus musculus	x	x		Inteferome
A_87_P026569	NUP88	nucleoporin 88kDa	ENSGALT00000002637	BU450230	TGTCCTGTGCCTGCCTTGCATTCCAAATATCCTGGTGATTGCCACTGAATCGGGTGTGCT	Homo sapiens/Mus musculus	x	x		Inteferome
A_87_P005706	NUTF2	nuclear transport factor 2	ENSGALG00000001602	TC203534	CTAATTCCTGTAAACACGGTGCTGAATTGGCAAAGACAGAAGGTAAGGCACTGCTGGAAA	Homo sapiens/Mus musculus	x	x		Inteferome
A_87_P012392	NUTF2	nuclear transport factor 2	ENSGALG00000001602	CR406981	ATCATCTCAGAGTGCCTGTTTGGTTTGAGCATTCAAGGTAATTCTGTAGTTCCAGGAGCT	Homo sapiens/Mus musculus	x	x		Inteferome
A_87_P036984	NUTF2	nuclear transport factor 2	ENSGALT00000002429	AJ719600	GCCTGTACAGCCCAGATACCGATTTGTTCAGATGTTTCAATGCTACATTACACAATAAAA	Homo sapiens/Mus musculus	x	x		Inteferome
A_87_P042015	NUTF2	nuclear transport factor 2	ENSGALG00000001602	A_87_P042015	TGTTGGAGATTTTCCTTGTTCTTAGGTAATATTGCTCCTCCGTTCTATGAAGACATAACA	Homo sapiens/Mus musculus	x	x		Inteferome
A_87_P036295	OAT	ornithine aminotransferase	ENSGALT00000000069	AJ720605	TGATATTTGAGGGGAGATGTTTGTAGAAATCTGTTTAACTCTTGAAAATCTTGGCCAAAG	Homo sapiens/Mus musculus	x			Inteferome
CUST_3_PI415900391	OAT	ornithine aminotransferase (gyrate atrophy) [Gallus gallus]	ENSGALG00000000054	NM_001006567.1	GTACAAGCATCAGGCTGTATTCTGTGTAAAGAACTTTGATTGTATAACAAGAGTTGCTAT	Homo sapiens/Mus musculus	x			Inteferome
A_87_P020192	OGT	O-linked N-acetylglucosamine (GlcNAc) transferase (UDP-N-acetylglucosamine:polypeptide-N-acetylglucosaminyl transferase) [Gallus gallus]	ENSGALG00000005425	CO635710	TTTCCTCTTATAGATTGGGAAATTGGACCCTTTTAACGTTTGATTTTGGGGTACCTCCGG	Homo sapiens/Mus musculus	x	x		Inteferome
A_87_P036621	OGT	O-linked N-acetylglucosamine (GlcNAc) transferase (UDP-N-acetylglucosamine:polypeptide-N-acetylglucosaminyl transferase) [Gallus gallus]	ENSGALT00000040277	AJ720134	ATTTCATTGATGGATATATTAATCTGGCTGCTGCGCTGGTAGCTGCAGGAGATATGGAAG	Homo sapiens/Mus musculus	x	x		Inteferome
CUST_3_PI415900387	OGT	O-linked N-acetylglucosamine (GlcNAc) transferase (UDP-N-acetylglucosamine:polypeptide-N-acetylglucosaminyl transferase) [Gallus gallus]	ENSGALG00000005425	NM_001006429.1	CTTTGCAGTGGCATGGGAGTAATCTTGGCTTGTGTTTTTCAAATGCCCCAAGGGAGAAAA	Homo sapiens/Mus musculus	x	x		Inteferome
A_87_P011724	OPTN	optineurin	ENSGALT00000022327	CR523275	CTCTCATATACTATTAATCAGGAAACTAACATATTAAACAGCTGTTTGAGAAGCTTCCGG	Homo sapiens/Mus musculus	x			Inteferome
A_87_P027198	OPTN	optineurin	ENSGALG00000013738	BU428335	ATAATAAAGTAGGAGACATTACTTTCAGATTAGCCCTTGTACATGTATTACCTGCCTGCA	Homo sapiens/Mus musculus	x			Inteferome
A_87_P006870	OTUD4	OTU domain containing 4	ENSGALG00000009968	TC199795	CATCTGAGAGGAATAGTCAAGATGAGAGTGTCCAAAGCTTCATCTCCTTTGGAACAGTCA	Homo sapiens/Mus musculus	x	x		Inteferome
A_87_P010107	OTUD4	OTU domain containing 4	ENSGALG00000009968	CV861196	ACTGTTGGAACTACTTTTTTAAAGCAAGATGGATAGTCTGTGTTCTGCTCTTCCTCAGAC	Homo sapiens/Mus musculus	x	x		Inteferome
A_87_P038573	OTUD4	OTU domain containing 4	ENSGALG00000009968	A_87_P038573	GCAGTTATTTAAAGTGGTTACACCTAGAAATCTGTTACCATTTTTATGGTTCCTAGCTTG	Homo sapiens/Mus musculus	x	x		Inteferome
A_87_P039342	OTUD4	OTU domain containing 4	ENSGALG00000009968	A_87_P039342	TGGAGTGGAAGACTAATACTGCAATGGTCAAATATAAATATTTTCTGTCCAAATGTCTCC	Homo sapiens/Mus musculus	x	x		Inteferome
A_87_P004966	P2RY14	purinergic receptor P2Y, G-protein coupled, 14 [Gallus gallus]	ENSGALG00000010380	TC205363	TTGGGAAACAGTGGCACGAGGTGTCCAGTTATTTTTTGCCCACGGATTTTCTGGAATGTT	Homo sapiens/Mus musculus		x		Inteferome
A_87_P008771	P2RY6	pyrimidinergic receptor P2Y, G-protein coupled, 6	ENSGALT00000028001	X98283	GCATGGAGCAATTTGGGTTGAAGCTGCATGGTGCGGAGATGGGGATGAGCCCAGAGTGCT	Homo sapiens/Mus musculus	x	x		Inteferome
A_87_P004654	P4HA1	prolyl 4-hydroxylase, alpha polypeptide I	ENSGALG00000004325	TC206003	TCCATCTGCGTTAAGCCTAAATTTGCAAAGGAGTTAAACTTCTGCATGAAGAGGAACTGT	Homo sapiens/Mus musculus	x			Inteferome
A_87_P009377	P4HA1	prolyl 4-hydroxylase, alpha polypeptide I	ENSGALT00000040712	M26217	CCAGATTCTGCCTAAACAGTCTGATTTTCTGGATGATGATGGTTGTTACTGATTTAGGGG	Homo sapiens/Mus musculus	x			Inteferome
A_87_P038793	P4HA1	prolyl 4-hydroxylase, alpha polypeptide I	ENSGALG00000004325	A_87_P038793	AGAAGTAGAGGTGTGACAAAAGCTAGCTCATACCCCACCAGCTTGGTGTTTTGTTCCTTA	Homo sapiens/Mus musculus	x			Inteferome
A_87_P039922	P4HA1	prolyl 4-hydroxylase, alpha polypeptide I	ENSGALG00000004325	A_87_P039922	ACAAATGCCTTTACGTGTGCTACAAACCAGCAGAAGAGGCAGAAACACCAGATCTGCAAA	Homo sapiens/Mus musculus	x			Inteferome
A_87_P010314	PAK2	p21 protein (Cdc42/Rac)-activated kinase 2 [Gallus gallus]		CV860013	CCTTTGGTGTAATTTAATCCCATTATGTTATTTAATTGTTACTGCAATATTAACTACTGT	Homo sapiens/Mus musculus	x	x		Inteferome
CUST_190_PI415269071	PAK2	p21 protein (Cdc42/Rac)-activated kinase 2 [Gallus gallus]	ENSGALG00000006426	XM_422671.2	TTTTTGCAAGTGGAGCAAAGCAGTCGCCTAGTTTGTCATCACTGTATCTTCTATTGCTCA	Homo sapiens/Mus musculus	x	x		Inteferome
A_87_P004769	PARP1	poly (ADP-ribose) polymerase 1 [Gallus gallus]	ENSGALG00000009228	TC205807	TCTGTGCAGCCTTTGTCAGTTTTGTTCTGTATAAGTGTGTGGTTGATGGGCATGGTTCAG	Homo sapiens/Mus musculus	x	x		Inteferome
A_87_P008934	PARP1	poly (ADP-ribose) polymerase family, member 1	ENSGALT00000015016	X52690	GGTGCATCCTGAGAAAACCACAGCTGGGGATGATCGATAACTGGTACCACCCGGACTGCT	Homo sapiens/Mus musculus	x	x		Inteferome
A_87_P027656	PARP1	poly (ADP-ribose) polymerase 1 [Gallus gallus]	ENSGALG00000009228	BU418576	AGTCAGTAATCTGAGCCATTTTAACGGCTGGACAGGCATTTAAATAACTTATTTTCAGTG	Homo sapiens/Mus musculus	x	x		Inteferome
CUST_329_PI415269069	PARP1	poly (ADP-ribose) polymerase 1 [Gallus gallus]	ENSGALG00000009228	NM_205263.1	CAGGTAAATCTGAAGTACCTGCTGAAACTGAAATTCAACTATAAGACATCACTCTGGTGA	Homo sapiens/Mus musculus	x	x		Inteferome
A_87_P020754	PARP12	poly (ADP-ribose) polymerase family, member 12	ENSGALT00000020864	CN226202	CAGCAGGTTTATCCAGAGTATCTAATAGAATACTTGGACCAGGCATGTGCAAGAATGCTG	Homo sapiens/Mus musculus		x		Inteferome
A_87_P028037	PARP12	poly (ADP-ribose) polymerase family, member 12	ENSGALT00000020864	BU399244	CTACCAGTAATGAAGTGGAACAGATCTGTTCGTATAATCTGTACACAAGTTGTATCTTTG	Homo sapiens/Mus musculus		x		Inteferome
A_87_P010953	PARP4	poly (ADP-ribose) polymerase family, member 4	ENSGALT00000027691	CR524360	CAAGGTCACCTATATTACTGAACTGAGTTGCCTGAACGGTTGTATCACCTTTCATATGCC	Homo sapiens/Mus musculus	x	x		Inteferome
A_87_P014435	PARP4	poly (ADP-ribose) polymerase family, member 4	ENSGALT00000027691	CR390002	TCATGTGCAAGCACATACTCTTCTGATAAGACTAATGCTGAAAAACAAGTTACTCACAAT	Homo sapiens/Mus musculus	x	x		Inteferome
A_87_P023399	PARP4	poly (ADP-ribose) polymerase family, member 4	ENSGALG00000017146	BX932696	AAATTGCCACAAATCAAAACGAAAGCAATGACTCCAATCTTACTGTTATAGGAGAAAGTG	Homo sapiens/Mus musculus	x	x		Inteferome
A_87_P010842	PARVG	parvin, gamma	ENSGALG00000014203	CR733050	CATCTGCTCCCTTAACCTTAAAGTTACGTCATGTTTGTATTGCATAAAGCTTGAGATGTA	Homo sapiens/Mus musculus	x	x		Inteferome
A_87_P002573	PCCB	propionyl Coenzyme A carboxylase, beta polypeptide	ENSGALG00000001217	TC221160	CGTGTGAAATATCATGGGACATGGAAATGAAGCTTGCTGCCCTCAACAGGACTTTTCTCT	Homo sapiens/Mus musculus	x	x		Inteferome
A_87_P010001	PCCB	propionyl Coenzyme A carboxylase, beta polypeptide	ENSGALT00000001847	CV861871	ATGCAAATACTTTCTGTCATTTGGCAGTCTACTCTGCAGTAGTATTTCATCTTGATTTTG	Homo sapiens/Mus musculus	x	x		Inteferome
A_87_P039129	PCCB	propionyl Coenzyme A carboxylase, beta polypeptide	ENSGALG00000001217	A_87_P039129	GAAGATAATTTACCTGTGTGTATAGGTGATATCTCCAGTATTTATCAAACTGTATGGTCC	Homo sapiens/Mus musculus	x	x		Inteferome
A_87_P015111	PCDH7	protocadherin 7	ENSGALG00000014349	CR388971	TTCCACTCCCAGAGGACAACTACGAAAGGACTACGCCGGATGGCAGTGTTGGTGAAGCAG	Homo sapiens/Mus musculus	x			Inteferome
A_87_P016538	PCGF5	polycomb group ring finger 5	ENSGALG00000006502	CR386353	GTGATTGCACTTTTTTATGGCTACCCTAGAGGTTGGAATTTGGGATATGGCTTTTCTTTG	Homo sapiens/Mus musculus	x			Inteferome
A_87_P009875	PCNA	proliferating cell nuclear antigen [Gallus gallus]	ENSGALT00000041099	CV862617	GGTGAAATACTCCTCTTAACGTGTGTTAAAGGAGTGCAATATTTAATTTCCGTAAAGATG	Homo sapiens/Mus musculus	x	x		Inteferome
CUST_20_PI415900431	PCNA	proliferating cell nuclear antigen [Gallus gallus]	ENSGALG00000000169	NM_204170.1	CACTTAAAATACTACCTGGCTCCAAAGATTGAAGACCAGCAGGAAGGCTCTTAACTGCAC	Homo sapiens/Mus musculus	x	x		Inteferome
A_87_P018345	PDE9A	phosphodiesterase 9A	ENSGALG00000016186	CR352816	AAATAAATAAATGGAGGGGAAGAGTGCCTGAGATGATATTAAAGTAATATCCGTCTTCTC	Homo sapiens/Mus musculus	x			Inteferome
[truncated: 1,058 more rows]
